# Supplementary material for: HDAC3-Regulated PGE2 Production by Microglia Induces Phobic Anxiety Susceptibility After Stroke and Pointedly Exploiting a Signal-Targeted Gamma Visual Stimulation New Therapy
Source: Front Immunol. 2022 Feb 18;13:845678. doi: 10.3389/fimmu.2022.845678 (PMC8895955; doi:10.3389/fimmu.2022.845678)
Supplement: Supplementary file 2 [file Table_1.xlsx]

## Sheet: Antibodies
NeuN	mouse	MilliporeSigma	mab377
Cox1	mouse	Santa Cruze	sc-19998
IBA-1	goat	abcam	ab5076
IBA-1	rabbit	Invitrogen	PA5-27436
CD68	rat	Biolegend	137001
c-fos	rabbit	abcam	ab222699
GFAP	chicken	abcam	ab4674
HDAC3	mouse	CST	F-3949S
C1q	rabbit	Invitrogen	PA5-29586
EP2	rabbit	ABclonal	A9053
Phospho-P65	rabbit	Invitrogen	MA5-15160
Acetylated-Lysine	rabbit	CST	F-9441S
HDAC1	rabbit	Invitrogen	PA1-860
PSD95	mouse	Invitrogen	MA1-045
GAPDH	mouse	abcam	ab8245
GSK3α/3β	rabbit	Cell Signaling Technology	5676
Phospho-GSK-3β (Ser9)	rabbit	Cell Signaling Technology	9336
Phospho-stat1	rabbit	abcam	ab109461
Phospho-stat3	rabbit	abcam	ab76315
NF-κB1 p105/p50 (D4P4D)	rabbit	Cell Signaling Technology	13586
Phospho-NFkB p65	rabbit	Invitrogen	MA5-15160
Phospho-AKT1	rabbit	Invitrogen	44-621G
Rictor	rabbit	abcam	ab105469
Phospho-mTOR	rabbit	abcam	ab109268
mTOR	rabbit	abcam	ab2732
Phospho-Tuberin/TSC2 (Ser1387)	rabbit	Cell Signaling Technology	5584S
Tuberin/TSC2	rabbit	Cell Signaling Technology	4308S
Phospho-ERK1/ERK2	rabbit	Invitrogen	44-680G
Phospho-γH2AX	mouse	abcam	ab26350
HDAC2	rabbit	Invitrogen	51-5100
Histone H3	rabbit	abcam	ab1791
Actin	mouse	Invitrogen	MA5-11869
IgG	mouse	Proteintech	B900620
MYC Tag	mouse	Proteintech	60003-2-Ig
HA Tag	mouse	SCBT	SC-7392
Flag Tag	mouse	Sigma	F3165
Flow primary antibody
CD11b-APC	rat	1：300	Invitrogen	14-0112-82
CD45-PE-Cy7	rat	1：300	Invitrogen	25-0451-82
Ly6G-FluorTM-488	rat	1：300	Biolegend	127601
Secondary antibody
CY3 Goat anti-Mouse	Invitrogen	A21422
CY3 Goat anti-Rabbit	Invitrogen	A21429
CY2 Goat anti-Chicken	Invitrogen	A11039
CY2 Goat anti-Mouse	Invitrogen	A11029
CY2 Goat anti-Rat	Invitrogen	A11006
CY2 Goat anti-Rabbit	Invitrogen	A11034
CY5 Goat anti-Mouse	Invitrogen	Z25008
CY2 Donkey anti-Goat	Jackson	705-095-147
CY5 647 Donkey anti-Goat	Jackson	705-605-003
CY3 Donkey anti-Rat	Jackson	715-505-151
Goat anti-Mouse IgG (H+L) HRP	invitrogen	31430
Rabbit anti-Mouse IgG (H+L) HRP	invitrogen	31450
Goat anti-Rabbit IgG (H+L) HRP	invitrogen	31460
Goat anti-Mouse HRP	pierce/1	1858413
Goat anti-Rabbit HRP	pierce/1	1858415

## Sheet: Primers
QPCR
	Forward	Reverse
Stoml3	TGCTCGTTACCTTCCCAATC	AAACACGTCAATGCAAGGC
Trpv4	ATGCCCTGGAGTGAATTCTC	CACCAGCACAGAGTAGATGAAG
Kcnk4	TTTGGCGATTATGTACCCGG	AAGATCCAGAACCACACCAG
Hdac3	TGTCTCAATGTGCCCTTACG	CCTAATCGATCACAGCCCAG
COX1	GTCCTTCTCCAATGTGAGCTAC	CAGGAATGAACTCCCTTCTCAG
COX2	TCCTCACATCCCTGAGAACC	AAGTGGTAACCGCTCAGGTG
Il-6	GTTCTCTGGGAAATCGTGGA	TGTACTCCAGGTAGCTATGG
Ifnb	TCCGAGCAGAGATCTTCAGGAA	TGCAACCACCACTCATTCTGAG
Tnf-α	CCTCCCTCTCATCAGTTCTATGG	GGCTACAGGCTTGTCACTCG
Ccl6	TCTTTATCCTTGTGGCTGTCC	ATGGGATCTGTGTGGCATAAG
Nlrp1a	GACTTTGTGGCTTGTTGAATGC	CATTTAGCTGCAGGTCTAGCTCTCT
Nlrp3	ATTACCCGCCCGAGAAAGG	CATGAGTGTGGCTAGATCCAAG
ASC	GAGCAGCTGCAAACGACTAA	GCTGGTCCACAAAGTGTCCT
MCP1	AGGTCCCTGTCATGCTTCTG	TGGGATCATCTTGCTGGTG
C3/ complement C3	GTCCCTGTCATGCTTCTGG	GCTCTCCAGCCTACTCATTG
C1/ complement C1	TGGTGACGATGCAAAGAGAAG	CTGGGTTCTAATAGTTAGCGGTC
EP1	ACGATGTGGAAATGGTGGG	CGTACAGCCAGAAAGAGTGG
EP2	ACCATCACCTTCGCCATATG	GAGGTCCCACTTTTCCTTTAGG
EP3	CCGGAGCACTCTGCTGAAG	CCCCACTAAGTCGGTGAGC
EP4	CATCTTACTCATCGCCACCTC	CCTGCAAATCTGGGTTTCTG
pro-Caspase	TCAGCTCCATCAGCTGAAAC	TGGAAATGTGCCATCTTCTTT
p2ry12	ATGGATATGCCTGGTGTCAACA	AGCAATGGGAAGAGAACCTGG
Ctsb	AGACCTGCTTACTTGCTGTG	GGAGGGATGGTGTATGGTAAG
Lyz2	CAAAGAGGGTGGTGAGAGATC	TGAGAAAGAGACCGAATGAGC
Fth1	TCAACCGCCAGATCAACC	TCAGTTTCTCGGCATGCTC
Timp2	CAGGAAAGGCAGAAGGAGATG	GATCATGGGACAGCGAGTG
Apoe	CTGACAGGATGCCTAGCCG	CGCAGGTAATCCCAGAAGC
Csf1	ATGAGCAGGAGTATTGCCAAGG	TCCATTCCCAATCATGTGGCTA
Axl	ATGGCCGACATTGCCAGTG	CGGTAGTAATCCCCGTTGTAGA
actin	GACCCAGATCATGTTTGAGA	GAGCATAGCCCTCGTAGAT
shRNA
	Tgrget sequence
shEP2-1	GCAGGACCTCTATCTCCTTGT
shEP2-2	GGACCTCTATCTCCTTGTTTC
shEP2-3	GGTGGTGCTGGCTTCATATTC
Clones
Hdac3	AGAGAATTCGGATCCATGGCCAAGACCGTGGC	CTTCCATGGCTCGAGCTAAATCTCCACATCAC
P65	AGAGAATTCGGATATGGACGATCTGTTTCCCC	CTTCCATGGCTCGAGTTAGGAGCTGATCTGAC
Cbp	AGAGAATTCGGATCCATGGGCCCTGCAGGAAGCGT	CTTCCATGGCTCGAGCTAGAGCCTGGTGACATCTC
COX1	AGAGAATTCGGATCCATGAGTCGAAGGAGTCTCTC	CTTCCATGGCTCGAGTCAGAGCTCAGTGGAGCGTC
Kat2a	AGAGAATTCGGATCCATGGCGGAACCTTCCCAGGC	CTTCCATGGCTCGAGCTACTTGTCGATGAGCCCTC
Kat5	AGAGAATTCGGATCCATGGCGGAGGTGGGGGAGAT	CTTCCATGGCTCGAGTCACCACTTTCCTCTCTTGC
Kat8	AGAGAATTCGGATCCATGGACCCCACCACAGCAGC	CTTCCATGGCTCGAGTCACTTCTTGGAAAGCTTGA
