# Supplementary material for: HDAC3-Regulated PGE2 Production by Microglia Induces Phobic Anxiety Susceptibility After Stroke and Pointedly Exploiting a Signal-Targeted Gamma Visual Stimulation New Therapy
Source: Front Immunol. 2022 Feb 18;13:845678. doi: 10.3389/fimmu.2022.845678 (PMC8895955; doi:10.3389/fimmu.2022.845678)
Supplement: Supplementary file 3 [file Table_2.xlsx]

## Sheet: All_compare
All compared genes based on PTS + RS vs RS.
gene_name	gene_id	A1(PTS + RS)_count	A2(PTS + RS)_count	B1(RS)_count	B2(RS)_count	A1(PTS + RS)_fpkm	A2(PTS + RS)_fpkm	B1(RS)_fpkm	B2(RS)_fpkm	PT(RS)vs(RS)R_PT(RS)	PT(RS)vs(RS)R_(RS)R	PT(RS)vs(RS)R_log2FoldChange	PT(RS)vs(RS)R_pvalue	PT(RS)vs(RS)R_padj	gene_chr	gene_start	gene_end	gene_strand	gene_length	gene_biotype	gene_description
mt-Co1	ENSMUSG00000064351	252263	260843	238417	192529	9441.42	10054.6	8467.71	7832.23	255418	213546	0.258307	0.00849018	0.141929	MT	5328	6872	+	1545	protein_coding	mitochondrially encoded cytochrome c oxidase I [Source:MGI Symbol;Acc:MGI:102504]
mt-Cytb	ENSMUSG00000064370	106994	120346	113028	89238	5408.11	6264.97	5421.47	4902.77	113237	100153	0.177138	0.105092	0.644422	MT	14145	15288	+	1144	protein_coding	mitochondrially encoded cytochrome b [Source:MGI Symbol;Acc:MGI:102501]
mt-Nd1	ENSMUSG00000064341	72820	81159	84320	64111	4399.98	5050.54	4834.77	4210.54	76691.3	73403	0.0632052	0.573182	0.996562	MT	2751	3707	+	957	protein_coding	mitochondrially encoded NADH dehydrogenase 1 [Source:MGI Symbol;Acc:MGI:101787]
Meg3	ENSMUSG00000021268	64559	61145	78456	69178	206.374	201.307	237.996	240.365	62533.6	73375	-0.230655	0.0129707	0.192379	12	109541001	109571726	+	18089	lincRNA	maternally expressed 3 [Source:MGI Symbol;Acc:MGI:1202886]
mt-Nd5	ENSMUSG00000064367	76600	70263	66984	54179	2428.38	2294.11	2015.13	1866.91	73042.2	60043.1	0.28272	0.00396895	0.0818517	MT	11742	13565	+	1824	protein_coding	mitochondrially encoded NADH dehydrogenase 5 [Source:MGI Symbol;Acc:MGI:102496]
Camk2a	ENSMUSG00000024617	52232	71164	67239	62383	404.594	567.733	494.252	525.235	61548.8	64534.2	-0.0683336	0.620354	0.997861	18	60925618	60988152	+	7465	protein_coding	calcium/calmodulin-dependent protein kinase II alpha [Source:MGI Symbol;Acc:MGI:88256]
mt-Nd2	ENSMUSG00000064345	61783	62531	61848	45729	3441.79	3587.66	3269.53	2768.93	61872.3	53149.8	0.219202	0.0435195	0.417614	MT	3914	4951	+	1038	protein_coding	mitochondrially encoded NADH dehydrogenase 2 [Source:MGI Symbol;Acc:MGI:102500]
mt-Rnr2	ENSMUSG00000064339	58110	61970	57681	43326	2124.01	2332.86	2000.71	1721.31	59788	49930.2	0.259916	0.0176746	0.237525	MT	1094	2675	+	1582	Mt_rRNA	mitochondrially encoded 16S rRNA [Source:MGI Symbol;Acc:MGI:102492]
mt-Nd4	ENSMUSG00000064363	50555	51662	59740	45419	2121.42	2232.73	2378.88	2071.6	50878	52003.7	-0.0315987	0.763744	0.999315	MT	10167	11544	+	1378	protein_coding	mitochondrially encoded NADH dehydrogenase 4 [Source:MGI Symbol;Acc:MGI:102498]
Slc1a2	ENSMUSG00000005089	62658	52647	46876	42386	275.883	238.739	195.859	202.85	57309.9	44401.6	0.368186	0.000471142	0.0151175	2	102658659	102790784	+	13133	protein_coding	solute carrier family 1 (glial high affinity glutamate transporter), member 2 [Source:MGI Symbol;Acc:MGI:101931]
Atp1a3	ENSMUSG00000040907	38755	43187	54486	46969	376.131	431.684	501.813	495.483	40812.2	50385.1	-0.304005	0.00344903	0.0734437	7	24978167	25005958	-	5958	protein_coding	ATPase, Na+/K+ transporting, alpha 3 polypeptide [Source:MGI Symbol;Acc:MGI:88107]
Mbp	ENSMUSG00000041607	45301	53302	46649	37320	311.735	377.766	304.625	279.142	49130	41596	0.240138	0.0370408	0.380775	18	82475146	82585637	+	8403	protein_coding	myelin basic protein [Source:MGI Symbol;Acc:MGI:96925]
Ncdn	ENSMUSG00000028833	34620	48419	50548	48806	539.592	777.24	747.631	826.831	41426.9	49531.8	-0.257788	0.0740522	0.547471	4	126743750	126753438	-	3710	protein_coding	neurochondrin [Source:MGI Symbol;Acc:MGI:1347351]
Cpe	ENSMUSG00000037852	45459	41788	43947	38670	1007.53	953.873	924.299	931.575	43392.9	41058.3	0.079793	0.40052	0.957127	8	64592542	64693054	-	2609	protein_coding	carboxypeptidase E [Source:MGI Symbol;Acc:MGI:101932]
Kif5a	ENSMUSG00000074657	35354	36866	44697	37448	292.465	314.096	350.88	336.72	35952.5	40756	-0.180933	0.0631598	0.508332	10	127225696	127263348	-	6990	protein_coding	kinesin family member 5A [Source:MGI Symbol;Acc:MGI:109564]
mt-Rnr1	ENSMUSG00000064337	36329	42647	39578	30803	2199.69	2659.49	2274.09	2027.25	39350	34832.5	0.175896	0.133311	0.70632	MT	70	1024	+	955	Mt_rRNA	mitochondrially encoded 12S rRNA [Source:MGI Symbol;Acc:MGI:102493]
Calm1	ENSMUSG00000001175	36625	38187	39384	33770	450.026	483.256	459.225	451.021	37242.8	36323.6	0.036047	0.709004	0.999315	12	100199435	100209814	+	4706	protein_coding	calmodulin 1 [Source:MGI Symbol;Acc:MGI:88251]
Eef1a1	ENSMUSG00000037742	38308	41412	32925	28063	888.545	989.275	724.704	707.505	39696.7	30276.6	0.390803	0.00010237	0.00422883	9	78478449	78489151	-	2493	protein_coding	eukaryotic translation elongation factor 1 alpha 1 [Source:MGI Symbol;Acc:MGI:1096881]
Apoe	ENSMUSG00000002985	53292	39607	22188	21590	1441.34	1103.26	569.466	634.691	46132.3	21830.8	1.07945	5.09e-17	1.36e-14	7	19696109	19699188	-	2138	protein_coding	apolipoprotein E [Source:MGI Symbol;Acc:MGI:88057]
Snhg11	ENSMUSG00000044349	34950	29372	37880	30337	237.175	205.285	243.936	223.769	31970	33794.1	-0.0800681	0.461632	0.977853	2	158375638	158386145	+	8521	protein_coding	small nucleolar RNA host gene 11 [Source:MGI Symbol;Acc:MGI:2441845]
Plp1	ENSMUSG00000031425	38514	36883	31416	23877	401.199	395.702	310.554	270.35	37510.6	27343.5	0.456055	1.28e-05	0.000679322	X	136822671	136839733	+	5551	protein_coding	proteolipid protein (myelin) 1 [Source:MGI Symbol;Acc:MGI:97623]
Ddn	ENSMUSG00000059213	22078	35119	34732	35369	337.649	553.157	504.058	587.941	28560.6	35011.2	-0.293788	0.362468	0.940186	15	98803777	98809490	-	3781	protein_coding	dendrin [Source:MGI Symbol;Acc:MGI:108101]
Hsp90ab1	ENSMUSG00000023944	26101	29712	30865	26420	503.261	590.023	564.738	553.699	27802.7	28442.4	-0.0328343	0.760622	0.999315	17	45567775	45573271	-	2999	protein_coding	heat shock protein 90 alpha (cytosolic), class B member 1 [Source:MGI Symbol;Acc:MGI:96247]
Ppp3ca	ENSMUSG00000028161	24156	31617	30216	26724	139.947	188.651	166.119	168.285	27811	28302.4	-0.0252795	0.84667	0.999315	3	136670124	136937727	+	9981	protein_coding	protein phosphatase 3, catalytic subunit, alpha isoform [Source:MGI Symbol;Acc:MGI:107164]
Calm3	ENSMUSG00000019370	23718	29157	30734	27395	566.027	716.643	696.022	710.617	26354	28901.1	-0.133111	0.2675	0.879717	7	16915379	16924114	-	2423	protein_coding	calmodulin 3 [Source:MGI Symbol;Acc:MGI:103249]
Psap	ENSMUSG00000004207	29676	26787	26592	25268	625.365	581.371	531.77	578.768	28078.5	25840.2	0.119889	0.236281	0.853709	10	60277627	60302597	+	2744	protein_coding	prosaposin [Source:MGI Symbol;Acc:MGI:97783]
Ttr	ENSMUSG00000061808	24922	242	29168	53234	1182.2	11.8229	1312.99	2744.75	12342.3	41943.6	-1.76486	0.403954	0.95878	18	20665250	20674324	+	1219	protein_coding	transthyretin [Source:MGI Symbol;Acc:MGI:98865]
Scd2	ENSMUSG00000025203	25330	25948	29244	25828	268.604	283.388	294.279	297.696	25523.8	27372.6	-0.100889	0.291631	0.900018	19	44293676	44306864	+	5453	protein_coding	stearoyl-Coenzyme A desaturase 2 [Source:MGI Symbol;Acc:MGI:98240]
Fth1	ENSMUSG00000024661	24650	29169	27642	22891	1645.93	2005.94	1751.5	1661.36	26817	25061.9	0.0976245	0.395281	0.955804	19	9982703	9985092	+	866	protein_coding	ferritin heavy polypeptide 1 [Source:MGI Symbol;Acc:MGI:95588]
Atp1b1	ENSMUSG00000026576	25886	27672	26772	23482	485.831	534.887	476.811	479.028	26667.1	24972.1	0.0947387	0.341095	0.931802	1	164437109	164458355	-	3081	protein_coding	ATPase, Na+/K+ transporting, beta 1 polypeptide [Source:MGI Symbol;Acc:MGI:88108]
Map1a	ENSMUSG00000027254	22199	26788	29651	25174	105.511	131.131	133.736	130.053	24412.8	27213.4	-0.156703	0.181184	0.78455	2	121289600	121310832	+	12166	protein_coding	microtubule-associated protein 1 A [Source:MGI Symbol;Acc:MGI:1306776]
App	ENSMUSG00000022892	25194	25096	27732	24801	112.098	115.003	117.092	119.944	25026.9	26121.7	-0.0617633	0.513757	0.989787	16	84949685	85173766	-	12996	protein_coding	amyloid beta (A4) precursor protein [Source:MGI Symbol;Acc:MGI:88059]
Hspa8	ENSMUSG00000015656	26536	28678	24375	21439	356.762	397.093	310.98	313.294	27493.8	22767.9	0.272102	0.00697242	0.122752	9	40800984	40810087	+	4301	protein_coding	heat shock protein 8 [Source:MGI Symbol;Acc:MGI:105384]
Snap25	ENSMUSG00000027273	23889	25669	28202	22242	203.412	225.107	227.879	205.853	24676.4	24976.6	-0.0174904	0.868423	0.999315	2	136713453	136782428	+	6791	protein_coding	synaptosomal-associated protein 25 [Source:MGI Symbol;Acc:MGI:98331]
Aldoa	ENSMUSG00000030695	21766	25471	27720	24975	432.363	521.095	522.527	539.238	23535.4	26208.9	-0.155227	0.167377	0.767267	7	126795234	126800751	-	2911	protein_coding	aldolase A, fructose-bisphosphate [Source:MGI Symbol;Acc:MGI:87994]
Dnm1	ENSMUSG00000026825	23056	24945	26787	23259	253.992	283.022	280.03	278.504	23902.3	24860.2	-0.0566996	0.57459	0.996755	2	32308471	32353338	-	5249	protein_coding	dynamin 1 [Source:MGI Symbol;Acc:MGI:107384]
Ndrg4	ENSMUSG00000036564	22085	23144	27951	23617	260.996	281.693	313.458	303.366	22516.7	25592.6	-0.184753	0.0601064	0.495905	8	95676980	95715119	+	4893	protein_coding	N-myc downstream regulated gene 4 [Source:MGI Symbol;Acc:MGI:2384590]
Sparcl1	ENSMUSG00000029309	25191	24411	25291	19980	495.968	494.988	472.519	427.572	24679.5	22416.5	0.138706	0.1659	0.765994	5	104079111	104113733	-	2937	protein_coding	SPARC-like 1 [Source:MGI Symbol;Acc:MGI:108110]
Cplx2	ENSMUSG00000025867	18920	25779	25921	22526	222.005	311.536	288.628	287.297	22295.5	24066.6	-0.110299	0.424286	0.966291	13	54371349	54383917	+	4928	protein_coding	complexin 2 [Source:MGI Symbol;Acc:MGI:104726]
Syt1	ENSMUSG00000035864	22979	21011	25803	20886	159.361	150.071	169.811	157.438	21877.9	23137.6	-0.0807945	0.418393	0.964659	10	108497650	109010982	-	8338	protein_coding	synaptotagmin I [Source:MGI Symbol;Acc:MGI:99667]
Camk2b	ENSMUSG00000057897	17134	25709	23755	22081	108.577	167.79	142.85	152.091	21384.4	22821.6	-0.0938427	0.764702	0.999315	11	5969644	6066362	-	9125	protein_coding	calcium/calmodulin-dependent protein kinase II, beta [Source:MGI Symbol;Acc:MGI:88257]
Slc17a7	ENSMUSG00000070570	18346	21691	25054	22436	196.745	239.576	254.967	261.525	19949.6	23615.2	-0.243366	0.0330064	0.355868	7	45163949	45176142	+	5392	protein_coding	solute carrier family 17 (sodium-dependent inorganic phosphate cotransporter), member 7 [Source:MGI Symbol;Acc:MGI:1920211]
Kif1a	ENSMUSG00000014602	20540	19850	24252	20792	127.301	126.705	142.634	140.066	20095.7	22365.8	-0.154422	0.102098	0.637651	1	93015464	93101951	-	9330	protein_coding	kinesin family member 1A [Source:MGI Symbol;Acc:MGI:108391]
Aplp1	ENSMUSG00000006651	19922	22841	22108	20162	381.83	450.872	402.098	420.026	21303.1	21032.5	0.018448	0.866883	0.999315	7	30434982	30445535	-	3017	protein_coding	amyloid beta (A4) precursor-like protein 1 [Source:MGI Symbol;Acc:MGI:88046]
Ppp1r9b	ENSMUSG00000038976	16526	22340	23119	22893	188.001	261.744	249.578	283.074	19384.9	22958.4	-0.244078	0.0832844	0.576513	11	94991035	95006899	+	5083	protein_coding	protein phosphatase 1, regulatory subunit 9B [Source:MGI Symbol;Acc:MGI:2387581]
Glul	ENSMUSG00000026473	21342	22859	21345	18743	371.379	409.676	352.471	354.508	22008.5	19921.2	0.143749	0.151432	0.740479	1	153899944	153909723	+	3323	protein_coding	glutamate-ammonia ligase (glutamine synthetase) [Source:MGI Symbol;Acc:MGI:95739]
Hpca	ENSMUSG00000028785	13106	22867	24218	24014	259.359	466.06	454.795	516.537	17974.1	24067.2	-0.42115	0.273657	0.884355	4	129111570	129122036	-	2922	protein_coding	hippocalcin [Source:MGI Symbol;Acc:MGI:1336200]
Sptan1	ENSMUSG00000057738	20221	21710	21798	19411	87.5071	96.7613	89.5164	91.3049	20878.5	20488	0.0272435	0.786752	0.999315	2	29965560	30031451	+	13362	protein_coding	spectrin alpha, non-erythrocytic 1 [Source:MGI Symbol;Acc:MGI:98386]
Agap2	ENSMUSG00000025422	14753	20495	23742	22501	143.593	205.448	219.288	238.045	17583.8	23039.4	-0.389855	0.00653588	0.117969	10	127075284	127093169	+	5941	protein_coding	ArfGAP with GTPase domain, ankyrin repeat and PH domain 2 [Source:MGI Symbol;Acc:MGI:3580016]
Map1b	ENSMUSG00000052727	19925	23030	20769	17533	72.7095	86.5541	71.9206	69.5431	21400	19008.3	0.170955	0.123666	0.688423	13	99421446	99516540	-	15846	protein_coding	microtubule-associated protein 1B [Source:MGI Symbol;Acc:MGI:1306778]
Gpm6a	ENSMUSG00000031517	21416	19858	21460	17753	385.185	367.847	366.274	347.063	20529.2	19447	0.0781043	0.423585	0.965763	8	54954843	55060871	+	3215	protein_coding	glycoprotein m6a [Source:MGI Symbol;Acc:MGI:107671]
Rtn3	ENSMUSG00000024758	20933	20561	20999	17332	240.644	243.439	229.08	216.57	20647.4	19008.2	0.119308	0.216565	0.83626	19	7425901	7483289	-	5030	protein_coding	reticulon 3 [Source:MGI Symbol;Acc:MGI:1339970]
Arf3	ENSMUSG00000051853	16777	19332	22784	20812	201.103	238.662	259.167	271.159	17989	21693.4	-0.270147	0.014934	0.212425	15	98736634	98763214	-	4824	protein_coding	ADP-ribosylation factor 3 [Source:MGI Symbol;Acc:MGI:99432]
Ywhag	ENSMUSG00000051391	18022	19034	22684	19897	189.475	206.101	226.315	227.375	18448.9	21159.2	-0.197759	0.0454677	0.428494	5	135908409	135934616	-	5500	protein_coding	tyrosine 3-monooxygenase/tryptophan 5-monooxygenase activation protein, gamma polypeptide [Source:MGI Symbol;Acc:MGI:108109]
Map2	ENSMUSG00000015222	19701	20668	21260	17736	69.2566	74.8294	70.922	67.7694	20097.4	19344.9	0.0550183	0.580077	0.996888	1	66175273	66442583	+	16449	protein_coding	microtubule-associated protein 2 [Source:MGI Symbol;Acc:MGI:97175]
mt-Nd6	ENSMUSG00000064368	22576	20021	19729	15655	2515.31	2297.37	2085.91	1895.85	21180.3	17523.5	0.273396	0.00889822	0.146694	MT	13552	14070	-	519	protein_coding	mitochondrially encoded NADH dehydrogenase 6 [Source:MGI Symbol;Acc:MGI:102495]
Sptbn1	ENSMUSG00000020315	18542	18064	18751	22085	61.2956	61.5018	58.8223	79.3552	18214.1	20495.3	-0.170159	0.19561	0.806752	11	30099395	30268175	-	17492	protein_coding	spectrin beta, non-erythrocytic 1 [Source:MGI Symbol;Acc:MGI:98388]
Sptbn2	ENSMUSG00000067889	15647	20084	21584	19874	109.657	144.963	143.543	151.39	17814.6	20635.2	-0.212046	0.0996925	0.628551	19	4711208	4752353	+	8251	protein_coding	spectrin beta, non-erythrocytic 2 [Source:MGI Symbol;Acc:MGI:1313261]
Adcy1	ENSMUSG00000020431	15160	20169	21031	20642	70.0064	95.9233	92.1602	103.609	17618.8	20787.2	-0.23857	0.0836543	0.577508	11	7063489	7178506	+	12522	protein_coding	adenylate cyclase 1 [Source:MGI Symbol;Acc:MGI:99677]
Clu	ENSMUSG00000022037	27001	19622	15354	14265	454.268	339.998	245.132	260.861	23148.6	14746.9	0.650547	6.9e-07	4.81e-05	14	65968483	65981547	+	3437	protein_coding	clusterin [Source:MGI Symbol;Acc:MGI:88423]
Atp1a2	ENSMUSG00000007097	20821	17668	21208	16128	171.066	149.504	165.351	144.029	19131.5	18463.7	0.051212	0.652139	0.997861	1	172271709	172298064	-	7038	protein_coding	ATPase, Na+/K+ transporting, alpha 2 polypeptide [Source:MGI Symbol;Acc:MGI:88106]
Eef2	ENSMUSG00000034994	18908	18695	20136	17656	328.925	334.948	332.407	333.848	18712.2	18779.3	-0.0051657	0.95655	0.999315	10	81176631	81182498	+	3324	protein_coding	eukaryotic translation elongation factor 2 [Source:MGI Symbol;Acc:MGI:95288]
Hsp90aa1	ENSMUSG00000021270	19605	19635	19155	15701	288.387	297.469	267.385	251.039	19528.6	17280.9	0.176371	0.071287	0.537851	12	110690605	110702728	-	3931	protein_coding	heat shock protein 90, alpha (cytosolic), class A member 1 [Source:MGI Symbol;Acc:MGI:96250]
Olfm1	ENSMUSG00000026833	16535	20208	18996	17364	269.105	338.72	293.376	307.165	18312.7	18093.2	0.0173919	0.885218	0.999315	2	28192992	28230736	+	3553	protein_coding	olfactomedin 1 [Source:MGI Symbol;Acc:MGI:1860437]
Nsf	ENSMUSG00000034187	16821	18506	20608	17060	116.543	132.053	135.492	128.475	17593.4	18681.3	-0.0865984	0.410513	0.959572	11	103821782	103954056	-	8346	protein_coding	N-ethylmaleimide sensitive fusion protein [Source:MGI Symbol;Acc:MGI:104560]
Clstn1	ENSMUSG00000039953	18845	16754	19445	17065	233.742	214.023	228.872	230.066	17701.1	18142.8	-0.0355454	0.72106	0.999315	4	149586468	149648899	+	4662	protein_coding	calsyntenin 1 [Source:MGI Symbol;Acc:MGI:1929895]
Gfap	ENSMUSG00000020932	35263	24259	6734	5606	483.42	342.515	87.604	83.5341	29541.4	6121.13	2.27084	1.2e-58	2.39e-55	11	102887336	102900912	-	4218	protein_coding	glial fibrillary acidic protein [Source:MGI Symbol;Acc:MGI:95697]
2900097C17Rik	ENSMUSG00000102869	15355	16103	21050	18015	180.65	195.118	235.01	230.371	15661.1	19395.9	-0.308593	0.00178115	0.0447464	2	156388065	156392979	-	4915	lincRNA	RIKEN cDNA 2900097C17 gene [Source:MGI Symbol;Acc:MGI:1914767]
Actb	ENSMUSG00000029580	19122	19303	16574	15390	412.736	429.107	339.478	361.063	19124.1	15914.2	0.265117	0.00691721	0.12214	5	142903115	142906754	-	2679	protein_coding	actin, beta [Source:MGI Symbol;Acc:MGI:87904]
Pkm	ENSMUSG00000032294	15515	17703	19034	17461	179.394	210.816	208.848	219.447	16547.5	18162.6	-0.134351	0.222215	0.841419	9	59656368	59679375	+	5001	protein_coding	pyruvate kinase, muscle [Source:MGI Symbol;Acc:MGI:97591]
Gria1	ENSMUSG00000020524	13815	18719	19010	17370	132.194	184.477	172.618	180.661	16227	18102.9	-0.157835	0.253383	0.869984	11	57011387	57330244	+	6043	protein_coding	glutamate receptor, ionotropic, AMPA1 (alpha 1) [Source:MGI Symbol;Acc:MGI:95808]
Rtn1	ENSMUSG00000021087	16331	17031	18642	16322	189.625	203.669	205.409	205.997	16608.3	17373.2	-0.0649671	0.507952	0.989746	12	72211752	72409054	-	4980	protein_coding	reticulon 1 [Source:MGI Symbol;Acc:MGI:1933947]
Ckb	ENSMUSG00000001270	18510	16517	17228	15777	369.718	339.778	326.545	342.526	17417.1	16424.8	0.0846741	0.40022	0.957127	12	111669361	111672338	-	2895	protein_coding	creatine kinase, brain [Source:MGI Symbol;Acc:MGI:88407]
Enc1	ENSMUSG00000041773	15052	17954	17483	16453	183.74	225.721	202.521	218.303	16447.2	16903.7	-0.03948	0.73816	0.999315	13	97241105	97253034	+	4737	protein_coding	ectodermal-neural cortex 1 [Source:MGI Symbol;Acc:MGI:109610]
Hpcal4	ENSMUSG00000046093	16482	16775	17915	15357	178.51	187.118	184.126	180.786	16553	16520.6	0.00281185	0.976789	0.999458	4	123183227	123194701	+	5339	protein_coding	hippocalcin-like 4 [Source:MGI Symbol;Acc:MGI:2157521]
Cyfip2	ENSMUSG00000020340	15524	16775	18074	15971	126.379	140.648	139.627	141.321	16083.3	16921.8	-0.0733279	0.471896	0.980015	11	46193850	46312859	-	7103	protein_coding	cytoplasmic FMR1 interacting protein 2 [Source:MGI Symbol;Acc:MGI:1924134]
Calm2	ENSMUSG00000036438	14137	16516	19313	16121	557.236	670.483	722.399	690.684	15272.4	17578.3	-0.202906	0.073905	0.547471	17	87433412	87446935	-	1467	protein_coding	calmodulin 2 [Source:MGI Symbol;Acc:MGI:103250]
Nrgn	ENSMUSG00000053310	13484	15832	18215	17935	536.618	648.908	687.893	775.806	14606.8	18034.1	-0.304064	0.0106957	0.169155	9	37544492	37552904	-	1453	protein_coding	neurogranin [Source:MGI Symbol;Acc:MGI:1927184]
Ywhah	ENSMUSG00000018965	14835	17647	17457	15526	231.283	283.353	258.268	263.1	16185.8	16397.5	-0.0187621	0.871177	0.999315	5	33018816	33027966	+	3709	protein_coding	tyrosine 3-monooxygenase/tryptophan 5-monooxygenase activation protein, eta polypeptide [Source:MGI Symbol;Acc:MGI:109194]
Atp2a2	ENSMUSG00000029467	15761	15246	18646	15735	149.872	149.312	168.255	162.633	15427.3	17062.2	-0.145333	0.129321	0.700204	5	122453513	122502225	-	6081	protein_coding	ATPase, Ca++ transporting, cardiac muscle, slow twitch 2 [Source:MGI Symbol;Acc:MGI:88110]
Atp2b1	ENSMUSG00000019943	12815	16361	18812	17153	48.6938	64.0273	67.832	70.8435	14545.9	17895.2	-0.298966	0.0194693	0.254195	10	98914406	99026143	+	15218	protein_coding	ATPase, Ca++ transporting, plasma membrane 1 [Source:MGI Symbol;Acc:MGI:104653]
Nptxr	ENSMUSG00000022421	14172	17293	17473	15350	158.509	199.202	185.453	186.61	15681.9	16311.2	-0.0567764	0.635503	0.997861	15	79786351	79804766	-	5170	protein_coding	neuronal pentraxin receptor [Source:MGI Symbol;Acc:MGI:1920590]
Ddx5	ENSMUSG00000020719	14950	15660	18181	15409	149.693	161.493	172.752	167.703	15238.8	16672.1	-0.129717	0.191196	0.799844	11	106780355	106789185	-	5775	protein_coding	DEAD (Asp-Glu-Ala-Asp) box polypeptide 5 [Source:MGI Symbol;Acc:MGI:105037]
Atp5b	ENSMUSG00000025393	15425	16127	17355	15242	210.513	226.677	224.762	226.1	15707.5	16198.7	-0.0444326	0.652177	0.997861	10	128083273	128090391	+	4237	protein_coding	ATP synthase, H+ transporting mitochondrial F1 complex, beta subunit [Source:MGI Symbol;Acc:MGI:107801]
Ttc3	ENSMUSG00000040785	16944	16055	16940	13645	60.4056	58.9485	57.3086	52.8738	16416	15154.5	0.115304	0.246714	0.862751	16	94370618	94469343	+	16220	protein_coding	tetratricopeptide repeat domain 3 [Source:MGI Symbol;Acc:MGI:1276539]
Srrm2	ENSMUSG00000039218	17051	16488	15895	13789	76.7767	76.4625	67.918	67.4866	16687.1	14745	0.178504	0.0608184	0.499247	17	23790532	23824741	+	12842	protein_coding	serine/arginine repetitive matrix 2 [Source:MGI Symbol;Acc:MGI:1923206]
Mobp	ENSMUSG00000032517	14887	19541	15666	12610	125.688	169.915	125.513	115.719	17167.8	14010.1	0.293185	0.0289706	0.329642	9	120149707	120181484	+	6849	protein_coding	myelin-associated oligodendrocytic basic protein [Source:MGI Symbol;Acc:MGI:108511]
Kif1b	ENSMUSG00000063077	15340	15350	17101	14896	50.3764	51.9172	53.2928	53.1713	15273.4	15896.1	-0.0576566	0.547258	0.995454	4	149176319	149307693	-	17608	protein_coding	kinesin family member 1B [Source:MGI Symbol;Acc:MGI:108426]
Gria2	ENSMUSG00000033981	14264	15646	17585	15127	53.0492	59.9297	62.0619	61.1499	14895.3	16244.4	-0.125113	0.228821	0.846394	3	80681450	80802835	-	15548	protein_coding	glutamate receptor, ionotropic, AMPA2 (alpha 2) [Source:MGI Symbol;Acc:MGI:95809]
Gpm6b	ENSMUSG00000031342	16966	15734	16229	13541	175.188	167.326	159.023	151.978	16264.6	14768.2	0.139217	0.154858	0.746015	X	166238911	166388988	+	5600	protein_coding	glycoprotein m6b [Source:MGI Symbol;Acc:MGI:107672]
Enpp2	ENSMUSG00000022425	15328	2917	16652	27306	153.372	30.0606	158.114	296.977	8988.89	22301.3	-1.31091	0.183598	0.786604	15	54838901	54952892	-	5779	protein_coding	ectonucleotide pyrophosphatase/phosphodiesterase 2 [Source:MGI Symbol;Acc:MGI:1321390]
Eef1a2	ENSMUSG00000016349	13631	15201	17221	15373	378.218	434.398	453.438	463.637	14360.2	16206.2	-0.174473	0.1008	0.632516	2	181147653	181157014	-	2084	protein_coding	eukaryotic translation elongation factor 1 alpha 2 [Source:MGI Symbol;Acc:MGI:1096317]
Vamp2	ENSMUSG00000020894	14949	15641	16750	13999	226.941	244.55	241.302	230.996	15228.7	15254.7	-0.00250706	0.979978	0.999458	11	69088490	69092384	+	3809	protein_coding	vesicle-associated membrane protein 2 [Source:MGI Symbol;Acc:MGI:1313277]
Spock2	ENSMUSG00000058297	15154	15204	16647	14297	158.372	163.648	165.095	162.406	15108.5	15365.6	-0.0243632	0.799976	0.999315	10	60106219	60135198	+	5533	protein_coding	sparc/osteonectin, cwcv and kazal-like domains proteoglycan 2 [Source:MGI Symbol;Acc:MGI:1891351]
Serinc1	ENSMUSG00000019877	15767	15855	16199	13005	177.033	183.346	172.599	158.716	15737.8	14468.6	0.121249	0.227024	0.843977	10	57515774	57532530	-	5150	protein_coding	serine incorporator 1 [Source:MGI Symbol;Acc:MGI:1926228]
Fbxl16	ENSMUSG00000025738	12919	16135	16652	14972	214.789	276.282	262.721	270.563	14482.8	15727.7	-0.118983	0.337664	0.929343	17	25809085	25821244	+	3478	protein_coding	F-box and leucine-rich repeat protein 16 [Source:MGI Symbol;Acc:MGI:2448488]
Ywhaz	ENSMUSG00000022285	14762	15350	16558	13482	207.287	221.991	220.637	205.772	14990	14889.9	0.0096165	0.924252	0.999315	15	36770770	36796929	-	4118	protein_coding	tyrosine 3-monooxygenase/tryptophan 5-monooxygenase activation protein, zeta polypeptide [Source:MGI Symbol;Acc:MGI:109484]
Rab6b	ENSMUSG00000032549	14178	14505	17169	14268	162.957	171.703	187.261	178.249	14276.9	15593.1	-0.127258	0.196844	0.807874	9	103111787	103185276	+	5031	protein_coding	RAB6B, member RAS oncogene family [Source:MGI Symbol;Acc:MGI:107283]
Ptk2b	ENSMUSG00000059456	11382	17284	15812	14888	88.9644	139.137	117.282	126.485	14309.4	15292.1	-0.095827	0.766824	0.999315	14	66153257	66281052	-	7398	protein_coding	PTK2 protein tyrosine kinase 2 beta [Source:MGI Symbol;Acc:MGI:104908]
Ank2	ENSMUSG00000032826	14410	14636	15274	13331	23.8045	24.9011	23.9438	23.9366	14456.9	14211.9	0.0246438	0.799105	0.999315	3	126921612	127499350	-	35004	protein_coding	ankyrin 2, brain [Source:MGI Symbol;Acc:MGI:88025]
Malat1	ENSMUSG00000092341	13067	13257	16909	13799	108.205	113.062	132.872	124.2	13102	15222.1	-0.216442	0.0297463	0.335633	19	5795690	5802672	-	6983	lincRNA	metastasis associated lung adenocarcinoma transcript 1 (non-coding RNA) [Source:MGI Symbol;Acc:MGI:1919539]
Cst3	ENSMUSG00000027447	16742	15136	12926	11385	764.691	712.018	560.258	565.219	15852.8	12082.3	0.391866	7.4e-05	0.00322232	2	148871722	148875692	-	1266	protein_coding	cystatin C [Source:MGI Symbol;Acc:MGI:102519]
Kif5c	ENSMUSG00000026764	12993	13633	15548	13766	105.197	113.68	119.457	121.145	13255.5	14571.3	-0.136533	0.169924	0.770124	2	49619298	49774778	+	7142	protein_coding	kinesin family member 5C [Source:MGI Symbol;Acc:MGI:1098269]
Chd3	ENSMUSG00000018474	11810	14397	15251	14455	80.8845	101.552	99.1194	107.607	13061.3	14800.3	-0.180314	0.140688	0.719288	11	69343273	69369406	-	8443	protein_coding	chromodomain helicase DNA binding protein 3 [Source:MGI Symbol;Acc:MGI:1344395]
Dync1h1	ENSMUSG00000018707	13388	13927	14744	13112	49.4415	52.9706	51.6698	52.632	13597.7	13848.6	-0.026376	0.789656	0.999315	12	110601452	110666945	+	15658	protein_coding	dynein cytoplasmic 1 heavy chain 1 [Source:MGI Symbol;Acc:MGI:103147]
Syt11	ENSMUSG00000068923	13698	13501	15090	12403	152.177	154.475	159.084	149.77	13534.6	13631.7	-0.0103689	0.915888	0.999315	3	88744700	88775164	-	5205	protein_coding	synaptotagmin XI [Source:MGI Symbol;Acc:MGI:1859547]
Camk2n1	ENSMUSG00000046447	14511	12245	15143	12579	188.815	164.096	186.98	177.906	13298.9	13750.2	-0.0481534	0.655431	0.997905	4	138454314	138460123	+	4444	protein_coding	calcium/calmodulin-dependent protein kinase II inhibitor 1 [Source:MGI Symbol;Acc:MGI:1913509]
Tspan7	ENSMUSG00000058254	14740	13603	14317	11550	120.608	114.634	111.167	102.722	14097	12817.4	0.137228	0.174703	0.777902	X	10485158	10596605	+	7067	protein_coding	tetraspanin 7 [Source:MGI Symbol;Acc:MGI:1298407]
Lrp1	ENSMUSG00000040249	13609	12718	14059	12674	44.4169	42.7506	43.5433	44.9615	13095.5	13296.4	-0.0219343	0.821919	0.999315	10	127538161	127621148	-	17717	protein_coding	low density lipoprotein receptor-related protein 1 [Source:MGI Symbol;Acc:MGI:96828]
Nell2	ENSMUSG00000022454	11365	14459	14499	12637	140.723	184.389	170.364	170.077	12874.4	13481.4	-0.0664979	0.6016	0.997804	15	95075230	95528559	-	4670	protein_coding	NEL-like 2 [Source:MGI Symbol;Acc:MGI:1858510]
Ctsb	ENSMUSG00000021939	21025	16157	8214	7432	200.919	159.018	74.4878	77.1962	18468.5	7782.96	1.24673	1.58e-24	7.61e-22	14	63122462	63145923	+	6051	protein_coding	cathepsin B [Source:MGI Symbol;Acc:MGI:88561]
Ppp3r1	ENSMUSG00000033953	11105	13397	14662	12070	198.929	247.165	249.24	235.013	12210.6	13255.1	-0.11847	0.322909	0.920201	11	17159263	17200375	+	3228	protein_coding	protein phosphatase 3, regulatory subunit B, alpha isoform (calcineurin B, type I) [Source:MGI Symbol;Acc:MGI:107172]
Syp	ENSMUSG00000031144	10514	11667	15456	13430	116.67	133.337	162.755	161.984	11047.2	14349.4	-0.377337	0.000373958	0.0126926	X	7638471	7653256	+	5211	protein_coding	synaptophysin [Source:MGI Symbol;Acc:MGI:98467]
Grin2b	ENSMUSG00000030209	10356	12341	14508	13409	24.1056	29.5854	32.0463	33.9256	11310.1	13897.1	-0.297172	0.0116828	0.180216	6	135713233	136173511	-	24842	protein_coding	glutamate receptor, ionotropic, NMDA2B (epsilon 2) [Source:MGI Symbol;Acc:MGI:95821]
Prnp	ENSMUSG00000079037	12186	12783	13358	12156	300.747	324.918	312.843	326.089	12430.6	12694.2	-0.030253	0.763957	0.999315	2	131909928	131938429	+	2343	protein_coding	prion protein [Source:MGI Symbol;Acc:MGI:97769]
Nsmf	ENSMUSG00000006476	10941	14409	13034	11829	129.219	175.269	146.081	151.853	12641.3	12369.1	0.0313828	0.814765	0.999315	2	25054355	25062881	+	4896	protein_coding	NMDA receptor synaptonuclear signaling and neuronal migration factor [Source:MGI Symbol;Acc:MGI:1861755]
Kcnq2	ENSMUSG00000016346	10557	12076	14115	13115	37.5133	44.1946	47.596	50.6545	11274.8	13557.5	-0.265979	0.0176396	0.237233	2	181075579	181135300	-	16273	protein_coding	potassium voltage-gated channel, subfamily Q, member 2 [Source:MGI Symbol;Acc:MGI:1309503]
Gnao1	ENSMUSG00000031748	12296	12571	13531	11392	64.3274	67.7334	67.1749	64.7795	12377.5	12367.5	0.0011229	0.990917	0.999458	8	93809966	93969388	+	11053	protein_coding	guanine nucleotide binding protein, alpha O [Source:MGI Symbol;Acc:MGI:95775]
Stxbp1	ENSMUSG00000026797	12671	11906	13724	11436	146.627	141.896	150.705	143.841	12225.5	12480.8	-0.0298421	0.761212	0.999315	2	32787602	32847245	-	4997	protein_coding	syntaxin binding protein 1 [Source:MGI Symbol;Acc:MGI:107363]
Slc24a2	ENSMUSG00000037996	11463	12514	13716	11689	54.2558	61.0021	61.6056	60.1354	11940.2	12611.9	-0.0789878	0.449391	0.973353	4	86983124	87230477	-	12217	protein_coding	solute carrier family 24 (sodium/potassium/calcium exchanger), member 2 [Source:MGI Symbol;Acc:MGI:1923626]
Eno2	ENSMUSG00000004267	11104	11772	14271	12200	136.468	149.006	166.438	162.974	11389.5	13142.5	-0.206563	0.0410553	0.404381	6	124760053	124769673	-	4705	protein_coding	enolase 2, gamma neuronal [Source:MGI Symbol;Acc:MGI:95394]
Eno1	ENSMUSG00000063524	12351	13053	12412	11376	132.774	144.518	126.619	132.925	12647.9	11838.3	0.0954565	0.348854	0.934605	4	150236721	150248879	+	5379	protein_coding	enolase 1, alpha non-neuron [Source:MGI Symbol;Acc:MGI:95393]
Dlg4	ENSMUSG00000020886	9750	12570	14043	12696	42.5469	56.4937	58.1525	60.2193	11128.6	13300.7	-0.257251	0.0482292	0.441651	11	70016942	70047522	+	13251	protein_coding	discs large MAGUK scaffold protein 4 [Source:MGI Symbol;Acc:MGI:1277959]
Nckap1	ENSMUSG00000027002	10606	12208	14070	11964	123.547	146.462	155.532	151.482	11365.5	12923.2	-0.18534	0.0970248	0.619925	2	80500512	80581380	-	4964	protein_coding	NCK-associated protein 1 [Source:MGI Symbol;Acc:MGI:1355333]
Prkce	ENSMUSG00000045038	10329	12366	13524	12290	82.2572	101.425	102.204	106.383	11309.5	12842.8	-0.18344	0.120398	0.680912	17	86167785	86657919	+	7261	protein_coding	protein kinase C, epsilon [Source:MGI Symbol;Acc:MGI:97599]
Kalrn	ENSMUSG00000061751	10047	12005	13529	12393	24.1565	29.7276	30.868	32.3876	10988.9	12900.1	-0.231335	0.0501482	0.451796	16	33969073	34573532	-	24050	protein_coding	kalirin, RhoGEF kinase [Source:MGI Symbol;Acc:MGI:2685385]
Syn2	ENSMUSG00000009394	12055	11693	13041	11132	99.1431	99.0426	101.777	99.5116	11815.9	12000.9	-0.0224354	0.816432	0.999315	6	115134902	115282006	+	7031	protein_coding	synapsin II [Source:MGI Symbol;Acc:MGI:103020]
Dclk1	ENSMUSG00000027797	11690	11120	13603	11378	44.1925	43.2952	48.7994	46.7526	11347.6	12393.5	-0.127237	0.193149	0.802824	3	55242364	55539068	+	15296	protein_coding	doublecortin-like kinase 1 [Source:MGI Symbol;Acc:MGI:1330861]
Ntrk2	ENSMUSG00000055254	14366	11678	11350	10247	43.0597	36.0499	32.2832	33.3839	12941.5	10742.4	0.268732	0.0175501	0.236384	13	58806569	59133970	+	19292	protein_coding	neurotrophic tyrosine kinase, receptor, type 2 [Source:MGI Symbol;Acc:MGI:97384]
Atp5a1	ENSMUSG00000025428	10827	10956	13756	11825	199.702	208.127	240.775	237.072	10841.6	12703	-0.228609	0.019191	0.252218	18	77773729	77782869	+	3135	protein_coding	ATP synthase, H+ transporting, mitochondrial F1 complex, alpha subunit 1 [Source:MGI Symbol;Acc:MGI:88115]
Chn1	ENSMUSG00000056486	10847	13045	12774	10694	98.5425	122.056	110.125	105.599	11906.4	11643.3	0.0321829	0.786848	0.999315	2	73610660	73775346	-	6365	protein_coding	chimerin 1 [Source:MGI Symbol;Acc:MGI:1915674]
Sort1	ENSMUSG00000068747	10726	11839	13259	11521	81.9429	93.1515	96.1235	95.6686	11238	12309.7	-0.131436	0.213587	0.833024	3	108284082	108361511	+	7569	protein_coding	sortilin 1 [Source:MGI Symbol;Acc:MGI:1338015]
Adgrb2	ENSMUSG00000028782	9209	11877	13646	12517	82.0882	109.038	115.43	121.276	10513.3	13020.6	-0.308585	0.0182969	0.243327	4	129984870	130022633	+	6487	protein_coding	adhesion G protein-coupled receptor B2 [Source:MGI Symbol;Acc:MGI:2451244]
Nisch	ENSMUSG00000021910	11817	12051	12410	10963	51.774	54.3786	51.5966	52.2082	11880	11617.3	0.0322674	0.741962	0.999315	14	31170930	31216946	-	13198	protein_coding	nischarin [Source:MGI Symbol;Acc:MGI:1928323]
Itm2c	ENSMUSG00000026223	10229	11144	13229	12277	237.45	266.428	291.414	309.768	10643.3	12698.6	-0.254704	0.0162494	0.22427	1	85894281	85908675	+	2491	protein_coding	integral membrane protein 2C [Source:MGI Symbol;Acc:MGI:1927594]
Kcnab2	ENSMUSG00000028931	9271	12508	12921	12135	96.1082	133.543	127.109	136.735	10862.4	12479.7	-0.200238	0.150716	0.740328	4	152390742	152477871	-	5578	protein_coding	potassium voltage-gated channel, shaker-related subfamily, beta member 2 [Source:MGI Symbol;Acc:MGI:109239]
Ywhae	ENSMUSG00000020849	12954	13553	11077	9063	291.69	314.307	236.692	221.817	13196	9984.38	0.402283	8.39e-05	0.00358893	11	75732869	75765845	+	2568	protein_coding	tyrosine 3-monooxygenase/tryptophan 5-monooxygenase activation protein, epsilon polypeptide [Source:MGI Symbol;Acc:MGI:894689]
Itm2b	ENSMUSG00000022108	13320	11954	11383	9956	281.926	260.583	228.63	229.045	12568	10602.7	0.245338	0.0144039	0.207605	14	73362226	73385289	-	2732	protein_coding	integral membrane protein 2B [Source:MGI Symbol;Acc:MGI:1309517]
Mapk1	ENSMUSG00000063358	11420	12020	12300	10721	92.8771	100.681	94.9277	94.7727	11669.7	11437.1	0.0290287	0.772559	0.999315	16	16983382	17047453	+	7110	protein_coding	mitogen-activated protein kinase 1 [Source:MGI Symbol;Acc:MGI:1346858]
Shank1	ENSMUSG00000038738	9000	11515	13530	12362	49.4979	65.2243	70.6134	73.899	10228.1	12884	-0.333063	0.0100332	0.161098	7	44310253	44360572	+	10514	protein_coding	SH3 and multiple ankyrin repeat domains 1 [Source:MGI Symbol;Acc:MGI:3613677]
Prkar1a	ENSMUSG00000020612	11238	10754	13155	11008	150.389	148.217	167.057	160.119	10941.1	11987.9	-0.131852	0.177539	0.781259	11	109649405	109669656	+	4321	protein_coding	protein kinase, cAMP dependent regulatory, type I, alpha [Source:MGI Symbol;Acc:MGI:104878]
Abr	ENSMUSG00000017631	10481	12563	12128	10963	62.2877	76.8942	68.3965	70.8164	11483.5	11486	-0.000328279	0.997787	0.999672	11	76416734	76622314	-	9730	protein_coding	active BCR-related gene [Source:MGI Symbol;Acc:MGI:107771]
Camkv	ENSMUSG00000032936	9092	11590	13069	12193	139.713	183.427	190.575	203.654	10311	12579.4	-0.286879	0.026749	0.311295	9	107935674	107949691	+	3763	protein_coding	CaM kinase-like vesicle-associated [Source:MGI Symbol;Acc:MGI:2384296]
Thra	ENSMUSG00000058756	9770	11431	12673	11836	122.442	147.543	150.716	161.23	10563.2	12204.9	-0.208402	0.0722856	0.541993	11	98740638	98769006	+	4614	protein_coding	thyroid hormone receptor alpha [Source:MGI Symbol;Acc:MGI:98742]
Slc22a17	ENSMUSG00000022199	9564	9809	13481	12782	122.434	129.327	163.768	177.855	9643.08	13085.1	-0.440305	1.71e-05	0.000871916	14	54906304	54913132	-	4517	protein_coding	solute carrier family 22 (organic cation transporter), member 17 [Source:MGI Symbol;Acc:MGI:1926225]
Atp1a1	ENSMUSG00000033161	10912	10666	12218	11646	138.131	139.056	146.768	160.239	10736.8	11891.9	-0.147343	0.145593	0.729963	3	101576219	101604684	-	4568	protein_coding	ATPase, Na+/K+ transporting, alpha 1 polypeptide [Source:MGI Symbol;Acc:MGI:88105]
Nptx1	ENSMUSG00000025582	9692	12857	11705	11147	107.425	146.768	123.114	134.293	11245.1	11387.3	-0.0181207	0.894929	0.999315	11	119538719	119547753	-	5217	protein_coding	neuronal pentraxin 1 [Source:MGI Symbol;Acc:MGI:107811]
CT010467.1	ENSMUSG00000106106	9793	6906	12586	16090	229.633	166.781	280.061	410.091	8289.35	14431.6	-0.799877	0.0242388	0.29172	17	39846353	39848827	-	2466	rRNA	18s RNA, related sequence 5
Pja2	ENSMUSG00000024083	10465	10923	12726	10668	90.9019	97.7185	104.899	100.721	10647.4	11607.1	-0.124547	0.216691	0.83626	17	64281005	64331916	-	6657	protein_coding	praja ring finger ubiquitin ligase 2 [Source:MGI Symbol;Acc:MGI:2159342]
Actg1	ENSMUSG00000062825	11230	11355	11932	10200	244.308	254.417	246.329	241.192	11240.7	10988.2	0.0327493	0.738198	0.999315	11	120345690	120348542	-	2658	protein_coding	actin, gamma, cytoplasmic 1 [Source:MGI Symbol;Acc:MGI:87906]
Prrc2b	ENSMUSG00000039262	10290	10492	12259	11594	52.8338	55.4825	59.7306	64.7046	10344	11883.3	-0.200088	0.0495997	0.448491	2	32151082	32234537	+	11262	protein_coding	proline-rich coiled-coil 2B [Source:MGI Symbol;Acc:MGI:1923304]
Tmsb4x	ENSMUSG00000049775	11725	12543	11003	9145	494.524	544.85	440.383	419.241	12083.4	9993.65	0.273874	0.00819812	0.137949	X	167207093	167209315	-	1371	protein_coding	thymosin, beta 4, X chromosome [Source:MGI Symbol;Acc:MGI:99510]
Gabbr1	ENSMUSG00000024462	9163	10951	12954	11289	68.244	84.0004	91.5537	91.3876	10023.2	12044.1	-0.265026	0.0241501	0.29089	17	37045966	37075067	+	7764	protein_coding	gamma-aminobutyric acid (GABA) B receptor, 1 [Source:MGI Symbol;Acc:MGI:1860139]
Tubb4a	ENSMUSG00000062591	10647	11888	11986	9754	276.328	317.766	295.2	275.16	11224	10775.6	0.0587389	0.592697	0.997615	17	57080066	57087782	-	2228	protein_coding	tubulin, beta 4A class IVA [Source:MGI Symbol;Acc:MGI:107848]
Cds2	ENSMUSG00000058793	9591	9820	12613	11801	60.7776	64.0902	75.8478	81.2837	9661.87	12158.3	-0.331526	0.0010703	0.0290068	2	132263148	132312050	+	9125	protein_coding	CDP-diacylglycerol synthase (phosphatidate cytidylyltransferase) 2 [Source:MGI Symbol;Acc:MGI:1332236]
Map4	ENSMUSG00000032479	9826	11089	12059	10770	37.5212	43.6108	43.6975	44.7014	10417.9	11351.1	-0.123768	0.257051	0.8733	9	109931460	110083955	+	15143	protein_coding	microtubule-associated protein 4 [Source:MGI Symbol;Acc:MGI:97178]
Aldoc	ENSMUSG00000017390	10818	12280	11107	9513	191.709	224.127	186.783	183.239	11505.8	10238.2	0.168364	0.125913	0.694266	11	78322968	78327781	+	3263	protein_coding	aldolase C, fructose-bisphosphate [Source:MGI Symbol;Acc:MGI:101863]
Ubb	ENSMUSG00000019505	9642	12200	11532	10306	332.862	433.769	377.787	386.717	10888.8	10858.6	0.00398921	0.974995	0.999315	11	62551171	62553213	+	1675	protein_coding	ubiquitin B [Source:MGI Symbol;Acc:MGI:98888]
Syne1	ENSMUSG00000096054	10652	10511	11891	10544	15.2119	15.4596	16.1145	16.3668	10531.1	11152.5	-0.0826978	0.39442	0.955171	10	5020917	5551482	-	40491	protein_coding	spectrin repeat containing, nuclear envelope 1 [Source:MGI Symbol;Acc:MGI:1927152]
Syn1	ENSMUSG00000037217	10944	11067	11298	9673	191.825	199.784	187.922	184.288	10955	10412.3	0.0732731	0.455328	0.97515	X	20860511	20921004	-	3299	protein_coding	synapsin I [Source:MGI Symbol;Acc:MGI:98460]
Maged1	ENSMUSG00000025151	10478	11432	10999	9644	139.252	156.476	138.714	139.311	10910.9	10257.7	0.089034	0.395194	0.955804	X	94535474	94542143	-	4351	protein_coding	melanoma antigen, family D, 1 [Source:MGI Symbol;Acc:MGI:1930187]
Psd3	ENSMUSG00000030465	10893	9591	12050	9855	35.7238	32.3948	37.501	35.1296	10184.6	10859.2	-0.0925629	0.37733	0.949296	8	67689082	68212027	-	17632	protein_coding	pleckstrin and Sec7 domain containing 3 [Source:MGI Symbol;Acc:MGI:1918215]
Cltc	ENSMUSG00000047126	11178	10132	11457	9612	76.0516	70.9971	73.9708	71.0826	10597.6	10453.8	0.0196856	0.845111	0.999315	11	86694351	86757565	-	8499	protein_coding	clathrin, heavy polypeptide (Hc) [Source:MGI Symbol;Acc:MGI:2388633]
Miat	ENSMUSG00000097767	8708	9997	12325	11338	54.1845	64.0659	72.776	76.6828	9318.29	11777.6	-0.337899	0.00272445	0.0611445	5	112213228	112229395	-	9293	lincRNA	myocardial infarction associated transcript (non-protein coding) [Source:MGI Symbol;Acc:MGI:2444886]
Eif4g2	ENSMUSG00000005610	11502	10638	10770	9124	65.4238	62.3194	58.133	56.4096	11012	9874.04	0.15734	0.112063	0.657773	7	111067750	111083030	-	10166	protein_coding	eukaryotic translation initiation factor 4, gamma 2 [Source:MGI Symbol;Acc:MGI:109207]
Slc1a3	ENSMUSG00000005360	13174	12026	8917	7846	89.2328	83.8937	57.3153	57.7644	12532.8	8330.71	0.589213	3.12e-09	3.25e-07	15	8634124	8710764	-	8537	protein_coding	solute carrier family 1 (glial high affinity glutamate transporter), member 3 [Source:MGI Symbol;Acc:MGI:99917]
Atp6v0a1	ENSMUSG00000019302	10066	10291	11181	9744	88.7831	93.4828	93.5834	93.4148	10132.6	10395.7	-0.0369936	0.707917	0.999315	11	101009452	101063719	+	6556	protein_coding	ATPase, H+ transporting, lysosomal V0 subunit A1 [Source:MGI Symbol;Acc:MGI:103286]
Slc12a5	ENSMUSG00000017740	9245	9157	11943	10809	71.7857	73.2293	88.0014	91.2266	9157.4	11317.9	-0.305565	0.00185269	0.0459627	2	164960802	164999731	+	7447	protein_coding	solute carrier family 12, member 5 [Source:MGI Symbol;Acc:MGI:1862037]
Aak1	ENSMUSG00000057230	9705	9852	11146	10074	26.1589	27.3495	28.5094	29.5142	9733.93	10555.3	-0.116851	0.23841	0.855413	6	86849517	87003223	+	21453	protein_coding	AP2 associated kinase 1 [Source:MGI Symbol;Acc:MGI:1098687]
Mapk8ip3	ENSMUSG00000024163	9357	10036	11349	10030	37.1661	41.0556	42.7773	43.3029	9656.21	10626.3	-0.138122	0.180024	0.783691	17	24892153	24936977	-	14558	protein_coding	mitogen-activated protein kinase 8 interacting protein 3 [Source:MGI Symbol;Acc:MGI:1353598]
Bsn	ENSMUSG00000032589	8898	10262	11367	10219	32.2828	38.3452	39.1354	40.2988	9545.28	10735.4	-0.169529	0.132793	0.704971	9	108096022	108190384	-	15938	protein_coding	bassoon [Source:MGI Symbol;Acc:MGI:1277955]
Rasgrf1	ENSMUSG00000032356	8597	10716	11216	9950	44.9352	57.6863	55.6317	56.5285	9626.96	10521.8	-0.128255	0.304561	0.908821	9	89909908	90026977	+	11063	protein_coding	RAS protein-specific guanine nucleotide-releasing factor 1 [Source:MGI Symbol;Acc:MGI:99694]
Klc1	ENSMUSG00000021288	9265	10504	10979	9689	131.633	153.7	148.022	149.624	9847.44	10272.4	-0.0609742	0.579321	0.996888	12	111758849	111807844	+	4070	protein_coding	kinesin light chain 1 [Source:MGI Symbol;Acc:MGI:107978]
Ptgds	ENSMUSG00000015090	12158	4707	15857	7628	426.338	169.995	527.664	290.742	8338.49	11443.7	-0.456708	0.540918	0.994346	2	25466709	25470046	-	1649	protein_coding	prostaglandin D2 synthase (brain) [Source:MGI Symbol;Acc:MGI:99261]
Prkcg	ENSMUSG00000078816	8256	10796	11104	10056	132.17	178.003	168.69	174.983	9500.16	10526.2	-0.147976	0.267404	0.879561	7	3289179	3331099	+	3612	protein_coding	protein kinase C, gamma [Source:MGI Symbol;Acc:MGI:97597]
Ptprs	ENSMUSG00000013236	9663	9635	10953	9919	37.2754	38.2792	40.0949	41.5895	9603.75	10382.9	-0.112509	0.253401	0.869984	17	56412426	56476483	-	14990	protein_coding	protein tyrosine phosphatase, receptor type, S [Source:MGI Symbol;Acc:MGI:97815]
Disp2	ENSMUSG00000040035	9441	10228	11044	9356	57.1346	63.749	63.4239	61.5428	9794.36	10125.2	-0.0479748	0.646581	0.997861	2	118779719	118811293	+	9555	protein_coding	dispatched RND tramsporter family member 2 [Source:MGI Symbol;Acc:MGI:2388733]
2021-09-03	ENSMUSG00000022456	9101	10456	10997	9490	79.4956	94.0634	91.1535	90.1002	9742.79	10174.7	-0.0626236	0.576067	0.996785	15	82274893	82294574	+	6620	protein_coding	septin 3 [Source:MGI Symbol;Acc:MGI:1345148]
Atp6v1a	ENSMUSG00000052459	9307	9203	11739	9738	89.0425	90.6814	106.577	101.266	9211.03	10652.2	-0.209765	0.0342845	0.363083	16	44085402	44139705	-	6044	protein_coding	ATPase, H+ transporting, lysosomal V1 subunit A [Source:MGI Symbol;Acc:MGI:1201780]
Cpne6	ENSMUSG00000022212	8459	11942	10251	9304	114.902	167.065	132.136	137.367	10178.4	9728.49	0.0652089	0.65708	0.998239	14	55510445	55517431	+	4257	protein_coding	copine VI [Source:MGI Symbol;Acc:MGI:1334445]
Nsg2	ENSMUSG00000020297	9039	9966	10949	9891	125.734	142.776	144.528	149.547	9464.94	10366.1	-0.131207	0.219576	0.839994	11	32000463	32059202	+	4157	protein_coding	neuron specific gene family member 2 [Source:MGI Symbol;Acc:MGI:1202070]
Dlgap1	ENSMUSG00000003279	9023	10201	10802	9644	29.1644	33.9583	33.1323	33.8816	9575.77	10166.1	-0.0863129	0.432245	0.970477	17	69969073	70821413	+	17890	protein_coding	DLG associated protein 1 [Source:MGI Symbol;Acc:MGI:1346065]
Ndrg2	ENSMUSG00000004558	10971	10678	9551	8161	186.751	187.201	154.28	150.996	10771.8	8793.6	0.29271	0.00272183	0.0611445	14	51905271	51914158	-	3397	protein_coding	N-myc downstream regulated gene 2 [Source:MGI Symbol;Acc:MGI:1352498]
Aplp2	ENSMUSG00000031996	10711	9603	10171	8815	105.423	97.3447	94.9977	94.3044	10101.5	9430.64	0.0991448	0.327287	0.922646	9	31149557	31211815	-	5875	protein_coding	amyloid beta (A4) precursor-like protein 2 [Source:MGI Symbol;Acc:MGI:88047]
Rasgrp1	ENSMUSG00000027347	8706	9496	11279	9793	89.8965	100.987	110.52	109.912	9064.31	10467.4	-0.207669	0.0480729	0.44119	2	117279993	117343001	-	5600	protein_coding	RAS guanyl releasing protein 1 [Source:MGI Symbol;Acc:MGI:1314635]
Prrc2a	ENSMUSG00000024393	8715	10036	10519	9736	66.0386	78.3236	75.6398	80.1893	9341.42	10083.4	-0.110257	0.332829	0.926096	17	35149076	35164897	-	7631	protein_coding	proline-rich coiled-coil 2A [Source:MGI Symbol;Acc:MGI:1915467]
Ywhab	ENSMUSG00000018326	9485	9484	10951	8992	162.172	167.006	177.68	167.109	9440.22	9887.91	-0.0669157	0.504389	0.988834	2	163994960	164018588	+	3382	protein_coding	tyrosine 3-monooxygenase/tryptophan 5-monooxygenase activation protein, beta polypeptide [Source:MGI Symbol;Acc:MGI:1891917]
Rian	ENSMUSG00000097451	10278	8870	10926	8836	32.5941	28.9704	32.8804	30.4573	9518.98	9793.14	-0.0410089	0.704662	0.999315	12	109603940	109661716	+	18234	processed_transcript	RNA imprinted and accumulated in nucleus [Source:MGI Symbol;Acc:MGI:1922995]
Ppp2r2c	ENSMUSG00000029120	8915	10256	10270	9315	115.844	137.256	126.639	131.565	9550.59	9743.19	-0.028804	0.798653	0.999315	5	36868513	36955078	+	4450	protein_coding	protein phosphatase 2, regulatory subunit B, gamma [Source:MGI Symbol;Acc:MGI:2442660]
Epb41l1	ENSMUSG00000027624	8712	10210	10544	9242	43.6919	52.7363	50.1803	50.3795	9427.82	9831.78	-0.0605578	0.598786	0.997804	2	156420909	156543214	+	11530	protein_coding	erythrocyte membrane protein band 4.1 like 1 [Source:MGI Symbol;Acc:MGI:103010]
Cx3cl1	ENSMUSG00000031778	8682	9369	10973	9570	127.744	141.976	153.211	153.051	8988.41	10206.2	-0.183334	0.077626	0.557836	8	94772009	94782427	+	3930	protein_coding	chemokine (C-X3-C motif) ligand 1 [Source:MGI Symbol;Acc:MGI:1097153]
Ptprn	ENSMUSG00000026204	8591	9544	10634	9800	116.915	133.769	137.331	144.963	9032.16	10171	-0.171307	0.115469	0.66647	1	75247027	75264502	-	4249	protein_coding	protein tyrosine phosphatase, receptor type, N [Source:MGI Symbol;Acc:MGI:102765]
Gdi1	ENSMUSG00000015291	9606	10187	10085	8653	129.298	141.22	128.816	126.596	9854.56	9304.29	0.082859	0.417745	0.964659	X	74304998	74311862	+	4296	protein_coding	guanosine diphosphate (GDP) dissociation inhibitor 1 [Source:MGI Symbol;Acc:MGI:99846]
Cfl1	ENSMUSG00000056201	9289	9987	10186	8972	228.178	252.663	237.44	239.552	9598.13	9521.3	0.0115816	0.910953	0.999315	19	5490455	5495201	+	2354	protein_coding	cofilin 1, non-muscle [Source:MGI Symbol;Acc:MGI:101757]
Nedd4	ENSMUSG00000032216	10763	9620	9462	8457	56.7179	52.2111	47.3167	48.4405	10135.5	8909.94	0.185978	0.06803	0.52428	9	72662346	72749852	+	10973	protein_coding	neural precursor cell expressed, developmentally down-regulated 4 [Source:MGI Symbol;Acc:MGI:97297]
Eif4a2	ENSMUSG00000022884	9340	9419	10611	8926	101.177	105.085	109.077	105.098	9336.29	9694.53	-0.0543704	0.583818	0.997236	16	23107444	23114136	+	5338	protein_coding	eukaryotic translation initiation factor 4A2 [Source:MGI Symbol;Acc:MGI:106906]
Stum	ENSMUSG00000053963	7215	10999	10123	9944	56.57	88.8187	75.319	84.7455	9092.24	10010	-0.138737	0.676103	0.999315	1	180432387	180483504	-	7375	protein_coding	mechanosensory transduction mediator [Source:MGI Symbol;Acc:MGI:2138735]
Dgkz	ENSMUSG00000040479	7593	9865	10557	10118	70.0258	93.7007	92.3911	101.425	8704.91	10304.7	-0.24339	0.0706778	0.535684	2	91932824	91975864	-	6270	protein_coding	diacylglycerol kinase zeta [Source:MGI Symbol;Acc:MGI:1278339]
Zwint	ENSMUSG00000019923	10816	9330	10223	7673	141.053	125.314	126.514	108.764	10015.1	8846.2	0.178935	0.122275	0.685191	10	72654845	72674964	+	4434	protein_coding	ZW10 interactor [Source:MGI Symbol;Acc:MGI:1289227]
Cacna1e	ENSMUSG00000004110	8580	9704	10046	9566	19.666	22.9077	21.8508	23.8323	9107.57	9772.73	-0.101655	0.369499	0.945662	1	154390731	154884501	-	25228	protein_coding	calcium channel, voltage-dependent, R type, alpha 1E subunit [Source:MGI Symbol;Acc:MGI:106217]
Celf4	ENSMUSG00000024268	8956	10136	9841	8630	60.3375	70.33	62.9155	63.1959	9510.09	9178.5	0.0511762	0.642056	0.997861	18	25477632	25754157	-	8583	protein_coding	CUGBP, Elav-like family member 4 [Source:MGI Symbol;Acc:MGI:1932407]
Ctsd	ENSMUSG00000007891	16681	14032	3351	3335	410.281	355.451	78.213	89.1581	15265.4	3336.65	2.19409	7.93e-79	2.36e-75	7	142375911	142388038	-	2351	protein_coding	cathepsin D [Source:MGI Symbol;Acc:MGI:88562]
Slc6a17	ENSMUSG00000027894	7987	8580	11143	9610	44.9134	49.6913	59.462	58.7383	8249.18	10306.6	-0.321285	0.00193768	0.0472197	3	107467543	107518018	-	10283	protein_coding	solute carrier family 6 (neurotransmitter transporter), member 17 [Source:MGI Symbol;Acc:MGI:2442535]
Rnf112	ENSMUSG00000010086	7195	10181	10219	9635	106.053	154.556	142.938	154.366	8669.34	9890.01	-0.190056	0.200715	0.812998	11	61448442	61454131	-	3923	protein_coding	ring finger protein 112 [Source:MGI Symbol;Acc:MGI:106611]
Atp6v1b2	ENSMUSG00000006273	9416	9314	10011	8488	102.634	104.56	103.55	100.563	9320.53	9181.92	0.0215793	0.826442	0.999315	8	69088646	69113711	+	5305	protein_coding	ATPase, H+ transporting, lysosomal V1 subunit B2 [Source:MGI Symbol;Acc:MGI:109618]
Celf2	ENSMUSG00000002107	9086	9441	9948	8709	20.298	21.722	21.0893	21.1473	9222.86	9270.39	-0.00742856	0.941057	0.999315	2	6539694	7509563	-	25884	protein_coding	CUGBP, Elav-like family member 2 [Source:MGI Symbol;Acc:MGI:1338822]
Adgrb1	ENSMUSG00000034730	7790	9193	10352	9504	62.3724	75.8077	78.6546	82.7116	8462.15	9882.07	-0.223789	0.0565315	0.480731	15	74516195	74589465	+	7222	protein_coding	adhesion G protein-coupled receptor B1 [Source:MGI Symbol;Acc:MGI:1933736]
Tmod2	ENSMUSG00000032186	8866	9484	9980	8495	43.8819	48.3449	46.8742	45.7011	9136.7	9171.22	-0.00548871	0.957729	0.999315	9	75565621	75611325	-	11683	protein_coding	tropomodulin 2 [Source:MGI Symbol;Acc:MGI:1355335]
Srgap3	ENSMUSG00000030257	8597	9561	9720	8575	50.4585	57.7953	54.1376	54.705	9043.69	9092.88	-0.00784483	0.942056	0.999315	6	112717971	112947266	-	9852	protein_coding	SLIT-ROBO Rho GTPase activating protein 3 [Source:MGI Symbol;Acc:MGI:2152938]
Tcf25	ENSMUSG00000001472	9090	9208	9965	8153	97.5186	101.74	101.449	95.0706	9107.16	8981.97	0.0198872	0.844517	0.999315	8	123373753	123403835	+	5390	protein_coding	transcription factor 25 (basic helix-loop-helix) [Source:MGI Symbol;Acc:MGI:1914105]
Mical2	ENSMUSG00000038244	8028	9393	10105	8880	30.5044	36.7587	36.4365	36.6752	8679.85	9434.58	-0.120318	0.296012	0.902003	7	112225856	112413106	+	15218	protein_coding	microtubule associated monooxygenase, calponin and LIM domain containing 2 [Source:MGI Symbol;Acc:MGI:2444947]
Psd	ENSMUSG00000037126	6734	9470	10210	9972	50.994	73.858	73.3698	82.0793	8084.24	10065.4	-0.316218	0.0339269	0.361406	19	46312087	46327156	-	7636	protein_coding	pleckstrin and Sec7 domain containing [Source:MGI Symbol;Acc:MGI:1920978]
Pafah1b1	ENSMUSG00000020745	8843	8093	10580	8831	53.1541	50.1012	60.3487	57.6969	8422.97	9629.48	-0.19316	0.0561474	0.479556	11	74673949	74724670	-	9620	protein_coding	platelet-activating factor acetylhydrolase, isoform 1b, subunit 1 [Source:MGI Symbol;Acc:MGI:109520]
Zbtb18	ENSMUSG00000063659	7854	9969	9771	8746	73.9905	96.7248	87.3513	89.5571	8885.41	9207.75	-0.0514333	0.689109	0.999315	1	177442351	177450764	+	6138	protein_coding	zinc finger and BTB domain containing 18 [Source:MGI Symbol;Acc:MGI:1353609]
Rtn4	ENSMUSG00000020458	9035	8845	9770	8503	74.731	75.348	76.6854	76.4452	8896.87	9077.77	-0.029046	0.766688	0.999315	11	29692947	29744331	+	6991	protein_coding	reticulon 4 [Source:MGI Symbol;Acc:MGI:1915835]
Hnrnpu	ENSMUSG00000039630	8583	8763	9891	8709	42.7889	44.9931	46.7926	47.1917	8633.83	9243.86	-0.0984986	0.322103	0.920123	1	178321108	178337797	-	11599	protein_coding	heterogeneous nuclear ribonucleoprotein U [Source:MGI Symbol;Acc:MGI:1858195]
Macf1	ENSMUSG00000028649	9265	9077	9131	8441	17.0608	17.2147	15.9558	16.8948	9126.81	8747.4	0.0613203	0.539444	0.994346	4	123349633	123684360	-	31402	protein_coding	microtubule-actin crosslinking factor 1 [Source:MGI Symbol;Acc:MGI:108559]
Ddx17	ENSMUSG00000055065	8840	8262	9816	8924	66.8807	64.3776	70.4739	73.386	8506.84	9323.55	-0.132202	0.185274	0.789802	15	79527736	79546741	-	7643	protein_coding	DEAD (Asp-Glu-Ala-Asp) box polypeptide 17 [Source:MGI Symbol;Acc:MGI:1914290]
Thy1	ENSMUSG00000032011	7977	9415	9809	8248	154.012	187.213	179.715	173.089	8665.95	8960.01	-0.0482101	0.680705	0.999315	9	44043384	44048579	+	2995	protein_coding	thymus cell antigen 1, theta [Source:MGI Symbol;Acc:MGI:98747]
Prkar1b	ENSMUSG00000025855	8777	8345	9811	8349	133.209	130.441	141.301	137.73	8517.87	9014.77	-0.0818233	0.406998	0.958984	5	139017306	139150001	-	3810	protein_coding	protein kinase, cAMP dependent regulatory, type I beta [Source:MGI Symbol;Acc:MGI:97759]
Son	ENSMUSG00000022961	9409	8814	9085	7878	36.4977	35.2124	33.442	33.2157	9064.6	8425.94	0.105406	0.286222	0.894504	16	91647506	91679221	+	14907	protein_coding	Son DNA binding protein [Source:MGI Symbol;Acc:MGI:98353]
Atp1b2	ENSMUSG00000041329	10349	9630	8205	6989	146.494	140.394	110.216	107.533	9937.59	7542.67	0.397797	6.43e-05	0.00285552	11	69599736	69605942	-	4085	protein_coding	ATPase, Na+/K+ transporting, beta 2 polypeptide [Source:MGI Symbol;Acc:MGI:88109]
Synj1	ENSMUSG00000022973	8549	8662	9697	8189	61.1431	63.8045	65.8135	63.6603	8566.16	8876.46	-0.0513851	0.606731	0.997861	16	90936092	91011308	-	8085	protein_coding	synaptojanin 1 [Source:MGI Symbol;Acc:MGI:1354961]
Fkbp1a	ENSMUSG00000032966	7279	9040	9712	8927	109.128	139.583	138.171	145.47	8134.32	9276.76	-0.189605	0.131577	0.704648	2	151542483	151561692	+	3857	protein_coding	FK506 binding protein 1a [Source:MGI Symbol;Acc:MGI:95541]
Ank3	ENSMUSG00000069601	8454	8911	9216	8309	14.0321	15.233	14.516	14.9904	8645.32	8716.6	-0.0118307	0.908229	0.999315	10	69398773	70027438	+	34838	protein_coding	ankyrin 3, epithelial [Source:MGI Symbol;Acc:MGI:88026]
Tppp	ENSMUSG00000021573	8344	8707	9541	8003	94.5684	101.635	102.615	98.5893	8488.36	8704.74	-0.0363773	0.721738	0.999315	13	74009407	74035753	+	5102	protein_coding	tubulin polymerization promoting protein [Source:MGI Symbol;Acc:MGI:1920198]
Trank1	ENSMUSG00000062296	8408	8371	9118	8579	37.0486	37.989	38.1262	41.0886	8350.06	8814.9	-0.0780803	0.44326	0.972426	9	111311739	111395775	+	13123	protein_coding	tetratricopeptide repeat and ankyrin repeat containing 1 [Source:MGI Symbol;Acc:MGI:1341834]
Unc13a	ENSMUSG00000034799	7089	8133	10160	9089	32.4739	38.3709	44.166	45.2555	7583.13	9571.56	-0.335978	0.00287034	0.0636996	8	71624417	71671757	-	12623	protein_coding	unc-13 homolog A [Source:MGI Symbol;Acc:MGI:3051532]
Dynll2	ENSMUSG00000020483	7822	8181	9600	8787	165.316	178.075	192.536	201.856	7966.78	9150.03	-0.19975	0.0517973	0.460945	11	87979525	87987533	-	2736	protein_coding	dynein light chain LC8-type 2 [Source:MGI Symbol;Acc:MGI:1915347]
Gpi1	ENSMUSG00000036427	8045	9165	9218	7933	72.1014	84.5963	78.397	77.2788	8573.04	8517.14	0.00939201	0.932919	0.999315	7	34201330	34230336	-	6452	protein_coding	glucose phosphate isomerase 1 [Source:MGI Symbol;Acc:MGI:95797]
Jph4	ENSMUSG00000022208	6820	8798	9610	9000	55.8272	74.1731	74.65	80.0773	7787.05	9268.21	-0.251214	0.0586003	0.489854	14	55106826	55116935	-	7064	protein_coding	junctophilin 4 [Source:MGI Symbol;Acc:MGI:2443113]
1700020I14Rik	ENSMUSG00000085438	8830	7496	9939	7947	61.4725	53.7466	65.6611	60.1352	8115.11	8860.08	-0.126761	0.256114	0.8733	2	119594297	119607502	+	8306	lincRNA	RIKEN cDNA 1700020I14 gene [Source:MGI Symbol;Acc:MGI:1913852]
Camta2	ENSMUSG00000040712	6554	9706	9339	8576	72.7832	111.011	98.417	103.518	8115.16	8916.13	-0.135805	0.654344	0.997861	11	70669463	70688105	-	5207	protein_coding	calmodulin binding transcription activator 2 [Source:MGI Symbol;Acc:MGI:2135957]
Stx1b	ENSMUSG00000030806	7849	8218	9781	8297	94.5158	101.919	111.768	108.597	7998.7	8973.1	-0.165892	0.104084	0.640886	7	127803900	127824549	-	4802	protein_coding	syntaxin 1B [Source:MGI Symbol;Acc:MGI:1930705]
Dctn1	ENSMUSG00000031865	7662	8585	9455	8322	68.0675	78.5488	79.7085	80.3583	8092.35	8834.74	-0.126654	0.24636	0.862721	6	83165920	83200117	+	6509	protein_coding	dynactin 1 [Source:MGI Symbol;Acc:MGI:107745]
Phyhip	ENSMUSG00000003469	7011	9026	9638	8338	139.315	184.721	181.74	180.089	7995.85	8928.41	-0.159204	0.224543	0.841419	14	70457476	70468832	+	2910	protein_coding	phytanoyl-CoA hydroxylase interacting protein [Source:MGI Symbol;Acc:MGI:1860417]
Trim2	ENSMUSG00000027993	7389	8983	9168	8390	21.6326	27.086	25.4708	26.6987	8159.48	8737.44	-0.0987374	0.419454	0.964819	3	84160439	84306877	-	19751	protein_coding	tripartite motif-containing 2 [Source:MGI Symbol;Acc:MGI:1933163]
Ppp2r1a	ENSMUSG00000007564	7893	8531	9448	8025	133.805	148.947	151.99	147.87	8178.34	8673.19	-0.0848093	0.420106	0.964819	17	20945311	20965916	+	3411	protein_coding	protein phosphatase 2, regulatory subunit A, alpha [Source:MGI Symbol;Acc:MGI:1926334]
Clip3	ENSMUSG00000013921	8684	8931	8741	7222	127.611	135.166	121.892	115.353	8768.2	7916.25	0.14738	0.14881	0.734788	7	30291728	30308367	+	3935	protein_coding	CAP-GLY domain containing linker protein 3 [Source:MGI Symbol;Acc:MGI:1923936]
Dst	ENSMUSG00000026131	9055	8458	8531	7453	12.7227	12.2393	11.3746	11.3822	8711.24	7941.65	0.13345	0.178785	0.783423	1	33908225	34308661	+	41155	protein_coding	dystonin [Source:MGI Symbol;Acc:MGI:104627]
Ids	ENSMUSG00000035847	8929	7713	9092	7551	101.218	90.0495	97.8051	93.0394	8273.24	8254.92	0.0031715	0.976418	0.999458	X	70343069	70365084	-	5101	protein_coding	iduronate 2-sulfatase [Source:MGI Symbol;Acc:MGI:96417]
Gprasp1	ENSMUSG00000043384	8328	7916	9260	7531	59.3131	58.0653	62.5844	58.2999	8081.06	8322.43	-0.042538	0.675739	0.999315	X	135742733	135803474	+	8119	protein_coding	G protein-coupled receptor associated sorting protein 1 [Source:MGI Symbol;Acc:MGI:1917418]
Mycbp2	ENSMUSG00000033004	8090	7990	8973	7853	24.3039	24.7215	25.5805	25.6429	8001.73	8360.5	-0.0632788	0.521163	0.991041	14	103113411	103346814	-	19248	protein_coding	MYC binding protein 2, E3 ubiquitin protein ligase [Source:MGI Symbol;Acc:MGI:2179432]
Adgrl1	ENSMUSG00000013033	6809	7465	9790	8836	45.8516	51.7728	62.5603	64.6743	7108.49	9264.56	-0.382179	0.000362334	0.0123684	8	83900105	83941954	+	8587	protein_coding	adhesion G protein-coupled receptor L1 [Source:MGI Symbol;Acc:MGI:1929461]
Tcf4	ENSMUSG00000053477	7937	8328	8769	7836	16.7611	18.1129	17.5729	17.9865	8097.4	8256.52	-0.0280674	0.783843	0.999315	18	69343356	69689079	+	27382	protein_coding	transcription factor 4 [Source:MGI Symbol;Acc:MGI:98506]
Pea15a	ENSMUSG00000013698	8604	8798	8221	7115	128.858	135.705	116.837	115.822	8661.8	7617.27	0.185369	0.064254	0.513086	1	172196728	172206804	-	3861	protein_coding	phosphoprotein enriched in astrocytes 15A [Source:MGI Symbol;Acc:MGI:104799]
Snph	ENSMUSG00000027457	7697	8775	8430	7800	56.6182	66.4787	58.8447	62.3641	8205.46	8079.6	0.022324	0.843842	0.999315	2	151590549	151632593	-	7861	protein_coding	syntaphilin [Source:MGI Symbol;Acc:MGI:2139270]
Huwe1	ENSMUSG00000025261	8188	7972	8771	7670	20.1415	20.1968	20.4743	20.5076	8040.7	8168.98	-0.0228341	0.816715	0.999315	X	151800807	151935417	+	23507	protein_coding	HECT, UBA and WWE domain containing 1 [Source:MGI Symbol;Acc:MGI:1926884]
Chgb	ENSMUSG00000027350	5949	8512	9507	8342	125.547	185.01	190.393	191.354	7215.54	8869.59	-0.297809	0.0466457	0.43388	2	132781278	132795079	+	2740	protein_coding	chromogranin B [Source:MGI Symbol;Acc:MGI:88395]
Mapt	ENSMUSG00000018411	7563	7704	9112	7850	58.0702	60.9224	66.3924	65.5141	7598.9	8423.58	-0.148673	0.137496	0.714477	11	104231390	104332090	+	7531	protein_coding	microtubule-associated protein tau [Source:MGI Symbol;Acc:MGI:97180]
Ppm1e	ENSMUSG00000046442	6997	8344	9028	7822	60.3698	74.1452	73.917	73.3552	7644.57	8369.57	-0.130767	0.270664	0.88092	11	87226906	87359023	-	6702	protein_coding	protein phosphatase 1E (PP2C domain containing) [Source:MGI Symbol;Acc:MGI:2444096]
Atp2b2	ENSMUSG00000030302	7797	7112	8910	8022	35.7483	33.5831	38.766	39.9776	7414.68	8421.26	-0.183598	0.0706492	0.535684	6	113743831	114042613	-	12612	protein_coding	ATPase, Ca++ transporting, plasma membrane 2 [Source:MGI Symbol;Acc:MGI:105368]
Sorl1	ENSMUSG00000049313	7368	7865	8605	7920	37.6337	41.374	41.7084	43.9701	7584.59	8224.98	-0.116907	0.267042	0.87918	9	41964720	42124297	-	11321	protein_coding	sortilin-related receptor, LDLR class A repeats-containing [Source:MGI Symbol;Acc:MGI:1202296]
Pcsk1n	ENSMUSG00000039278	6572	6640	9505	8968	173.289	180.32	237.832	257.024	6575.66	9202.29	-0.48479	2.63e-06	0.000158636	X	7919822	7924410	+	2193	protein_coding	proprotein convertase subtilisin/kexin type 1 inhibitor [Source:MGI Symbol;Acc:MGI:1353431]
Myo5a	ENSMUSG00000034593	8399	7213	8862	7129	32.8088	29.0188	32.8503	30.2689	7760.86	7922.99	-0.0298858	0.786361	0.999315	9	75071015	75223688	+	14803	protein_coding	myosin VA [Source:MGI Symbol;Acc:MGI:105976]
Mast3	ENSMUSG00000031833	6377	8503	8651	8064	61.9223	85.0362	79.7153	85.1111	7420.86	8323.13	-0.165547	0.232409	0.848825	8	70778117	70805054	-	5955	protein_coding	microtubule associated serine/threonine kinase 3 [Source:MGI Symbol;Acc:MGI:2683541]
Wipf3	ENSMUSG00000086040	5344	9821	8331	8096	43.4375	82.2158	64.26	71.5277	7579.94	8191.29	-0.111908	0.805889	0.999315	6	54429603	54503768	+	7114	protein_coding	WAS/WASL interacting protein family, member 3 [Source:MGI Symbol;Acc:MGI:3044681]
Rab3c	ENSMUSG00000021700	7923	7296	9225	7141	38.0234	36.0618	42.0119	37.2499	7569.38	8098.29	-0.0975583	0.367067	0.94403	13	110054187	110280996	-	12049	protein_coding	RAB3C, member RAS oncogene family [Source:MGI Symbol;Acc:MGI:1914545]
Hnrnpa2b1	ENSMUSG00000004980	7822	7524	8602	7597	68.6974	68.0569	71.6914	72.522	7635	8051.44	-0.0766015	0.438503	0.971573	6	51460932	51469894	-	6584	protein_coding	heterogeneous nuclear ribonucleoprotein A2/B1 [Source:MGI Symbol;Acc:MGI:104819]
Pnmal2	ENSMUSG00000070802	7202	7630	8746	7955	100.423	109.573	115.726	120.566	7384.52	8309.24	-0.17019	0.101972	0.637115	7	16944682	16948828	+	4147	protein_coding	PNMA-like 2 [Source:MGI Symbol;Acc:MGI:3645856]
Tuba1a	ENSMUSG00000072235	8243	8351	8172	6663	264.364	275.839	248.708	232.269	8259.06	7353.57	0.167432	0.102627	0.638993	15	98949837	98953703	-	1803	protein_coding	tubulin, alpha 1A [Source:MGI Symbol;Acc:MGI:98869]
Git1	ENSMUSG00000011877	6552	7900	8733	8213	78.3105	97.2466	99.0501	106.697	7202.15	8440.7	-0.228918	0.061792	0.503312	11	77493562	77507786	+	4838	protein_coding	G protein-coupled receptor kinase-interactor 1 [Source:MGI Symbol;Acc:MGI:1927140]
Napb	ENSMUSG00000027438	7835	7542	8893	7101	64.254	63.7014	69.2078	63.2975	7650.46	7922.49	-0.0505124	0.625378	0.997861	2	148693985	148732467	-	7051	protein_coding	N-ethylmaleimide sensitive fusion protein attachment protein beta [Source:MGI Symbol;Acc:MGI:104562]
Mdh1	ENSMUSG00000020321	7861	7765	8638	6901	177.078	180.148	184.648	168.968	7775.82	7697.25	0.0145391	0.888353	0.999315	11	21556787	21572367	-	2567	protein_coding	malate dehydrogenase 1, NAD (soluble) [Source:MGI Symbol;Acc:MGI:97051]
Purb	ENSMUSG00000094483	7502	7320	8910	7359	52.1457	52.4026	58.7711	55.5988	7375.07	8067.91	-0.129608	0.198214	0.809087	11	6467599	6475917	-	8319	protein_coding	purine rich element binding protein B [Source:MGI Symbol;Acc:MGI:1338779]
Grina	ENSMUSG00000022564	6730	7970	8589	7694	188.272	229.631	228.013	233.953	7324.78	8097.09	-0.144636	0.220602	0.840669	15	76246764	76249904	+	2067	protein_coding	glutamate receptor, ionotropic, N-methyl D-aspartate-associated protein 1 (glutamate binding) [Source:MGI Symbol;Acc:MGI:1913418]
Cplx1	ENSMUSG00000033615	7328	7796	8709	7082	193.576	212.099	218.313	203.342	7530.13	7826.75	-0.0558434	0.599534	0.997804	5	108518554	108550024	-	2189	protein_coding	complexin 1 [Source:MGI Symbol;Acc:MGI:104727]
Gnb1	ENSMUSG00000029064	7614	7395	8470	7151	103.157	103.187	108.897	105.308	7467.86	7752.32	-0.0539768	0.588001	0.997236	4	155491361	155559269	+	4268	protein_coding	guanine nucleotide binding protein (G protein), beta 1 [Source:MGI Symbol;Acc:MGI:95781]
Nfasc	ENSMUSG00000026442	8197	7725	7813	6817	33.5092	32.5244	30.309	30.2906	7920.37	7268.6	0.123898	0.213122	0.831975	1	132564690	132741797	-	14145	protein_coding	neurofascin [Source:MGI Symbol;Acc:MGI:104753]
Rab6a	ENSMUSG00000030704	7500	7108	8819	7101	116.332	113.549	129.808	119.718	7267.03	7888.06	-0.118396	0.251027	0.869673	7	100607410	100641268	+	3728	protein_coding	RAB6A, member RAS oncogene family [Source:MGI Symbol;Acc:MGI:894313]
Sv2b	ENSMUSG00000053025	7485	7252	8515	7124	51.6426	51.5318	55.7502	53.4251	7332.39	7758.87	-0.0816165	0.414996	0.962249	7	75114894	75309262	-	8381	protein_coding	synaptic vesicle glycoprotein 2 b [Source:MGI Symbol;Acc:MGI:1927338]
Faim2	ENSMUSG00000023011	7081	7420	8764	7042	32.7041	35.295	38.411	35.3516	7219.14	7831.02	-0.11749	0.268295	0.879754	15	99497012	99528165	-	12520	protein_coding	Fas apoptotic inhibitory molecule 2 [Source:MGI Symbol;Acc:MGI:1919643]
Scn8a	ENSMUSG00000023033	6787	7435	8448	7602	24.8925	28.0849	29.4029	30.3057	7082.56	7982.45	-0.17256	0.108444	0.651989	15	100869858	101045938	+	15766	protein_coding	sodium channel, voltage-gated, type VIII, alpha [Source:MGI Symbol;Acc:MGI:103169]
Ap2b1	ENSMUSG00000035152	7130	7751	8200	7134	47.0918	52.7248	51.3943	51.2147	7410.32	7617.62	-0.0398392	0.707493	0.999315	11	83299024	83405035	+	8755	protein_coding	adaptor-related protein complex 2, beta 1 subunit [Source:MGI Symbol;Acc:MGI:1919020]
Leng8	ENSMUSG00000035545	7729	7158	8138	7065	69.8868	66.6599	69.8288	69.4367	7404.56	7552	-0.0284378	0.777105	0.999315	7	4137039	4148177	+	6395	protein_coding	leukocyte receptor cluster (LRC) member 8 [Source:MGI Symbol;Acc:MGI:2142195]
Cnih2	ENSMUSG00000024873	5206	8467	8191	8190	243.359	407.637	363.35	416.133	6828.5	8176.24	-0.25987	0.492247	0.983368	19	5092871	5098418	-	1237	protein_coding	cornichon family AMPA receptor auxiliary protein 2 [Source:MGI Symbol;Acc:MGI:1277225]
Ogt	ENSMUSG00000034160	8146	6958	8029	6892	58.5505	51.5076	54.7637	53.8439	7508.03	7409.08	0.0191525	0.85948	0.999315	X	101640060	101684351	+	8045	protein_coding	O-linked N-acetylglucosamine (GlcNAc) transferase (UDP-N-acetylglucosamine:polypeptide-N-acetylglucosaminyl transferase) [Source:MGI Symbol;Acc:MGI:1339639]
Grin1	ENSMUSG00000026959	6199	7517	8602	7595	36.9541	46.1515	48.6614	49.2123	6835.65	8050.37	-0.236015	0.0526017	0.465194	2	25291181	25319187	-	9700	protein_coding	glutamate receptor, ionotropic, NMDA1 (zeta 1) [Source:MGI Symbol;Acc:MGI:95819]
Ptms	ENSMUSG00000030122	6554	8353	7857	7126	234.084	307.262	266.298	276.641	7431.9	7453.76	-0.00425451	0.973986	0.999315	6	124913681	124920103	-	1619	protein_coding	parathymosin [Source:MGI Symbol;Acc:MGI:1916452]
Cbx6	ENSMUSG00000089715	6309	7353	8569	7658	34.3873	41.2765	44.3214	45.3689	6806.77	8068.59	-0.245369	0.034081	0.362214	15	79823896	79834688	-	10609	protein_coding	chromobox 6 [Source:MGI Symbol;Acc:MGI:3512628]
Basp1	ENSMUSG00000045763	6709	7678	8097	7301	193.103	227.605	221.157	228.413	7167.03	7658.7	-0.0957315	0.398519	0.957049	15	25363277	25413764	-	2009	protein_coding	brain abundant, membrane attached signal protein 1 [Source:MGI Symbol;Acc:MGI:1917600]
Gls	ENSMUSG00000026103	7074	6786	8530	7345	27.1668	26.8404	31.0862	30.6599	6895.54	7883.63	-0.193211	0.0518772	0.461426	1	52163448	52233232	-	15057	protein_coding	glutaminase [Source:MGI Symbol;Acc:MGI:95752]
Etnk1	ENSMUSG00000030275	7496	6728	8210	7284	30.6305	28.3147	31.8356	32.3519	7073.17	7702.22	-0.122875	0.23253	0.848825	6	143167221	143232307	+	14151	protein_coding	ethanolamine kinase 1 [Source:MGI Symbol;Acc:MGI:1922570]
Slc6a1	ENSMUSG00000030310	7439	7189	7994	7086	50.6902	50.452	51.6914	52.4826	7278.02	7496.19	-0.0425886	0.668082	0.999315	6	114282635	114317532	+	8486	protein_coding	solute carrier family 6 (neurotransmitter transporter, GABA), member 1 [Source:MGI Symbol;Acc:MGI:95627]
Rab3a	ENSMUSG00000031840	6779	7269	8312	7327	176.097	194.475	204.898	206.88	6994.8	7772.6	-0.152131	0.146668	0.731801	8	70754679	70758677	+	2226	protein_coding	RAB3A, member RAS oncogene family [Source:MGI Symbol;Acc:MGI:97843]
Hectd4	ENSMUSG00000042744	7101	7501	7933	6940	24.9718	27.1676	26.4736	26.5275	7269.85	7389.99	-0.0236688	0.818852	0.999315	5	121220219	121368577	+	16443	protein_coding	HECT domain E3 ubiquitin protein ligase 4 [Source:MGI Symbol;Acc:MGI:3647820]
Nptn	ENSMUSG00000032336	7415	7424	7879	6755	69.5151	71.6815	70.0945	68.8333	7384.93	7266.27	0.0233347	0.815492	0.999315	9	58582240	58657955	+	6168	protein_coding	neuroplastin [Source:MGI Symbol;Acc:MGI:108077]
Kifc2	ENSMUSG00000004187	6671	6929	8437	7433	98.1047	104.947	117.742	118.814	6770.15	7887.26	-0.220346	0.0306941	0.341859	15	76659858	76668196	+	3932	protein_coding	kinesin family member C2 [Source:MGI Symbol;Acc:MGI:109187]
Itpr1	ENSMUSG00000030102	6316	6941	8333	7860	19.9367	22.5649	24.9607	26.9674	6602.14	8066.44	-0.288952	0.0088982	0.146694	6	108213096	108551109	+	18319	protein_coding	inositol 1,4,5-trisphosphate receptor 1 [Source:MGI Symbol;Acc:MGI:96623]
Pfn2	ENSMUSG00000027805	6888	7255	8232	7061	112.481	122.018	127.567	125.331	7041.18	7593.61	-0.109014	0.291107	0.899246	3	57841895	57848079	-	3541	protein_coding	profilin 2 [Source:MGI Symbol;Acc:MGI:97550]
Kidins220	ENSMUSG00000036333	7070	6901	8224	7233	47.1588	47.4085	52.0561	52.4405	6951.65	7681.55	-0.144035	0.146901	0.732132	12	24974925	25063152	+	8669	protein_coding	kinase D-interacting substrate 220 [Source:MGI Symbol;Acc:MGI:1924730]
Sipa1l1	ENSMUSG00000042700	6775	7493	7920	7208	30.592	34.8462	33.9367	35.3768	7105.96	7526.78	-0.0829893	0.447441	0.973056	12	82169320	82451786	+	12806	protein_coding	signal-induced proliferation-associated 1 like 1 [Source:MGI Symbol;Acc:MGI:2443679]
Cntn1	ENSMUSG00000055022	7525	7194	7886	6782	46.1285	45.4186	45.8738	45.1882	7322.72	7283.92	0.0076479	0.938756	0.999315	15	92051165	92341967	+	9433	protein_coding	contactin 1 [Source:MGI Symbol;Acc:MGI:105980]
Ndrg3	ENSMUSG00000027634	6871	7825	7926	6619	47.3668	55.5571	51.8505	49.5966	7320.69	7215.66	0.0207636	0.854526	0.999315	2	156927345	156992056	-	8388	protein_coding	N-myc downstream regulated gene 3 [Source:MGI Symbol;Acc:MGI:1352499]
Frrs1l	ENSMUSG00000045589	6436	7244	8276	7258	54.5927	63.2847	66.6169	66.9177	6814	7719.07	-0.179961	0.104157	0.640886	4	56957173	56990391	-	6817	protein_coding	ferric-chelate reductase 1 like [Source:MGI Symbol;Acc:MGI:2442704]
Mink1	ENSMUSG00000020827	6263	7686	7870	7382	57.613	72.8181	68.7002	73.8103	6952.38	7596.25	-0.127767	0.309018	0.912185	11	70562881	70614483	+	6286	protein_coding	misshapen-like kinase 1 (zebrafish) [Source:MGI Symbol;Acc:MGI:1355329]
Sv2a	ENSMUSG00000038486	6580	6491	8900	7197	82.0719	83.3838	105.343	97.5721	6504.34	7976.91	-0.294526	0.00421579	0.0853029	3	96181151	96195521	+	4636	protein_coding	synaptic vesicle glycoprotein 2 a [Source:MGI Symbol;Acc:MGI:1927139]
Nrxn1	ENSMUSG00000024109	8097	6857	7779	6334	22.5826	19.6963	20.5882	19.2014	7433	6995.36	0.0874971	0.433049	0.971034	17	90033631	91093071	-	20733	protein_coding	neurexin I [Source:MGI Symbol;Acc:MGI:1096391]
Syngr1	ENSMUSG00000022415	6812	6286	8778	7188	81.9261	77.8616	100.182	93.9639	6514.57	7915.35	-0.281044	0.00649091	0.117767	15	80091334	80119501	+	4808	protein_coding	synaptogyrin 1 [Source:MGI Symbol;Acc:MGI:1328323]
Pld3	ENSMUSG00000003363	6999	7548	7787	6699	138.411	153.733	146.134	143.996	7243.57	7193.62	0.00993677	0.925072	0.999315	7	27532000	27553218	-	2924	protein_coding	phospholipase D family, member 3 [Source:MGI Symbol;Acc:MGI:1333782]
Uba1	ENSMUSG00000001924	6925	7213	8052	6801	83.095	89.1399	91.6862	88.702	7038.11	7371.28	-0.0667912	0.516169	0.990055	X	20658326	20683179	+	4819	protein_coding	ubiquitin-like modifier activating enzyme 1 [Source:MGI Symbol;Acc:MGI:98890]
Celsr2	ENSMUSG00000068740	6528	7262	7884	7246	32.7872	37.5648	37.5764	39.5574	6868.2	7530.28	-0.132751	0.229577	0.846513	3	108390851	108415552	-	11513	protein_coding	cadherin, EGF LAG seven-pass G-type receptor 2 [Source:MGI Symbol;Acc:MGI:1858235]
Ncald	ENSMUSG00000051359	6613	7453	7893	6897	44.5628	51.7257	50.4733	50.5173	7006.33	7348.46	-0.0688212	0.535272	0.994124	15	37366175	37792570	-	8581	protein_coding	neurocalcin delta [Source:MGI Symbol;Acc:MGI:1196326]
Cadm3	ENSMUSG00000005338	6562	7016	8166	7052	52.3516	57.6481	61.8228	61.1521	6760.64	7558.1	-0.160907	0.12449	0.690896	1	173333258	173367695	-	7248	protein_coding	cell adhesion molecule 3 [Source:MGI Symbol;Acc:MGI:2137858]
Uchl1	ENSMUSG00000029223	7124	8478	6714	6463	252.415	309.376	225.745	248.904	7774.51	6568.57	0.243235	0.0472545	0.438403	5	66676091	66687234	+	1632	protein_coding	ubiquitin carboxy-terminal hydrolase L1 [Source:MGI Symbol;Acc:MGI:103149]
Ctnnb1	ENSMUSG00000006932	7347	7218	7478	6719	81.8253	82.7933	79.0329	81.3369	7247.56	7060.5	0.0377628	0.705684	0.999315	9	120929216	120960507	+	5192	protein_coding	catenin (cadherin associated protein), beta 1 [Source:MGI Symbol;Acc:MGI:88276]
Fam107a	ENSMUSG00000021750	8456	8346	6303	5519	126.347	128.434	89.3704	89.6328	8360.98	5874.21	0.509276	3.23e-07	2.42e-05	14	8296274	8318023	-	3870	protein_coding	family with sequence similarity 107, member A [Source:MGI Symbol;Acc:MGI:3041256]
Pgm2l1	ENSMUSG00000030729	6909	6819	8151	6730	41.6894	42.3772	46.6731	44.1399	6831.3	7379.51	-0.111445	0.272155	0.882849	7	100227394	100278868	+	9583	protein_coding	phosphoglucomutase 2-like 1 [Source:MGI Symbol;Acc:MGI:1918224]
Add1	ENSMUSG00000029106	6873	7080	8039	6610	46.4231	49.2518	51.527	48.5282	6945.45	7263.44	-0.0646803	0.532272	0.99268	5	34573664	34632308	+	8561	protein_coding	adducin 1 (alpha) [Source:MGI Symbol;Acc:MGI:87918]
Sez6l	ENSMUSG00000058153	6527	7625	7344	6823	62.1781	74.8108	66.3898	70.6487	7051.02	7053.57	-0.000499662	0.996617	0.999672	5	112419151	112577185	-	6070	protein_coding	seizure related 6 homolog like [Source:MGI Symbol;Acc:MGI:1935121]
Ryr2	ENSMUSG00000021313	6363	6914	7644	7286	12.78	14.3021	14.5692	15.9061	6611.55	7439.93	-0.170232	0.12277	0.686673	13	11553102	12106945	-	28790	protein_coding	ryanodine receptor 2, cardiac [Source:MGI Symbol;Acc:MGI:99685]
Tubb2a	ENSMUSG00000058672	5858	7302	8019	7006	210.395	270.103	273.308	273.503	6559.87	7465.19	-0.186562	0.140511	0.718708	13	34074274	34078007	-	1610	protein_coding	tubulin, beta 2A class IIA [Source:MGI Symbol;Acc:MGI:107861]
Slc25a4	ENSMUSG00000031633	6254	6477	8182	7250	153.691	163.933	190.807	193.657	6337.42	7671.07	-0.275535	0.00699339	0.123	8	46206797	46211284	-	2353	protein_coding	solute carrier family 25 (mitochondrial carrier, adenine nucleotide translocator), member 4 [Source:MGI Symbol;Acc:MGI:1353495]
Bsg	ENSMUSG00000023175	7175	6223	7391	7342	228.716	204.303	223.575	254.387	6660.75	7352.05	-0.142298	0.213318	0.832376	10	79704491	79711969	+	1814	protein_coding	basigin [Source:MGI Symbol;Acc:MGI:88208]
Pip5k1c	ENSMUSG00000034902	6545	6738	7842	6943	66.0491	70.0309	75.0982	76.157	6611.91	7349.25	-0.15253	0.13384	0.707856	10	81292963	81319973	+	5730	protein_coding	phosphatidylinositol-4-phosphate 5-kinase, type 1 gamma [Source:MGI Symbol;Acc:MGI:1298224]
Gas7	ENSMUSG00000033066	6617	7131	7566	6635	33.7352	37.4433	36.6045	36.7679	6845.68	7056.68	-0.043819	0.67857	0.999315	11	67455437	67688990	+	11342	protein_coding	growth arrest specific 7 [Source:MGI Symbol;Acc:MGI:1202388]
Abca2	ENSMUSG00000026944	6725	6789	7635	6654	46.5936	48.4441	50.1982	50.1097	6725.93	7098.91	-0.0778792	0.438773	0.971904	2	25428703	25448540	+	8346	protein_coding	ATP-binding cassette, sub-family A (ABC1), member 2 [Source:MGI Symbol;Acc:MGI:99606]
Syngap1	ENSMUSG00000067629	5495	7060	7904	7246	45.8442	60.6627	62.5761	65.7083	6259.67	7539.59	-0.268416	0.0427193	0.413808	17	26941253	26972434	+	6931	protein_coding	synaptic Ras GTPase activating protein 1 homolog (rat) [Source:MGI Symbol;Acc:MGI:3039785]
Selenow	ENSMUSG00000041571	6457	8316	6595	6307	507.3	672.899	491.693	538.595	7365.65	6430.06	0.196015	0.145712	0.729963	7	15917208	15922402	-	736	protein_coding	selenoprotein W [Source:MGI Symbol;Acc:MGI:1100878]
Syt7	ENSMUSG00000024743	5977	6935	7679	6974	47.5141	56.7788	57.928	60.2596	6432.89	7289.93	-0.180442	0.119958	0.679279	19	10389090	10453181	+	7274	protein_coding	synaptotagmin VII [Source:MGI Symbol;Acc:MGI:1859545]
Mprip	ENSMUSG00000005417	6612	7051	7312	6517	28.6888	31.5088	30.1066	30.735	6802.83	6875.6	-0.0153505	0.883744	0.999315	11	59661305	59780860	+	13327	protein_coding	myosin phosphatase Rho interacting protein [Source:MGI Symbol;Acc:MGI:1349438]
Pcdh1	ENSMUSG00000051375	5559	6639	7783	7320	36.5405	44.945	48.5478	52.2991	6078.45	7522.72	-0.307534	0.0116379	0.179919	18	38185914	38212053	-	8797	protein_coding	protocadherin 1 [Source:MGI Symbol;Acc:MGI:104692]
Sez6l2	ENSMUSG00000030683	6156	7167	7415	6549	84.5529	101.384	96.6466	97.7711	6637.82	6940.58	-0.0643794	0.579049	0.996888	7	126950563	126970606	+	4210	protein_coding	seizure related 6 homolog like 2 [Source:MGI Symbol;Acc:MGI:2385295]
Nrcam	ENSMUSG00000020598	6837	6620	7312	6496	29.5962	29.5141	30.0367	30.5648	6695.5	6864.41	-0.035917	0.719516	0.999315	12	44328885	44601964	+	13358	protein_coding	neuronal cell adhesion molecule [Source:MGI Symbol;Acc:MGI:104750]
Aatk	ENSMUSG00000025375	6036	6612	7594	7007	48.7539	55.0039	58.207	61.5173	6298.7	7267.97	-0.206467	0.058741	0.490065	11	120007313	120047167	-	7159	protein_coding	apoptosis-associated tyrosine kinase [Source:MGI Symbol;Acc:MGI:1197518]
Pitpnm2	ENSMUSG00000029406	6142	7482	7053	6451	27.6538	34.6948	30.1346	31.5703	6790.03	6719.91	0.0149735	0.903771	0.999315	5	124118690	124249760	-	12843	protein_coding	phosphatidylinositol transfer protein, membrane-associated 2 [Source:MGI Symbol;Acc:MGI:1336192]
Rpl4	ENSMUSG00000032399	6919	7475	6951	5729	199.346	221.808	190.045	179.411	7167.48	6287.65	0.188837	0.0801691	0.567736	9	64173375	64178666	+	2007	protein_coding	ribosomal protein L4 [Source:MGI Symbol;Acc:MGI:1915141]
Dpp6	ENSMUSG00000061576	6146	7422	7192	6309	28.7835	35.7992	31.9629	32.1156	6761.69	6708.91	0.011263	0.926271	0.999315	5	26817203	27727505	+	12347	protein_coding	dipeptidylpeptidase 6 [Source:MGI Symbol;Acc:MGI:94921]
Slc25a23	ENSMUSG00000046329	6300	7365	7247	6085	68.8127	82.8518	75.1159	72.2427	6808.41	6615.12	0.0414656	0.723773	0.999315	17	57043711	57059863	-	5294	protein_coding	solute carrier family 25 (mitochondrial carrier; phosphate carrier), member 23 [Source:MGI Symbol;Acc:MGI:1914222]
Prkcb	ENSMUSG00000052889	6180	6236	7729	6834	46.7071	48.5402	55.4322	56.1402	6179.43	7238.58	-0.228229	0.0236994	0.287398	7	122288751	122634402	+	7651	protein_coding	protein kinase C, beta [Source:MGI Symbol;Acc:MGI:97596]
Epn1	ENSMUSG00000035203	5284	6849	7672	7055	108.735	145.156	149.816	157.8	6049.66	7329.84	-0.276946	0.0390496	0.39351	7	5080235	5098178	+	2810	protein_coding	epsin 1 [Source:MGI Symbol;Acc:MGI:1333763]
Ttyh1	ENSMUSG00000030428	7143	6848	6998	5841	64.7501	63.9329	60.1975	57.5509	6960.68	6369.21	0.128047	0.206098	0.821457	7	4119408	4136708	+	6379	protein_coding	tweety family member 1 [Source:MGI Symbol;Acc:MGI:1889007]
Vsnl1	ENSMUSG00000054459	7184	5559	8066	5974	212.378	169.255	226.28	191.961	6329.84	6937.04	-0.132244	0.316752	0.915431	12	11325242	11436613	-	1956	protein_coding	visinin-like 1 [Source:MGI Symbol;Acc:MGI:1349453]
Rsrp1	ENSMUSG00000037266	7361	6698	6697	5950	127.097	119.109	109.729	111.666	6991.82	6287.25	0.153286	0.135373	0.709646	4	134923592	134927671	+	3349	protein_coding	arginine/serine rich protein 1 [Source:MGI Symbol;Acc:MGI:106498]
Aco2	ENSMUSG00000022477	6119	6657	7380	6511	82.2474	92.1555	94.1333	95.125	6362.12	6904.04	-0.117953	0.271039	0.881307	15	81872309	81915133	+	4302	protein_coding	aconitase 2, mitochondrial [Source:MGI Symbol;Acc:MGI:87880]
Snap91	ENSMUSG00000033419	6494	6128	7539	6483	41.1476	39.99	45.3305	44.6491	6278.85	6963.1	-0.149241	0.138128	0.715522	9	86765923	86880654	-	9126	protein_coding	synaptosomal-associated protein 91 [Source:MGI Symbol;Acc:MGI:109132]
Srcin1	ENSMUSG00000038453	6397	6200	7557	6444	38.7009	38.6312	43.385	42.3746	6267.65	6950.69	-0.149265	0.137003	0.714049	11	97509340	97576186	-	9558	protein_coding	SRC kinase signaling inhibitor 1 [Source:MGI Symbol;Acc:MGI:1933179]
Camta1	ENSMUSG00000014592	6435	7055	6955	6152	25.5388	28.837	26.1936	26.5384	6718.06	6514.96	0.0442727	0.682222	0.999315	4	150917322	151861876	-	14570	protein_coding	calmodulin binding transcription activator 1 [Source:MGI Symbol;Acc:MGI:2140230]
Tpi1	ENSMUSG00000023456	5800	6548	7823	6406	121.824	141.65	155.928	146.251	6150.66	7054.21	-0.197856	0.0815696	0.571498	6	124810586	124814296	-	2753	protein_coding	triosephosphate isomerase 1 [Source:MGI Symbol;Acc:MGI:98797]
Mapk8ip2	ENSMUSG00000022619	5768	6658	7466	6650	58.5144	69.5636	71.8738	73.3271	6190.52	7018.14	-0.181052	0.115611	0.66687	15	89453913	89464468	+	5700	protein_coding	mitogen-activated protein kinase 8 interacting protein 2 [Source:MGI Symbol;Acc:MGI:1926555]
Fasn	ENSMUSG00000025153	6391	6509	7201	6409	33.7587	35.4105	36.0957	36.797	6420.76	6766.39	-0.0756313	0.456775	0.975288	11	120805846	120824547	-	10947	protein_coding	fatty acid synthase [Source:MGI Symbol;Acc:MGI:95485]
Add2	ENSMUSG00000030000	5343	6803	7505	6851	30.4721	39.9594	40.6175	42.4694	6055.36	7143.41	-0.238421	0.0689325	0.528735	6	86028681	86124409	+	10139	protein_coding	adducin 2 (beta) [Source:MGI Symbol;Acc:MGI:87919]
2010300C02Rik	ENSMUSG00000026090	4759	7389	7272	7050	54.224	86.7087	78.6276	87.3113	6064.93	7141.06	-0.235648	0.491048	0.982939	1	37611677	37720085	-	5075	protein_coding	RIKEN cDNA 2010300C02 gene [Source:MGI Symbol;Acc:MGI:1919347]
Gaa	ENSMUSG00000025579	6399	6179	7416	6472	77.3613	76.9363	85.0798	85.0463	6258.03	6900.01	-0.140888	0.159271	0.754856	11	119267887	119285454	+	4783	protein_coding	glucosidase, alpha, acid [Source:MGI Symbol;Acc:MGI:95609]
Ahcyl1	ENSMUSG00000027893	6826	6609	6916	6043	59	58.8333	56.7265	56.7733	6684.55	6438.72	0.0540596	0.589164	0.997236	3	107663118	107696560	-	6690	protein_coding	S-adenosylhomocysteine hydrolase-like 1 [Source:MGI Symbol;Acc:MGI:2385184]
Lmtk3	ENSMUSG00000062044	5469	6639	7337	6927	55.0561	68.8338	70.0909	75.7963	6034.32	7105.75	-0.235775	0.0588764	0.490494	7	45783738	45804144	+	5744	protein_coding	lemur tyrosine kinase 3 [Source:MGI Symbol;Acc:MGI:3039582]
Arhgef9	ENSMUSG00000025656	6202	6922	7109	6055	40.8646	46.973	44.4497	43.3646	6536.65	6534.91	0.000312809	0.997744	0.999672	X	95048935	95196856	-	8776	protein_coding	CDC42 guanine nucleotide exchange factor (GEF) 9 [Source:MGI Symbol;Acc:MGI:2442233]
Timp2	ENSMUSG00000017466	8737	5904	6429	5193	129.675	90.2486	90.5486	83.7755	7265.55	5759.1	0.335216	0.0234772	0.285567	11	118301069	118355740	-	3896	protein_coding	tissue inhibitor of metalloproteinase 2 [Source:MGI Symbol;Acc:MGI:98753]
Tmem30a	ENSMUSG00000032328	6803	6469	7238	5747	69.6742	68.2354	70.3453	63.9761	6602.57	6430.79	0.0379045	0.719271	0.999315	9	79768943	79793507	-	5646	protein_coding	transmembrane protein 30A [Source:MGI Symbol;Acc:MGI:106402]
Slc8a2	ENSMUSG00000030376	4640	6353	7858	7238	50.999	71.9157	81.9598	86.4705	5483.4	7513.92	-0.454525	0.00156373	0.0404782	7	16129826	16161063	+	5261	protein_coding	solute carrier family 8 (sodium/calcium exchanger), member 2 [Source:MGI Symbol;Acc:MGI:107996]
Nfix	ENSMUSG00000001911	6283	6441	7111	6082	49.4234	52.1819	53.0813	52.0017	6333.46	6550.24	-0.0486015	0.634509	0.997861	8	84699876	84800344	-	7351	protein_coding	nuclear factor I/X [Source:MGI Symbol;Acc:MGI:97311]
Lsamp	ENSMUSG00000061080	6636	6553	6877	5820	22.2927	22.6724	21.923	21.2512	6563.11	6301.72	0.0585788	0.561941	0.995454	16	39984361	42181679	+	17213	protein_coding	limbic system-associated membrane protein [Source:MGI Symbol;Acc:MGI:1261760]
Sirpa	ENSMUSG00000037902	7521	6705	6236	5392	88.556	81.3097	69.6777	69.0077	7073.81	5775.35	0.292587	0.00511872	0.0981801	2	129592835	129632228	+	4911	protein_coding	signal-regulatory protein alpha [Source:MGI Symbol;Acc:MGI:108563]
Rhob	ENSMUSG00000054364	6195	6967	6523	6066	152.5	176.635	152.378	162.307	6555.94	6268.11	0.0648134	0.567068	0.996364	12	8497661	8500009	-	2349	protein_coding	ras homolog family member B [Source:MGI Symbol;Acc:MGI:107949]
Tubb5	ENSMUSG00000001525	6728	6915	6658	5390	116.935	123.781	109.812	101.825	6791.03	5970.64	0.185611	0.0781233	0.559428	17	35833921	35838306	-	3327	protein_coding	tubulin, beta 5 class I [Source:MGI Symbol;Acc:MGI:107812]
Rapgef4	ENSMUSG00000049044	5761	6710	7231	5955	49.8917	59.8487	59.4257	56.0555	6213.35	6538.39	-0.0736745	0.531892	0.99268	2	71981240	72257474	+	6677	protein_coding	Rap guanine nucleotide exchange factor (GEF) 4 [Source:MGI Symbol;Acc:MGI:1917723]
Unc80	ENSMUSG00000055567	6385	6164	6995	6100	25.5951	25.4484	26.609	26.5786	6243.59	6505.85	-0.0593627	0.55418	0.995454	1	66468367	66699148	+	14425	protein_coding	unc-80, NALCN activator [Source:MGI Symbol;Acc:MGI:2652882]
Slc25a3	ENSMUSG00000061904	5888	5719	7470	6565	61.3461	61.3678	73.8559	74.3463	5775.17	6974.7	-0.272258	0.00668242	0.119528	10	91116574	91124059	-	5550	protein_coding	solute carrier family 25 (mitochondrial carrier, phosphate carrier), member 3 [Source:MGI Symbol;Acc:MGI:1353498]
Scamp5	ENSMUSG00000040722	5449	5738	7806	6645	84.9976	92.1831	115.548	112.665	5569.51	7173.68	-0.365225	0.000471604	0.0151175	9	57441327	57468060	-	3707	protein_coding	secretory carrier membrane protein 5 [Source:MGI Symbol;Acc:MGI:1928948]
Ncs1	ENSMUSG00000062661	5359	6444	7188	6624	66.5983	82.4775	84.7681	89.4756	5881.91	6874.93	-0.22506	0.065944	0.518252	2	31245823	31295989	+	4653	protein_coding	neuronal calcium sensor 1 [Source:MGI Symbol;Acc:MGI:109166]
Plppr4	ENSMUSG00000044667	5151	6307	7360	6597	41.6929	52.5769	56.5319	58.0394	5710.73	6940.57	-0.281411	0.0237944	0.288354	3	117319139	117360876	-	7144	protein_coding	phospholipid phosphatase related 4 [Source:MGI Symbol;Acc:MGI:106530]
Atp6v1g2	ENSMUSG00000024403	5898	6718	7030	5724	135.876	159.397	153.688	143.332	6284.57	6321.75	-0.00863574	0.940367	0.999315	17	35233660	35238767	+	2510	protein_coding	ATPase, H+ transporting, lysosomal V1 subunit G2 [Source:MGI Symbol;Acc:MGI:1913487]
Apc	ENSMUSG00000005871	6465	6484	6531	5846	23.7311	24.5128	22.7496	23.3245	6444.41	6154.58	0.066418	0.512564	0.989746	18	34220924	34322189	+	15753	protein_coding	adenomatosis polyposis coli [Source:MGI Symbol;Acc:MGI:88039]
Cnp	ENSMUSG00000006782	6697	6656	6438	5534	106.417	108.929	97.0792	95.5817	6645.03	5945.02	0.16056	0.11161	0.656913	11	100574904	100591729	+	3639	protein_coding	2',3'-cyclic nucleotide 3' phosphodiesterase [Source:MGI Symbol;Acc:MGI:88437]
Gabrb3	ENSMUSG00000033676	6076	6472	6969	5760	53.7056	58.9171	58.4544	55.3388	6247.62	6312.55	-0.0150227	0.888186	0.999315	7	57419692	57828802	+	6542	protein_coding	gamma-aminobutyric acid (GABA) A receptor, subunit beta 3 [Source:MGI Symbol;Acc:MGI:95621]
Ppia	ENSMUSG00000071866	4714	7076	7824	5628	77.7038	120.127	122.385	100.835	5884.8	6640.03	-0.174236	0.607898	0.997861	11	6415443	6419817	+	3508	protein_coding	peptidylprolyl isomerase A [Source:MGI Symbol;Acc:MGI:97749]
Epha4	ENSMUSG00000026235	5319	6504	7056	6323	38.1883	48.093	48.0733	49.3434	5892.59	6653.09	-0.175151	0.15899	0.754856	1	77367185	77515088	-	8054	protein_coding	Eph receptor A4 [Source:MGI Symbol;Acc:MGI:98277]
Dkk3	ENSMUSG00000030772	5696	5841	7267	6305	98.0555	103.56	118.714	117.976	5742.63	6741.67	-0.231423	0.023682	0.287381	7	112116017	112159057	-	3359	protein_coding	dickkopf WNT signaling pathway inhibitor 3 [Source:MGI Symbol;Acc:MGI:1354952]
Clstn3	ENSMUSG00000008153	5612	5725	7341	6281	65.3203	68.6289	81.0832	79.463	5642.87	6763.31	-0.26135	0.0105938	0.167989	6	124430759	124464794	-	4968	protein_coding	calsyntenin 3 [Source:MGI Symbol;Acc:MGI:2178323]
Zbtb20	ENSMUSG00000022708	5244	6243	7018	6368	9.86762	12.0988	12.5316	13.0244	5724.01	6659.39	-0.218376	0.0700093	0.534011	16	42875881	43642602	+	30730	protein_coding	zinc finger and BTB domain containing 20 [Source:MGI Symbol;Acc:MGI:1929213]
Hk1	ENSMUSG00000037012	5376	6164	7052	6263	36.4352	43.0254	45.3543	46.137	5748.84	6619.25	-0.203424	0.0756641	0.552433	10	62268855	62379908	-	8532	protein_coding	hexokinase 1 [Source:MGI Symbol;Acc:MGI:96103]
Eif4g1	ENSMUSG00000045983	5735	6487	6511	6077	45.4217	52.9145	48.9353	52.3148	6087.99	6268.39	-0.0420888	0.713147	0.999315	16	20668313	20692884	+	7301	protein_coding	eukaryotic translation initiation factor 4, gamma 1 [Source:MGI Symbol;Acc:MGI:2384784]
Lynx1	ENSMUSG00000022594	5404	5954	7175	6174	67.0278	76.0589	84.4514	83.2361	5656.52	6629.05	-0.228946	0.0361497	0.37597	15	74747852	74753046	-	4662	protein_coding	Ly6/neurotoxin 1 [Source:MGI Symbol;Acc:MGI:1345180]
Peg3	ENSMUSG00000002265	6411	5605	6845	5827	27.823	25.0527	28.1901	27.487	5974.04	6290.56	-0.0744829	0.486603	0.982115	7	6703892	6730431	-	13324	protein_coding	paternally expressed 3 [Source:MGI Symbol;Acc:MGI:104748]
Nbea	ENSMUSG00000027799	5623	5982	6830	6219	10.3679	11.3598	11.9506	12.4637	5778.05	6492.5	-0.168165	0.113572	0.662064	3	55625195	56183701	-	31361	protein_coding	neurobeachin [Source:MGI Symbol;Acc:MGI:1347075]
Mlf2	ENSMUSG00000030120	5137	6180	6989	6338	72.344	89.6361	93.4014	97.0177	5639.73	6629.91	-0.233378	0.0561188	0.479556	6	124931386	124937238	+	4106	protein_coding	myeloid leukemia factor 2 [Source:MGI Symbol;Acc:MGI:1353554]
Fam171b	ENSMUSG00000048388	6095	6457	6578	5499	61.358	66.9468	62.8401	60.1709	6249.36	5991.51	0.0606946	0.566846	0.996297	2	83812636	83883486	+	5744	protein_coding	family with sequence similarity 171, member B [Source:MGI Symbol;Acc:MGI:2444579]
Arf1	ENSMUSG00000048076	5406	6372	6712	6072	149.641	181.656	176.308	182.688	5868.59	6359.25	-0.115853	0.330461	0.924742	11	59211412	59228270	-	2089	protein_coding	ADP-ribosylation factor 1 [Source:MGI Symbol;Acc:MGI:99431]
Qk	ENSMUSG00000062078	7242	6604	5799	4910	29.4035	27.6153	22.3429	21.6685	6886	5315.13	0.373527	0.000310438	0.0108453	17	10202601	10319854	-	14242	protein_coding	quaking [Source:MGI Symbol;Acc:MGI:97837]
Dlg2	ENSMUSG00000052572	6063	6324	6647	5492	21.535	23.134	22.4042	21.2028	6166.5	6019.89	0.0346088	0.742457	0.999315	7	90476672	92449247	+	16280	protein_coding	discs large MAGUK scaffold protein 2 [Source:MGI Symbol;Acc:MGI:1344351]
Calr	ENSMUSG00000003814	6224	6292	6238	5666	124.965	130.11	118.853	123.652	6229.28	5922.31	0.0729563	0.477115	0.980373	8	84841850	84846934	-	2880	protein_coding	calreticulin [Source:MGI Symbol;Acc:MGI:88252]
Rgs7bp	ENSMUSG00000021719	5820	6345	6610	5586	47.5539	53.3944	51.2519	49.61	6057.96	6052.77	0.00115347	0.991524	0.999458	13	104945904	105054930	-	7077	protein_coding	regulator of G-protein signalling 7 binding protein [Source:MGI Symbol;Acc:MGI:106334]
Dnajc5	ENSMUSG00000000826	5806	5635	6901	5986	48.2855	48.2653	54.4624	54.1106	5692.54	6401.36	-0.169315	0.0930994	0.607985	2	181520485	181555133	+	6953	protein_coding	DnaJ heat shock protein family (Hsp40) member C5 [Source:MGI Symbol;Acc:MGI:892995]
Reep5	ENSMUSG00000005873	6281	5945	6580	5480	125.5	122.339	124.763	119.014	6082	5982.32	0.0237738	0.816589	0.999315	18	34344889	34373415	-	2894	protein_coding	receptor accessory protein 5 [Source:MGI Symbol;Acc:MGI:1270152]
Actr2	ENSMUSG00000020152	5428	6123	6862	5867	60.3135	70.0713	72.3554	70.8592	5753.64	6319.79	-0.135474	0.2286	0.846394	11	20062304	20112913	-	5204	protein_coding	ARP2 actin-related protein 2 [Source:MGI Symbol;Acc:MGI:1913963]
Dbn1	ENSMUSG00000034675	4974	6389	6660	6115	63.7172	84.2917	80.9599	85.1437	5665.35	6357.97	-0.166416	0.211934	0.829691	13	55473429	55488111	-	4514	protein_coding	drebrin 1 [Source:MGI Symbol;Acc:MGI:1931838]
Gabarapl1	ENSMUSG00000030161	5321	5880	6922	6009	152.849	173.959	188.688	187.619	5578.46	6423.39	-0.203518	0.0636354	0.510883	6	129533160	129542346	+	2013	protein_coding	gamma-aminobutyric acid (GABA) A receptor-associated protein-like 1 [Source:MGI Symbol;Acc:MGI:1914980]
Tuba4a	ENSMUSG00000026202	5849	7214	5954	5089	91.385	116.083	88.2769	86.4233	6511.02	5482.65	0.247935	0.0492735	0.446934	1	75214228	75219865	-	3701	protein_coding	tubulin, alpha 4A [Source:MGI Symbol;Acc:MGI:1095410]
Spag9	ENSMUSG00000020859	6502	5802	6423	5372	33.5423	30.8265	31.4433	30.1222	6118.15	5851.7	0.0641985	0.544355	0.995454	11	93996091	94126085	+	11209	protein_coding	sperm associated antigen 9 [Source:MGI Symbol;Acc:MGI:1918084]
Tmbim6	ENSMUSG00000023010	6766	5902	5964	5380	85.4611	76.778	71.4857	73.8625	6298.09	5642.39	0.158691	0.140853	0.719347	15	99392882	99410049	+	4578	protein_coding	transmembrane BAX inhibitor motif containing 6 [Source:MGI Symbol;Acc:MGI:99682]
Mtch1	ENSMUSG00000024012	4895	5777	6907	6430	98.3499	119.543	131.691	140.423	5317.56	6640.78	-0.320577	0.00778639	0.133023	17	29332072	29347904	-	2878	protein_coding	mitochondrial carrier 1 [Source:MGI Symbol;Acc:MGI:1929261]
Wasf1	ENSMUSG00000019831	5265	6339	6443	5888	106.674	132.276	123.877	129.668	5782.79	6136.02	-0.0855407	0.485977	0.982115	10	40883475	40938570	+	2854	protein_coding	WAS protein family, member 1 [Source:MGI Symbol;Acc:MGI:1890563]
Hsph1	ENSMUSG00000029657	5670	6287	6288	5682	45.1232	51.5301	47.487	49.15	5955.12	5954.11	0.000252365	0.998182	0.999846	5	149614287	149636376	-	7266	protein_coding	heat shock 105kDa/110kDa protein 1 [Source:MGI Symbol;Acc:MGI:105053]
Dlgap3	ENSMUSG00000042388	5117	5881	6669	6243	65.4475	77.4694	80.9438	86.7913	5478.93	6430.38	-0.230977	0.0484088	0.442006	4	127169204	127237022	+	4521	protein_coding	DLG associated protein 3 [Source:MGI Symbol;Acc:MGI:3039563]
Dock9	ENSMUSG00000025558	5419	6654	6375	5450	23.6581	29.9188	26.411	25.862	6017.38	5870.94	0.0354655	0.777245	0.999315	14	121542046	121797837	-	13245	protein_coding	dedicator of cytokinesis 9 [Source:MGI Symbol;Acc:MGI:106321]
Csnk1a1	ENSMUSG00000024576	5593	5937	6563	5794	30.7953	33.6673	34.2916	34.6756	5740.61	6141.76	-0.0974613	0.355467	0.93874	18	61555274	61590061	+	10502	protein_coding	casein kinase 1, alpha 1 [Source:MGI Symbol;Acc:MGI:1934950]
Cdc42bpa	ENSMUSG00000026490	5880	5860	6434	5704	15.7982	16.2154	16.4042	16.6577	5842.45	6033.77	-0.0464696	0.647058	0.997861	1	179960472	180165603	+	21522	protein_coding	CDC42 binding protein kinase alpha [Source:MGI Symbol;Acc:MGI:2441841]
Anks1b	ENSMUSG00000058589	5288	6056	6684	5796	21.0866	24.8715	25.2927	25.1216	5651.15	6199.12	-0.133576	0.243654	0.85976	10	89873509	90973300	+	14501	protein_coding	ankyrin repeat and sterile alpha motif domain containing 1B [Source:MGI Symbol;Acc:MGI:1924781]
Sparc	ENSMUSG00000018593	8354	7082	4625	3726	127.525	111.342	66.9976	61.823	7672.64	4137.84	0.890726	5.11e-15	1.09e-12	11	55394500	55423183	-	3788	protein_coding	secreted acidic cysteine rich glycoprotein [Source:MGI Symbol;Acc:MGI:98373]
Cpne7	ENSMUSG00000034796	5037	6619	6369	5734	55.289	74.8273	66.3411	68.4116	5812.4	6019.51	-0.0505463	0.711837	0.999315	8	123117374	123135182	+	5268	protein_coding	copine VII [Source:MGI Symbol;Acc:MGI:2142747]
Ap2m1	ENSMUSG00000022841	5517	5783	6882	5517	77.4316	83.5929	91.6589	84.1634	5625.58	6142.56	-0.126985	0.240364	0.857041	16	20535478	20544909	+	4120	protein_coding	adaptor-related protein complex 2, mu 1 subunit [Source:MGI Symbol;Acc:MGI:1298405]
Slit1	ENSMUSG00000025020	4771	6443	6379	6043	46.5936	64.8047	59.1173	64.1468	5593.09	6188.85	-0.146023	0.30726	0.910982	19	41600257	41743665	-	5921	protein_coding	slit guidance ligand 1 [Source:MGI Symbol;Acc:MGI:1315203]
Shank3	ENSMUSG00000022623	4767	5898	6558	6391	29.9978	38.2252	39.1616	43.7138	5315.9	6457.61	-0.280642	0.0313761	0.344833	15	89499623	89560261	+	9189	protein_coding	SH3 and multiple ankyrin repeat domains 3 [Source:MGI Symbol;Acc:MGI:1930016]
Gabbr2	ENSMUSG00000039809	5348	6133	6491	5619	46.2527	54.6286	53.2724	52.8214	5719.46	6014.99	-0.0727422	0.526517	0.99169	4	46662305	46991873	-	6686	protein_coding	gamma-aminobutyric acid (GABA) B receptor, 2 [Source:MGI Symbol;Acc:MGI:2386030]
Tcaf1	ENSMUSG00000036667	5796	5919	6321	5527	34.7739	36.5742	35.9879	36.0429	5831.06	5886.85	-0.0137545	0.893325	0.999315	6	42668002	42710088	-	9638	protein_coding	TRPM8 channel-associated factor 1 [Source:MGI Symbol;Acc:MGI:1914665]
Matr3	ENSMUSG00000037236	5915	5651	6578	5398	34.6572	34.1009	36.5745	34.3777	5754.07	5937.68	-0.0454113	0.660728	0.998264	18	35562146	35593835	+	9869	protein_coding	matrin 3 [Source:MGI Symbol;Acc:MGI:1298379]
Zfp365	ENSMUSG00000037855	6132	5410	6529	5426	68.123	61.8999	68.8309	65.5204	5738.76	5929.81	-0.0472863	0.659891	0.998239	10	67886103	67912662	-	5205	protein_coding	zinc finger protein 365 [Source:MGI Symbol;Acc:MGI:2143676]
Sqstm1	ENSMUSG00000015837	5530	5633	6499	5816	95.283	99.9611	106.263	108.923	5556.2	6123.7	-0.140285	0.172394	0.775828	11	50199366	50210827	-	3356	protein_coding	sequestosome 1 [Source:MGI Symbol;Acc:MGI:107931]
Fam131a	ENSMUSG00000050821	4760	6197	6532	5977	94.9447	127.305	123.639	129.584	5463.46	6224.86	-0.188248	0.165217	0.764167	16	20693241	20703048	+	2899	protein_coding	family with sequence similarity 131, member A [Source:MGI Symbol;Acc:MGI:1925658]
Herc2	ENSMUSG00000030451	5194	5819	6618	5801	18.5682	21.4248	22.4512	22.5412	5485.38	6171.08	-0.169972	0.128064	0.697317	7	56050196	56231800	+	16175	protein_coding	HECT and RLD domain containing E3 ubiquitin protein ligase 2 [Source:MGI Symbol;Acc:MGI:103234]
Pacsin1	ENSMUSG00000040276	4650	5433	7173	6162	41.2083	49.5875	60.3223	59.3552	5023.71	6621.72	-0.39853	0.000704107	0.0207485	17	27655509	27711482	+	6525	protein_coding	protein kinase C and casein kinase substrate in neurons 1 [Source:MGI Symbol;Acc:MGI:1345181]
Aes	ENSMUSG00000054452	4686	5789	6700	6206	81.2735	103.407	110.272	116.994	5221.14	6425.08	-0.299355	0.0188192	0.24861	10	81559488	81566362	+	3334	protein_coding	amino-terminal enhancer of split [Source:MGI Symbol;Acc:MGI:95806]
Scn1b	ENSMUSG00000019194	4646	5414	6901	6377	144.515	173.441	203.7	215.603	5012.15	6609.75	-0.399159	0.0007529	0.0218978	7	31116524	31127003	-	1859	protein_coding	sodium channel, voltage-gated, type I, beta [Source:MGI Symbol;Acc:MGI:98247]
Tsc22d1	ENSMUSG00000022010	5801	5616	6366	5548	37.296	37.1867	38.8393	38.7705	5680.49	5918.98	-0.0593348	0.557587	0.995454	14	76414961	76507765	+	8994	protein_coding	TSC22 domain family, member 1 [Source:MGI Symbol;Acc:MGI:109127]
Sbf1	ENSMUSG00000036529	5219	6126	6206	5618	44.2113	53.4471	49.8888	51.7289	5652.67	5881.84	-0.0573432	0.629535	0.997861	15	89288236	89315311	-	6826	protein_coding	SET binding factor 1 [Source:MGI Symbol;Acc:MGI:1925230]
Sptbn4	ENSMUSG00000011751	4979	5700	6351	6137	30.1065	35.4972	36.4423	40.3348	5319.86	6225.92	-0.226829	0.0564658	0.480501	7	27356383	27447686	-	9563	protein_coding	spectrin beta, non-erythrocytic 4 [Source:MGI Symbol;Acc:MGI:1890574]
Prepl	ENSMUSG00000024127	5879	5294	6410	5584	88.7599	82.3187	91.8368	91.6356	5556.13	5958.64	-0.10088	0.334194	0.926718	17	85063477	85090267	-	3830	protein_coding	prolyl endopeptidase-like [Source:MGI Symbol;Acc:MGI:2441932]
Rbfox1	ENSMUSG00000008658	5016	6462	6170	5510	65.92	87.4636	76.9467	78.7076	5722.81	5807.53	-0.021239	0.873616	0.999315	16	5885355	7411526	+	4400	protein_coding	RNA binding protein, fox-1 homolog (C. elegans) 1 [Source:MGI Symbol;Acc:MGI:1926224]
Prkacb	ENSMUSG00000005034	6962	5092	6208	4866	45.8931	34.5703	38.8338	34.8651	5985.15	5481.99	0.126638	0.355056	0.93874	3	146729574	146812990	-	8772	protein_coding	protein kinase, cAMP dependent, catalytic, beta [Source:MGI Symbol;Acc:MGI:97594]
Atp9a	ENSMUSG00000027546	4936	5421	6737	6020	48.2376	54.5621	62.4773	63.9459	5157.88	6343.17	-0.298437	0.0064543	0.117325	2	168634438	168742409	-	5917	protein_coding	ATPase, class II, type 9A [Source:MGI Symbol;Acc:MGI:1330826]
Rnf187	ENSMUSG00000020496	5215	5679	6364	5784	154.723	173.529	179.174	186.524	5424.98	6043.83	-0.155829	0.153392	0.742729	11	58932288	58938916	-	1949	protein_coding	ring finger protein 187 [Source:MGI Symbol;Acc:MGI:1914224]
Pclo	ENSMUSG00000061601	5632	5726	6285	5396	14.5018	15.1849	15.3572	15.1021	5653.18	5800.28	-0.0371061	0.717845	0.999315	5	14514918	14863459	+	22457	protein_coding	piccolo (presynaptic cytomatrix protein) [Source:MGI Symbol;Acc:MGI:1349390]
Ppp3cb	ENSMUSG00000021816	5529	5971	6154	5364	36.2938	40.3677	38.3344	38.2719	5726.4	5722.27	0.00100158	0.992564	0.999672	14	20499364	20546573	-	8809	protein_coding	protein phosphatase 3, catalytic subunit, beta isoform [Source:MGI Symbol;Acc:MGI:107163]
Snrnp70	ENSMUSG00000063511	5059	5499	6492	5922	38.4004	42.9889	46.7622	48.859	5257.58	6176.94	-0.232471	0.0331376	0.356424	7	45376453	45395742	-	7618	protein_coding	small nuclear ribonucleoprotein 70 (U1) [Source:MGI Symbol;Acc:MGI:98341]
Apbb1	ENSMUSG00000037032	5017	5771	6486	5690	65.8135	77.9691	80.7407	81.1313	5374.35	6050.5	-0.17101	0.138555	0.716523	7	105558483	105581653	-	4408	protein_coding	amyloid beta (A4) precursor protein-binding, family B, member 1 [Source:MGI Symbol;Acc:MGI:107765]
Ghitm	ENSMUSG00000041028	5545	5261	6552	5565	85.3666	83.4173	95.7207	93.123	5375.69	6014.59	-0.162051	0.112472	0.658411	14	37120092	37135272	-	3756	protein_coding	growth hormone inducible transmembrane protein [Source:MGI Symbol;Acc:MGI:1913342]
Trim9	ENSMUSG00000021071	5397	5904	6075	5514	21.9728	24.7559	23.4706	24.4008	5627.84	5765.46	-0.0348361	0.750771	0.999315	12	70244533	70347614	-	14203	protein_coding	tripartite motif-containing 9 [Source:MGI Symbol;Acc:MGI:2137354]
Fam168a	ENSMUSG00000029461	5557	5838	6195	5287	44.3093	47.9424	46.875	45.8215	5672.96	5700.31	-0.00700313	0.946895	0.999315	7	100706635	100841656	+	7252	protein_coding	family with sequence similarity 168, member A [Source:MGI Symbol;Acc:MGI:2442372]
Mapk10	ENSMUSG00000046709	5498	5414	6419	5496	28.5642	28.9692	31.6468	31.0362	5429.91	5915.93	-0.123714	0.223904	0.841419	5	102907948	103211334	-	11130	protein_coding	mitogen-activated protein kinase 10 [Source:MGI Symbol;Acc:MGI:1346863]
Nrxn2	ENSMUSG00000033768	4930	5122	6679	6088	20.6397	22.0849	26.5346	27.7036	5003.95	6352.42	-0.344205	0.00104668	0.0284852	19	6418731	6544169	+	13812	protein_coding	neurexin II [Source:MGI Symbol;Acc:MGI:1096362]
Sf3b1	ENSMUSG00000025982	6192	5658	6018	4942	31.4907	29.6357	29.0435	27.3187	5893.42	5434.08	0.116987	0.267742	0.879754	1	54985169	55027481	-	11370	protein_coding	splicing factor 3b, subunit 1 [Source:MGI Symbol;Acc:MGI:1932339]
Vdac1	ENSMUSG00000020402	4035	6003	6784	5981	89.0542	136.452	142.083	143.48	5010	6344.25	-0.340706	0.0314929	0.345591	11	52360860	52389397	+	2620	protein_coding	voltage-dependent anion channel 1 [Source:MGI Symbol;Acc:MGI:106919]
Rpl3	ENSMUSG00000060036	5680	6006	6171	4932	103.447	112.656	106.652	97.6331	5818.11	5499.95	0.0809712	0.459318	0.976952	15	80077791	80091868	-	3175	protein_coding	ribosomal protein L3 [Source:MGI Symbol;Acc:MGI:1351605]
Tpt1	ENSMUSG00000060126	6746	6067	5333	4642	163.901	151.813	122.957	122.587	6371.61	4955.46	0.362657	0.000537795	0.0167908	14	75845093	75848525	+	2380	protein_coding	tumor protein, translationally-controlled 1 [Source:MGI Symbol;Acc:MGI:104890]
Hivep2	ENSMUSG00000015501	5420	5643	6281	5398	22.8432	24.4945	25.1207	24.7284	5507.31	5799.49	-0.0746281	0.474379	0.980086	10	13966075	14151374	+	13720	protein_coding	human immunodeficiency virus type I enhancer binding protein 2 [Source:MGI Symbol;Acc:MGI:1338076]
Tef	ENSMUSG00000022389	5565	6051	5835	5189	40.9042	45.8069	40.6995	41.4564	5784.45	5480.57	0.0778452	0.473227	0.980086	15	81802421	81826863	+	7867	protein_coding	thyrotroph embryonic factor [Source:MGI Symbol;Acc:MGI:98663]
Zfr	ENSMUSG00000022201	5902	5969	5886	4878	57.7365	60.1387	54.6407	51.8679	5908.28	5338.55	0.146184	0.1597	0.755228	15	12117831	12185683	+	5911	protein_coding	zinc finger RNA binding protein [Source:MGI Symbol;Acc:MGI:1341890]
Trim44	ENSMUSG00000027189	5796	5711	5963	5150	59.3713	60.2506	57.964	57.3404	5726.02	5519.35	0.0530095	0.602054	0.997804	2	102300119	102407828	-	5645	protein_coding	tripartite motif-containing 44 [Source:MGI Symbol;Acc:MGI:1931835]
2610507B11Rik	ENSMUSG00000010277	5657	5947	5874	5121	37.1804	40.2557	36.6359	36.5838	5777.04	5462.48	0.0807448	0.442046	0.972426	11	78261752	78290623	+	8798	protein_coding	RIKEN cDNA 2610507B11 gene [Source:MGI Symbol;Acc:MGI:1919753]
Tspoap1	ENSMUSG00000034156	4881	5548	6354	5677	29.7128	34.7834	36.7051	37.5629	5195.05	5982.15	-0.203548	0.0747072	0.549432	11	87760541	87785928	+	9499	protein_coding	TSPO associated protein 1 [Source:MGI Symbol;Acc:MGI:2450877]
Tub	ENSMUSG00000031028	4751	5965	6109	5603	32.7404	42.336	39.9497	41.9686	5341.89	5828.71	-0.125838	0.333137	0.926096	7	108950338	109034460	+	8391	protein_coding	tubby bipartite transcription factor [Source:MGI Symbol;Acc:MGI:2651573]
Mtpn	ENSMUSG00000029840	5740	5560	6106	4945	83.8164	83.6167	84.6095	78.4854	5622.3	5476.63	0.0377473	0.718654	0.999315	6	35508906	35539888	-	3960	protein_coding	myotrophin [Source:MGI Symbol;Acc:MGI:99445]
Tspyl4	ENSMUSG00000039485	5551	5155	6337	5253	82.7492	79.1448	89.644	85.1148	5325.11	5748.27	-0.110384	0.289778	0.89769	10	34297442	34301320	+	3879	protein_coding	TSPY-like 4 [Source:MGI Symbol;Acc:MGI:106393]
Pak1	ENSMUSG00000030774	6426	5382	5875	4592	94.238	81.2887	81.7595	73.1969	5868.78	5181.01	0.179712	0.127639	0.697267	7	97788541	97912381	+	3943	protein_coding	p21 (RAC1) activated kinase 1 [Source:MGI Symbol;Acc:MGI:1339975]
Canx	ENSMUSG00000020368	6219	5583	5556	4904	76.6271	70.8484	64.9634	65.6776	5868.79	5198.86	0.174913	0.0962517	0.617966	11	50293961	50325673	-	4693	protein_coding	calnexin [Source:MGI Symbol;Acc:MGI:88261]
Sdha	ENSMUSG00000021577	4977	5095	6558	5579	69.751	73.5408	87.2167	84.9855	5013.36	6024.84	-0.265209	0.0105011	0.166666	13	74322254	74350280	-	4126	protein_coding	succinate dehydrogenase complex, subunit A, flavoprotein (Fp) [Source:MGI Symbol;Acc:MGI:1914195]
Arhgef17	ENSMUSG00000032875	4710	5866	5984	5648	25.2296	32.3618	30.4177	32.8844	5271.79	5794.53	-0.136379	0.294001	0.900633	7	100869752	100932107	-	10795	protein_coding	Rho guanine nucleotide exchange factor (GEF) 17 [Source:MGI Symbol;Acc:MGI:2673002]
Trim37	ENSMUSG00000018548	5620	5085	6268	5207	45.0477	41.9786	47.6771	45.3658	5323.59	5691.64	-0.0964994	0.36177	0.940186	11	87127077	87220683	+	7214	protein_coding	tripartite motif-containing 37 [Source:MGI Symbol;Acc:MGI:2153072]
Ndfip1	ENSMUSG00000024425	5720	5015	6166	5226	355.652	321.145	363.813	353.186	5337.27	5654.31	-0.0832579	0.439932	0.97209	18	38418975	38464399	+	930	protein_coding	Nedd4 family interacting protein 1 [Source:MGI Symbol;Acc:MGI:1929601]
Scn2a	ENSMUSG00000075318	5583	5080	6234	5227	25.3561	23.7619	26.8675	25.8032	5302.92	5686.48	-0.10079	0.337009	0.929118	2	65620771	65767447	+	12732	protein_coding	sodium channel, voltage-gated, type II, alpha [Source:MGI Symbol;Acc:MGI:98248]
Akap11	ENSMUSG00000022016	5370	5275	6253	5198	28.1904	28.5201	31.1502	29.6599	5296.96	5679.87	-0.100781	0.328654	0.923877	14	78492246	78536808	-	11015	protein_coding	A kinase (PRKA) anchor protein 11 [Source:MGI Symbol;Acc:MGI:2684060]
Dnajc6	ENSMUSG00000028528	5223	5454	6252	5130	51.1115	54.9686	58.058	54.5658	5315.27	5643.16	-0.0864844	0.417816	0.964659	4	101496648	101642799	+	5909	protein_coding	DnaJ heat shock protein family (Hsp40) member C6 [Source:MGI Symbol;Acc:MGI:1919935]
2021-09-08	ENSMUSG00000018398	5769	5593	5737	4892	54.8036	54.7211	51.7177	50.5127	5653.19	5276.69	0.0993899	0.330148	0.924719	11	53519257	53549565	+	6087	protein_coding	septin 8 [Source:MGI Symbol;Acc:MGI:894310]
Cadps	ENSMUSG00000054423	5441	5589	5686	5099	20.8996	22.1103	20.7258	21.2888	5490.34	5363.28	0.0338063	0.745195	0.999315	14	12372563	12823079	-	15054	protein_coding	Ca2+-dependent secretion activator [Source:MGI Symbol;Acc:MGI:1350922]
Sult4a1	ENSMUSG00000018865	4730	5299	6226	5542	108.881	125.628	136.002	138.664	4995.26	5850.64	-0.228057	0.0425235	0.412707	15	84076097	84105754	-	2512	protein_coding	sulfotransferase family 4A, member 1 [Source:MGI Symbol;Acc:MGI:1888971]
Uhmk1	ENSMUSG00000026667	5328	5037	6199	5178	38.031	37.0294	41.9895	40.1736	5156.17	5644.08	-0.130502	0.206906	0.823342	1	170193420	170215397	-	8101	protein_coding	U2AF homology motif (UHM) kinase 1 [Source:MGI Symbol;Acc:MGI:1341908]
Lamp1	ENSMUSG00000031447	7432	5734	4516	4013	160.655	127.658	92.6376	94.2894	6539.82	4240.08	0.625235	6.26e-07	4.42e-05	8	13159161	13175338	+	2675	protein_coding	lysosomal-associated membrane protein 1 [Source:MGI Symbol;Acc:MGI:96745]
Bcan	ENSMUSG00000004892	5141	5623	5872	5042	73.1486	82.4001	79.2848	77.977	5360.41	5419.45	-0.0158686	0.884816	0.999315	3	87987531	88000230	-	4064	protein_coding	brevican [Source:MGI Symbol;Acc:MGI:1096385]
Pfkm	ENSMUSG00000033065	5279	5404	5841	5133	91.3939	96.3567	95.9617	96.5923	5317.48	5453.52	-0.036454	0.724716	0.999315	15	98092589	98132451	+	3340	protein_coding	phosphofructokinase, muscle [Source:MGI Symbol;Acc:MGI:97548]
Dmxl2	ENSMUSG00000041268	4814	5146	6155	5420	20.9535	23.0686	25.4228	25.6422	4959.19	5752.59	-0.214131	0.0454235	0.428302	9	54365158	54501626	-	13285	protein_coding	Dmx-like 2 [Source:MGI Symbol;Acc:MGI:2444630]
Pnisr	ENSMUSG00000028248	5309	5668	5746	4783	30.1355	33.1357	30.9511	29.5102	5465.51	5222.78	0.0654262	0.544877	0.995454	4	21847583	21876475	+	10187	protein_coding	PNN interacting serine/arginine-rich [Source:MGI Symbol;Acc:MGI:1913875]
Smarcc2	ENSMUSG00000025369	5213	5512	5766	5010	54.2938	59.1253	56.9879	56.716	5339.66	5353.07	-0.00365792	0.972472	0.999315	10	128459248	128490482	+	5552	protein_coding	SWI/SNF related, matrix associated, actin dependent regulator of chromatin, subfamily c, member 2 [Source:MGI Symbol;Acc:MGI:1915344]
Dock4	ENSMUSG00000035954	4889	6038	5453	5117	12.3328	15.6868	13.0533	14.0301	5446.42	5264.46	0.0490497	0.702989	0.999315	12	40445952	40846874	+	22923	protein_coding	dedicator of cytokinesis 4 [Source:MGI Symbol;Acc:MGI:1918006]
Sphkap	ENSMUSG00000026163	4566	6404	5590	4929	27.4971	39.7194	31.9453	32.2637	5472.87	5228.01	0.0659803	0.657017	0.998239	1	83254139	83408200	-	9602	protein_coding	SPHK1 interactor, AKAP domain containing [Source:MGI Symbol;Acc:MGI:1924879]
Fam168b	ENSMUSG00000037503	4765	5016	6134	5571	52.7944	57.2379	64.4932	67.0909	4869.51	5823.29	-0.258029	0.015323	0.216667	1	34813219	34843065	-	5219	protein_coding	family with sequence similarity 168, member B [Source:MGI Symbol;Acc:MGI:2448487]
Arhgef25	ENSMUSG00000019467	3895	5761	6004	5785	56.3912	85.902	82.4878	91.0359	4819.15	5876.86	-0.286274	0.073244	0.5452	10	127182525	127190083	-	3994	protein_coding	Rho guanine nucleotide exchange factor (GEF) 25 [Source:MGI Symbol;Acc:MGI:1277173]
Nat8l	ENSMUSG00000048142	4406	4467	6683	5879	38.1971	39.8844	54.9798	55.3981	4416.24	6242.89	-0.499406	1.29e-06	8.38e-05	5	33995984	34005916	+	6670	protein_coding	N-acetyltransferase 8-like [Source:MGI Symbol;Acc:MGI:2447776]
Rbfox2	ENSMUSG00000033565	5152	5091	5936	5222	36.5985	37.2471	40.0154	40.3209	5097.14	5545.16	-0.121533	0.234436	0.851564	15	77078990	77307004	-	8140	protein_coding	RNA binding protein, fox-1 homolog (C. elegans) 2 [Source:MGI Symbol;Acc:MGI:1933973]
Diras2	ENSMUSG00000047842	4896	4784	6343	5360	59.1536	59.5294	72.7243	70.3898	4816.58	5808.08	-0.270109	0.00852064	0.142305	13	52504380	52531279	-	4786	protein_coding	DIRAS family, GTP-binding RAS-like 2 [Source:MGI Symbol;Acc:MGI:1915453]
Stmn3	ENSMUSG00000027581	4733	5190	6141	5310	240.919	272.084	296.632	293.788	4941.69	5687.45	-0.202835	0.0648239	0.514703	2	181306459	181314500	-	1136	protein_coding	stathmin-like 3 [Source:MGI Symbol;Acc:MGI:1277137]
Atp6ap1	ENSMUSG00000019087	5633	5141	5701	4886	107.642	101.179	103.381	101.485	5358.24	5256.74	0.0275832	0.791614	0.999315	X	74297097	74304721	+	3026	protein_coding	ATPase, H+ transporting, lysosomal accessory protein 1 [Source:MGI Symbol;Acc:MGI:109629]
Mapk8ip1	ENSMUSG00000027223	4517	5446	6021	5362	56.2432	69.8391	71.1433	72.5692	4965.06	5659.32	-0.188858	0.125289	0.692321	2	92383676	92401263	-	4644	protein_coding	mitogen-activated protein kinase 8 interacting protein 1 [Source:MGI Symbol;Acc:MGI:1309464]
Ubr4	ENSMUSG00000066036	5281	5319	5629	5008	16.9679	17.6012	17.1628	17.4897	5275.54	5288.26	-0.00345456	0.973259	0.999315	4	139352609	139489588	+	17997	protein_coding	ubiquitin protein ligase E3 component n-recognin 4 [Source:MGI Symbol;Acc:MGI:1916366]
Cntnap1	ENSMUSG00000017167	5125	5002	5986	5113	50.4427	50.7048	55.9096	54.6998	5038.96	5510.33	-0.129053	0.207494	0.82385	11	101170523	101190724	+	5875	protein_coding	contactin associated protein-like 1 [Source:MGI Symbol;Acc:MGI:1858201]
Rph3a	ENSMUSG00000029608	4468	5666	5961	5113	55.693	72.7387	70.5102	69.2738	5052.13	5498.7	-0.122284	0.352071	0.935846	5	120940499	121010092	-	4639	protein_coding	rabphilin 3A [Source:MGI Symbol;Acc:MGI:102788]
Prkca	ENSMUSG00000050965	4287	5692	5886	5328	27.5683	37.6983	35.9188	37.2414	4976.51	5578.39	-0.16475	0.23739	0.854785	11	107933387	108343928	-	8992	protein_coding	protein kinase C, alpha [Source:MGI Symbol;Acc:MGI:97595]
Rnf157	ENSMUSG00000052949	4850	5535	5748	5060	29.4064	34.5636	33.0721	33.347	5173.28	5371.34	-0.0542422	0.637175	0.997861	11	116336353	116413032	-	9537	protein_coding	ring finger protein 157 [Source:MGI Symbol;Acc:MGI:2442484]
Dennd5a	ENSMUSG00000035901	5507	5515	5443	4673	36.6993	37.852	34.4212	33.8488	5485.33	5023.17	0.126937	0.217094	0.836929	7	109893780	109960470	-	8677	protein_coding	DENN/MADD domain containing 5A [Source:MGI Symbol;Acc:MGI:1201681]
Agrn	ENSMUSG00000041936	5018	5117	6007	4941	31.2508	32.8206	35.5004	33.4465	5044.57	5428.43	-0.105924	0.315335	0.915126	4	156165290	156197488	-	9285	protein_coding	agrin [Source:MGI Symbol;Acc:MGI:87961]
Phactr1	ENSMUSG00000054728	5303	5143	5750	4833	31.9055	31.8685	32.8289	31.6057	5197.44	5251.29	-0.0149383	0.884698	0.999315	13	42680623	43138526	+	9611	protein_coding	phosphatase and actin regulator 1 [Source:MGI Symbol;Acc:MGI:2659021]
Slc25a22	ENSMUSG00000019082	4767	5398	5910	4940	46.0029	53.6506	54.1219	51.817	5063.4	5382.77	-0.0883536	0.441693	0.972426	7	141429744	141437892	-	5992	protein_coding	solute carrier family 25 (mitochondrial carrier, glutamate), member 22 [Source:MGI Symbol;Acc:MGI:1915517]
Ncor1	ENSMUSG00000018501	5137	5346	5553	4939	23.1867	24.8519	23.7849	24.2311	5218.56	5216.12	0.00068229	0.99482	0.999672	11	62316426	62458541	-	12811	protein_coding	nuclear receptor co-repressor 1 [Source:MGI Symbol;Acc:MGI:1349717]
Pi4ka	ENSMUSG00000041720	5225	5009	5810	4888	26.8467	26.5068	28.3287	27.2987	5091.53	5308.52	-0.0602727	0.558854	0.995454	16	17280351	17406314	-	11254	protein_coding	phosphatidylinositol 4-kinase alpha [Source:MGI Symbol;Acc:MGI:2448506]
Chd5	ENSMUSG00000005045	4607	4483	6372	5452	27.799	27.86	36.4865	35.7579	4522.87	5870.61	-0.376305	0.000241903	0.00875893	4	152338651	152390194	+	9583	protein_coding	chromodomain helicase DNA binding protein 5 [Source:MGI Symbol;Acc:MGI:3036258]
Chst1	ENSMUSG00000027221	4245	5820	5626	5053	91.5915	129.331	115.192	118.504	5020.56	5310.84	-0.081139	0.575778	0.996785	2	92599707	92615250	+	2680	protein_coding	carbohydrate (keratan sulfate Gal-6) sulfotransferase 1 [Source:MGI Symbol;Acc:MGI:1924219]
Tuba1b	ENSMUSG00000023004	5144	5064	5625	4900	158.64	160.844	164.618	164.253	5079.59	5228.84	-0.0417885	0.683305	0.999315	15	98931425	98934565	-	1875	protein_coding	tubulin, alpha 1B [Source:MGI Symbol;Acc:MGI:107804]
Clasp2	ENSMUSG00000033392	5592	5077	5463	4593	21.0271	19.6617	19.4934	18.7722	5305.82	4989.84	0.0885392	0.40199	0.958306	9	113741473	113919682	+	15378	protein_coding	CLIP associating protein 2 [Source:MGI Symbol;Acc:MGI:1923749]
Bin1	ENSMUSG00000024381	4704	5537	5564	4888	110.978	134.538	124.566	125.345	5102.71	5194.06	-0.0256487	0.830323	0.999315	18	32377217	32435736	+	2451	protein_coding	bridging integrator 1 [Source:MGI Symbol;Acc:MGI:108092]
Eps15	ENSMUSG00000028552	5290	5350	5489	4519	44.1339	45.9696	43.4565	40.9792	5295.61	4962.5	0.0936058	0.373734	0.949013	4	109280268	109387817	+	6931	protein_coding	epidermal growth factor receptor pathway substrate 15 [Source:MGI Symbol;Acc:MGI:104583]
Pgk1	ENSMUSG00000062070	4535	4807	6021	5276	116.86	127.575	147.232	147.774	4651.19	5613.49	-0.271329	0.0109173	0.171446	X	106187100	106203699	+	2244	protein_coding	phosphoglycerate kinase 1 [Source:MGI Symbol;Acc:MGI:97555]
Hspa12a	ENSMUSG00000025092	4816	5205	5532	5054	48.5754	54.0695	52.949	55.4078	4989.96	5267.64	-0.0780937	0.475891	0.980086	19	58795751	58860984	-	5733	protein_coding	heat shock protein 12A [Source:MGI Symbol;Acc:MGI:1920692]
Celf5	ENSMUSG00000034818	4410	5214	5774	5175	38.2433	46.5681	47.5159	48.7789	4795.43	5444.73	-0.183228	0.128738	0.698858	10	81459227	81482709	-	6668	protein_coding	CUGBP, Elav-like family member 5 [Source:MGI Symbol;Acc:MGI:2442333]
Sh3gl2	ENSMUSG00000028488	5153	5016	5738	4646	45.4846	45.5998	48.0629	44.5748	5059.76	5146.04	-0.024529	0.816312	0.999315	4	85205126	85639195	+	6551	protein_coding	SH3-domain GRB2-like 2 [Source:MGI Symbol;Acc:MGI:700009]
Pitpna	ENSMUSG00000017781	5253	5004	5541	4754	73.5656	72.1748	73.6378	72.3655	5102.73	5111.94	-0.00262524	0.979626	0.999458	11	75588097	75628804	+	4129	protein_coding	phosphatidylinositol transfer protein, alpha [Source:MGI Symbol;Acc:MGI:99887]
Eif4g3	ENSMUSG00000028760	5135	5232	5326	4821	26.8398	28.1649	26.4171	27.3894	5160.01	5047.61	0.0318232	0.760676	0.999315	4	137993022	138208508	+	11063	protein_coding	eukaryotic translation initiation factor 4 gamma, 3 [Source:MGI Symbol;Acc:MGI:1923935]
Zeb2	ENSMUSG00000026872	4494	5650	5477	4851	13.031	16.873	15.0706	15.289	5056.8	5133.86	-0.0218671	0.86667	0.999315	2	44983632	45117395	-	19942	protein_coding	zinc finger E-box binding homeobox 2 [Source:MGI Symbol;Acc:MGI:1344407]
Ppp2ca	ENSMUSG00000020349	5175	5049	5519	4727	39.9522	40.1455	40.433	39.6663	5087.21	5087.31	-6.65e-05	0.999483	0.999947	11	52098681	52127778	+	7490	protein_coding	protein phosphatase 2 (formerly 2A), catalytic subunit, alpha isoform [Source:MGI Symbol;Acc:MGI:1321159]
Cbarp	ENSMUSG00000035640	4389	4677	5923	5443	50.799	55.7517	65.0544	68.4752	4513.95	5656.89	-0.325579	0.00269709	0.0608359	10	80130451	80140835	-	4996	protein_coding	calcium channel, voltage-dependent, beta subunit associated regulatory protein [Source:MGI Symbol;Acc:MGI:1354170]
Trio	ENSMUSG00000022263	4728	5424	5244	5033	11.686	13.8073	12.2998	13.5214	5057.41	5122.44	-0.0183523	0.878127	0.999315	15	27730651	28025848	-	23395	protein_coding	triple functional domain (PTPRF interacting) [Source:MGI Symbol;Acc:MGI:1927230]
Agap3	ENSMUSG00000023353	4250	5197	5563	5405	46.1857	58.1665	57.3685	63.844	4708.39	5469.13	-0.216022	0.0952568	0.614225	5	24452177	24502047	+	5321	protein_coding	ArfGAP with GTPase domain, ankyrin repeat and PH domain 3 [Source:MGI Symbol;Acc:MGI:2183446]
Plpp3	ENSMUSG00000028517	6265	5152	4671	4298	114.679	97.1269	81.1367	85.5134	5673.69	4464.09	0.346053	0.00315791	0.0689689	4	105157347	105232764	+	3159	protein_coding	phospholipid phosphatase 3 [Source:MGI Symbol;Acc:MGI:1915166]
Baiap2	ENSMUSG00000025372	4564	5822	5235	4762	52.8668	69.4562	57.5439	59.956	5177.98	4973.82	0.0580186	0.663067	0.998663	11	119942763	120006782	+	4992	protein_coding	brain-specific angiogenesis inhibitor 1-associated protein 2 [Source:MGI Symbol;Acc:MGI:2137336]
Plppr2	ENSMUSG00000040563	3978	5476	5814	5103	83.6458	118.589	116.011	116.63	4715.92	5424.97	-0.202147	0.165023	0.764167	9	21937033	21948907	+	2750	protein_coding	phospholipid phosphatase related 2 [Source:MGI Symbol;Acc:MGI:2384575]
Atp6v0e2	ENSMUSG00000039347	4593	5166	5711	4887	111.545	129.214	131.616	129.003	4860.92	5261.92	-0.114441	0.313637	0.91496	6	48537615	48541801	+	2381	protein_coding	ATPase, H+ transporting, lysosomal V0 subunit E2 [Source:MGI Symbol;Acc:MGI:1923502]
Gad1	ENSMUSG00000070880	4884	4688	5675	5105	36.9702	36.5481	40.7649	42.0027	4762.22	5361.36	-0.170906	0.0973992	0.620877	2	70553072	70602014	+	7639	protein_coding	glutamate decarboxylase 1 [Source:MGI Symbol;Acc:MGI:95632]
Arhgap21	ENSMUSG00000036591	5238	5341	5261	4461	32.6701	34.3091	31.1386	30.2429	5265.56	4825.5	0.125835	0.228038	0.845781	2	20847919	20968881	-	9271	protein_coding	Rho GTPase activating protein 21 [Source:MGI Symbol;Acc:MGI:1918685]
Cnksr2	ENSMUSG00000025658	4254	5180	5769	5094	26.5443	33.2892	34.1601	34.5491	4701.77	5399.23	-0.199604	0.110461	0.655173	X	157821436	158043294	-	9267	protein_coding	connector enhancer of kinase suppressor of Ras 2 [Source:MGI Symbol;Acc:MGI:2661175]
Spp1	ENSMUSG00000029304	11322	8634	253	85	397.263	312.01	8.42404	3.24175	9911.71	163.023	5.92473	2.47e-19	8.32e-17	5	104435118	104441050	+	1648	protein_coding	secreted phosphoprotein 1 [Source:MGI Symbol;Acc:MGI:98389]
Adam11	ENSMUSG00000020926	4532	5359	5432	4957	46.227	56.2977	52.5788	54.9579	4928.48	5169.41	-0.0688582	0.570159	0.996458	11	102761439	102780262	+	5669	protein_coding	a disintegrin and metallopeptidase domain 11 [Source:MGI Symbol;Acc:MGI:1098667]
Hnrnpk	ENSMUSG00000021546	4846	4836	5670	4879	43.3371	44.5414	48.1177	47.4256	4818.33	5238.58	-0.120682	0.24192	0.858894	13	58391142	58403343	-	6466	protein_coding	heterogeneous nuclear ribonucleoprotein K [Source:MGI Symbol;Acc:MGI:99894]
Klhl2	ENSMUSG00000031605	4349	5651	5308	4899	27.1957	36.3947	31.4983	33.2985	4986.21	5080.8	-0.0271222	0.842712	0.999315	8	64739675	64850017	-	9247	protein_coding	kelch-like 2, Mayven [Source:MGI Symbol;Acc:MGI:1924363]
Eif4h	ENSMUSG00000040731	4538	4249	6144	5275	47.2722	45.5857	60.7348	59.7267	4370.87	5670.19	-0.375487	0.000287189	0.0101599	5	134619721	134639490	-	5551	protein_coding	eukaryotic translation initiation factor 4H [Source:MGI Symbol;Acc:MGI:1341822]
Nlgn2	ENSMUSG00000051790	4181	4477	5963	5576	41.7916	46.089	56.5612	60.5811	4310.96	5746.39	-0.414586	0.000166386	0.00634573	11	69823122	69837784	-	5785	protein_coding	neuroligin 2 [Source:MGI Symbol;Acc:MGI:2681835]
R3hdm1	ENSMUSG00000056211	5793	4694	5283	4426	10.6389	8.87848	9.20705	8.8351	5210.96	4817.08	0.113384	0.340271	0.931289	1	128103301	128237736	+	31486	protein_coding	R3H domain containing 1 [Source:MGI Symbol;Acc:MGI:2448514]
Sptb	ENSMUSG00000021061	4062	5303	5623	5205	19.3367	25.9996	25.4013	26.932	4669.74	5390.46	-0.20708	0.132093	0.704971	12	76580488	76710547	-	12147	protein_coding	spectrin beta, erythrocytic [Source:MGI Symbol;Acc:MGI:98387]
Snrpn	ENSMUSG00000102252	4456	5059	5865	4805	119.345	139.549	149.064	139.881	4739.71	5289.88	-0.158578	0.173239	0.776982	7	59982495	60140219	-	2159	protein_coding	small nuclear ribonucleoprotein N [Source:MGI Symbol;Acc:MGI:98347]
2021-09-07	ENSMUSG00000001833	5585	5140	5344	4070	27.7663	26.3184	25.212	21.9935	5334.2	4655.73	0.196053	0.0840221	0.578816	9	25252439	25308571	+	11631	protein_coding	septin 7 [Source:MGI Symbol;Acc:MGI:1335094]
Prpf8	ENSMUSG00000020850	5167	4744	5307	4918	40.0455	37.867	39.031	41.4294	4929.26	5090.46	-0.0462971	0.663202	0.998663	11	75486816	75509449	+	7461	protein_coding	pre-mRNA processing factor 8 [Source:MGI Symbol;Acc:MGI:2179381]
Tnr	ENSMUSG00000015829	5179	5486	4965	4460	23.2745	25.3917	21.1738	21.7859	5309.86	4687.23	0.179959	0.0933361	0.608552	1	159523769	159931729	+	12867	protein_coding	tenascin R [Source:MGI Symbol;Acc:MGI:99516]
Ncor2	ENSMUSG00000029478	4198	5066	5746	5055	23.1408	28.7609	30.0571	30.2875	4616.74	5367.75	-0.217499	0.0787285	0.562387	5	125017153	125179219	-	10490	protein_coding	nuclear receptor co-repressor 2 [Source:MGI Symbol;Acc:MGI:1337080]
Rpsa	ENSMUSG00000032518	5774	5908	4523	3838	105.325	110.993	78.2933	76.0962	5814.72	4150.07	0.486492	3.42e-06	0.000203959	9	120127689	120132369	+	3170	protein_coding	ribosomal protein SA [Source:MGI Symbol;Acc:MGI:105381]
Plekhb1	ENSMUSG00000030701	4810	5593	5412	4198	74.9087	89.7084	79.9816	71.0616	5182.96	4755.59	0.123938	0.31577	0.915126	7	100642892	100662414	-	3713	protein_coding	pleckstrin homology domain containing, family B (evectins) member 1 [Source:MGI Symbol;Acc:MGI:1351469]
Slc4a10	ENSMUSG00000026904	5261	4146	5813	4765	47.356	38.4359	49.6538	46.6203	4673.37	5244.36	-0.166322	0.179348	0.783559	2	62046462	62326730	+	6424	protein_coding	solute carrier family 4, sodium bicarbonate cotransporter-like, member 10 [Source:MGI Symbol;Acc:MGI:2150150]
Gabra1	ENSMUSG00000010803	5222	4372	5812	4487	41.2175	35.5407	43.5327	38.4952	4768.37	5095.73	-0.0959158	0.424359	0.966329	11	42130939	42182930	-	7326	protein_coding	gamma-aminobutyric acid (GABA) A receptor, subunit alpha 1 [Source:MGI Symbol;Acc:MGI:95613]
Wdfy3	ENSMUSG00000043940	5044	4669	5232	4946	19.0061	18.1193	18.7081	20.2571	4831.08	5070.49	-0.0696224	0.51694	0.990288	5	101832956	102069921	-	15346	protein_coding	WD repeat and FYVE domain containing 3 [Source:MGI Symbol;Acc:MGI:1096875]
Wbp2	ENSMUSG00000034341	4652	5132	5377	4719	84.671	96.2017	92.871	93.3577	4872.68	5016.97	-0.0421393	0.704749	0.999315	11	116078573	116086995	-	3177	protein_coding	WW domain binding protein 2 [Source:MGI Symbol;Acc:MGI:104709]
Cox4i1	ENSMUSG00000031818	4378	4923	5471	5105	163.326	189.152	193.683	207.005	4632.79	5266.44	-0.184902	0.109469	0.652826	8	120668222	120674207	+	1550	protein_coding	cytochrome c oxidase subunit 4I1 [Source:MGI Symbol;Acc:MGI:88473]
Mrfap1	ENSMUSG00000055302	4385	5015	5499	4973	153.86	181.229	183.098	189.661	4682.68	5209.11	-0.153709	0.186519	0.791998	5	36794867	36796772	-	1648	protein_coding	Morf4 family associated protein 1 [Source:MGI Symbol;Acc:MGI:1914818]
Mef2d	ENSMUSG00000001419	4632	5062	5443	4715	44.7524	50.3699	49.9036	49.5148	4827.53	5045.55	-0.0637855	0.562499	0.995454	3	88142372	88172086	+	5985	protein_coding	myocyte enhancer factor 2D [Source:MGI Symbol;Acc:MGI:99533]
Usp22	ENSMUSG00000042506	5084	4983	5201	4538	60.1678	60.7366	58.4105	58.3752	5009.26	4838.62	0.0499985	0.626877	0.997861	11	61151785	61175055	-	4886	protein_coding	ubiquitin specific peptidase 22 [Source:MGI Symbol;Acc:MGI:2144157]
Rap1gds1	ENSMUSG00000028149	5330	5023	5216	4234	40.7732	39.5742	37.8644	35.205	5150.08	4683.57	0.136857	0.197655	0.808539	3	138925902	139075201	-	7559	protein_coding	RAP1, GTP-GDP dissociation stimulator 1 [Source:MGI Symbol;Acc:MGI:2385189]
Dmtn	ENSMUSG00000022099	4740	5277	5134	4617	27.9568	32.0551	28.7349	29.5988	4989.06	4849.54	0.0409194	0.716726	0.999315	14	70601263	70636048	-	9804	protein_coding	dematin actin binding protein [Source:MGI Symbol;Acc:MGI:99670]
Madd	ENSMUSG00000040687	4612	5169	5224	4762	29.3514	33.8803	31.5492	32.9408	4871.76	4968.7	-0.028409	0.803271	0.999315	2	91137360	91183837	-	9086	protein_coding	MAP-kinase activating death domain [Source:MGI Symbol;Acc:MGI:2444672]
Rac1	ENSMUSG00000001847	5112	5227	5118	4281	65.7471	69.2372	62.4642	59.8462	5146.21	4663.02	0.142141	0.177345	0.781259	5	143503634	143528036	-	4496	protein_coding	Rac family small GTPase 1 [Source:MGI Symbol;Acc:MGI:97845]
Grm5	ENSMUSG00000049583	4568	4502	5761	4875	25.7775	26.1651	30.8502	29.9017	4513.35	5278.79	-0.226074	0.0290308	0.330117	7	87584168	88134907	+	10247	protein_coding	glutamate receptor, metabotropic 5 [Source:MGI Symbol;Acc:MGI:1351342]
Crtc1	ENSMUSG00000003575	4235	4968	5390	5088	21.9001	26.4591	26.4501	28.5986	4585.39	5219.69	-0.186876	0.125275	0.692321	8	70382355	70439579	-	11182	protein_coding	CREB regulated transcription coactivator 1 [Source:MGI Symbol;Acc:MGI:2142523]
Nfe2l1	ENSMUSG00000038615	4408	4604	5628	5026	46.8463	50.393	56.7587	58.0579	4486.4	5297.38	-0.239714	0.0238622	0.28898	11	96817414	96829968	-	5441	protein_coding	nuclear factor, erythroid derived 2,-like 1 [Source:MGI Symbol;Acc:MGI:99421]
Arl6ip1	ENSMUSG00000030654	4911	4609	5312	4792	114.414	110.591	117.439	121.348	4735.56	5025.64	-0.0856943	0.410692	0.959572	7	118118891	118129662	-	2482	protein_coding	ADP-ribosylation factor-like 6 interacting protein 1 [Source:MGI Symbol;Acc:MGI:1858943]
Gtf2i	ENSMUSG00000060261	5105	4984	4996	4538	28.9435	29.1027	26.8796	27.9656	5020.06	4743.23	0.0819127	0.430013	0.970087	5	134237834	134314760	-	10199	protein_coding	general transcription factor II I [Source:MGI Symbol;Acc:MGI:1202722]
Gnaq	ENSMUSG00000024639	4498	4846	5532	4730	42.0525	46.6613	49.0795	48.0661	4652.74	5094.96	-0.131066	0.228759	0.846394	19	16132831	16387463	+	6185	protein_coding	guanine nucleotide binding protein, alpha q polypeptide [Source:MGI Symbol;Acc:MGI:95776]
Rnf14	ENSMUSG00000060450	5292	4430	5308	4557	87.0576	75.0571	82.8634	81.4838	4831.99	4898.53	-0.0197074	0.862832	0.999315	18	38296635	38317847	+	3515	protein_coding	ring finger protein 14 [Source:MGI Symbol;Acc:MGI:1929668]
Arhgef12	ENSMUSG00000059495	4926	4734	5113	4800	20.9136	20.6997	20.5995	22.1504	4806.04	4937.3	-0.0387364	0.714525	0.999315	9	42963842	43107239	-	13620	protein_coding	Rho guanine nucleotide exchange factor (GEF) 12 [Source:MGI Symbol;Acc:MGI:1916882]
Prickle2	ENSMUSG00000030020	4339	5046	5341	4844	29.0697	34.8176	33.9562	35.2745	4675.78	5066.84	-0.115886	0.329843	0.924719	6	92370908	92706155	-	8631	protein_coding	prickle planar cell polarity protein 2 [Source:MGI Symbol;Acc:MGI:1925144]
Lingo1	ENSMUSG00000049556	4383	4506	5796	4871	53.7529	56.9145	67.4534	64.9313	4424.65	5292.95	-0.258598	0.0143168	0.207605	9	56618475	56796468	-	4715	protein_coding	leucine rich repeat and Ig domain containing 1 [Source:MGI Symbol;Acc:MGI:1915522]
Ap2a2	ENSMUSG00000002957	4999	4960	5154	4442	51.0445	52.1613	49.9408	49.3003	4955.97	4765.58	0.0564798	0.584551	0.997236	7	141562173	141633011	+	5663	protein_coding	adaptor-related protein complex 2, alpha 2 subunit [Source:MGI Symbol;Acc:MGI:101920]
Prrt1	ENSMUSG00000015476	4206	5560	5133	4646	105.468	143.592	122.143	126.63	4870.14	4864.53	0.00162739	0.990682	0.999458	17	34629533	34633126	+	2306	protein_coding	proline-rich transmembrane protein 1 [Source:MGI Symbol;Acc:MGI:1932118]
Ctxn1	ENSMUSG00000048644	4243	4730	5542	5007	202.434	232.419	250.912	259.652	4469.13	5247.24	-0.231567	0.0407038	0.401583	8	4257660	4259274	-	1212	protein_coding	cortexin 1 [Source:MGI Symbol;Acc:MGI:88566]
Got1	ENSMUSG00000025190	4612	4710	5487	4700	105.036	110.477	118.585	116.346	4639.96	5058.03	-0.124521	0.233937	0.851013	19	43499752	43524605	-	2539	protein_coding	glutamic-oxaloacetic transaminase 1, soluble [Source:MGI Symbol;Acc:MGI:95791]
Map7d1	ENSMUSG00000028849	4358	4852	5516	4769	69.0031	79.1231	82.8802	82.0756	4587.13	5108.3	-0.15532	0.167514	0.767502	4	126232167	126256343	-	3652	protein_coding	MAP7 domain containing 1 [Source:MGI Symbol;Acc:MGI:2384297]
Wnk1	ENSMUSG00000045962	5365	5205	4781	4134	13.5916	13.5807	11.4938	11.3835	5259.15	4427.87	0.248197	0.0160161	0.221563	6	119923969	120038672	-	22825	protein_coding	WNK lysine deficient protein kinase 1 [Source:MGI Symbol;Acc:MGI:2442092]
2021-03-06	ENSMUSG00000039100	4514	4264	5680	4986	28.4521	27.6804	33.974	34.1595	4366.68	5300.26	-0.279505	0.0069042	0.122031	15	31455891	31531053	-	9174	protein_coding	membrane-associated ring finger (C3HC4) 6 [Source:MGI Symbol;Acc:MGI:2442773]
Hspa4	ENSMUSG00000020361	4685	4807	5303	4638	49.0065	51.7868	52.6394	52.7327	4724.74	4939.37	-0.0641132	0.540398	0.994346	11	53259814	53300457	-	5528	protein_coding	heat shock protein 4 [Source:MGI Symbol;Acc:MGI:1342292]
Cd81	ENSMUSG00000037706	5443	5019	4784	4176	109.322	103.822	91.1815	91.1667	5203.47	4451.65	0.225153	0.031272	0.344469	7	143052739	143067934	+	2879	protein_coding	CD81 antigen [Source:MGI Symbol;Acc:MGI:1096398]
Arnt2	ENSMUSG00000015709	4996	4426	5531	4459	37.572	34.2811	39.4722	36.449	4684.83	4950.06	-0.0795488	0.472489	0.980086	7	84246278	84410176	-	7689	protein_coding	aryl hydrocarbon receptor nuclear translocator 2 [Source:MGI Symbol;Acc:MGI:107188]
Oxr1	ENSMUSG00000022307	5428	4517	5433	3969	43.9843	37.6971	41.7775	34.9578	4942.61	4643.31	0.0899197	0.478937	0.980769	15	41447482	41861048	+	7136	protein_coding	oxidation resistance 1 [Source:MGI Symbol;Acc:MGI:2179326]
Grin2a	ENSMUSG00000059003	3536	4891	5873	5047	11.4017	16.2427	17.9707	17.6888	4203.77	5422.58	-0.367394	0.0123291	0.186291	16	9567898	9995560	-	17933	protein_coding	glutamate receptor, ionotropic, NMDA2A (epsilon 1) [Source:MGI Symbol;Acc:MGI:95820]
Zer1	ENSMUSG00000039686	4481	4892	5403	4544	26.4832	29.7772	30.3023	29.1904	4667.64	4935.8	-0.0807005	0.466929	0.978969	2	30097283	30124585	-	9784	protein_coding	zyg-11 related, cell cycle regulator [Source:MGI Symbol;Acc:MGI:2442511]
Nnat	ENSMUSG00000067786	5267	4426	5398	4206	166.518	144.116	161.948	144.535	4817.71	4753.34	0.0192813	0.871333	0.999315	2	157560078	157562522	+	1829	protein_coding	neuronatin [Source:MGI Symbol;Acc:MGI:104716]
Ntrk3	ENSMUSG00000059146	4282	4641	5500	4831	8.20698	9.16114	10.0033	10.0642	4443.31	5133.9	-0.208457	0.0569465	0.482065	7	78175959	78738012	-	30170	protein_coding	neurotrophic tyrosine kinase, receptor, type 3 [Source:MGI Symbol;Acc:MGI:97385]
Ptprz1	ENSMUSG00000068748	5795	5220	4403	3820	23.5236	21.8233	16.9607	16.8546	5477.57	4084.64	0.423342	6.85e-05	0.00301839	6	22875502	23052916	+	14245	protein_coding	protein tyrosine phosphatase, receptor type Z, polypeptide 1 [Source:MGI Symbol;Acc:MGI:97816]
Dlgap4	ENSMUSG00000061689	4401	4940	5257	4615	30.1131	34.8123	34.134	34.3227	4652.65	4905.71	-0.0764536	0.501253	0.987423	2	156613705	156764363	+	8451	protein_coding	DLG associated protein 4 [Source:MGI Symbol;Acc:MGI:2138865]
Mmp17	ENSMUSG00000029436	3797	5203	5303	4886	33.1711	46.8139	43.9629	46.3958	4489.3	5071.55	-0.175962	0.228045	0.845781	5	129584169	129611099	+	6619	protein_coding	matrix metallopeptidase 17 [Source:MGI Symbol;Acc:MGI:1346076]
Nefl	ENSMUSG00000022055	4047	5054	5608	4476	69.2355	89.0496	91.0434	83.2321	4536.64	4994.95	-0.139019	0.29281	0.900271	14	68083863	68089095	+	3380	protein_coding	neurofilament, light polypeptide [Source:MGI Symbol;Acc:MGI:97313]
Sec14l1	ENSMUSG00000020823	4308	4922	5142	4785	34.7141	40.8482	39.3194	41.9099	4597.96	4942.8	-0.104298	0.375828	0.949296	11	117115168	117159268	+	7176	protein_coding	SEC14-like lipid binding 1 [Source:MGI Symbol;Acc:MGI:1921386]
Ahcyl2	ENSMUSG00000029772	4097	4620	5246	5181	12.9777	15.0721	15.769	17.8381	4341.99	5202.25	-0.260665	0.0305901	0.341096	6	29768011	29912310	+	18255	protein_coding	S-adenosylhomocysteine hydrolase-like 2 [Source:MGI Symbol;Acc:MGI:1921590]
Pkp4	ENSMUSG00000026991	4512	5120	5107	4393	45.7165	53.4288	49.1038	48.3806	4797.98	4717.6	0.0242959	0.833051	0.999315	2	59160850	59355208	+	5707	protein_coding	plakophilin 4 [Source:MGI Symbol;Acc:MGI:109281]
Rundc3a	ENSMUSG00000006575	4356	5448	4918	4407	85.6456	110.32	91.7595	94.1815	4887.12	4637.12	0.0757244	0.560604	0.995454	11	102393403	102402555	+	2941	protein_coding	RUN domain containing 3A [Source:MGI Symbol;Acc:MGI:1858752]
Srsf5	ENSMUSG00000021134	4471	4618	5519	4510	64.8279	68.9623	75.9386	71.0786	4524.36	4971.66	-0.136155	0.205915	0.821457	12	80945504	80950507	+	3988	protein_coding	serine/arginine-rich splicing factor 5 [Source:MGI Symbol;Acc:MGI:98287]
Myh10	ENSMUSG00000020900	4439	4717	5319	4640	24.5442	26.8615	27.9086	27.886	4558.67	4947.88	-0.118238	0.271766	0.882294	11	68691559	68816632	+	10458	protein_coding	myosin, heavy polypeptide 10, non-muscle [Source:MGI Symbol;Acc:MGI:1930780]
Grik5	ENSMUSG00000003378	4128	4965	5270	4745	46.188	57.215	55.9558	57.7074	4531.41	4981.04	-0.136513	0.270795	0.88092	7	25009849	25072346	-	5168	protein_coding	glutamate receptor, ionotropic, kainate 5 (gamma 2) [Source:MGI Symbol;Acc:MGI:95818]
Cdk5r1	ENSMUSG00000048895	4362	4772	5213	4718	60.6032	68.2828	68.7295	71.2481	4548.69	4940.13	-0.119086	0.284323	0.893898	11	80477023	80481184	+	4162	protein_coding	cyclin-dependent kinase 5, regulatory subunit 1 (p35) [Source:MGI Symbol;Acc:MGI:101764]
Snap47	ENSMUSG00000009894	4597	4686	5292	4446	100.271	105.27	109.539	105.409	4620.49	4831.93	-0.0646476	0.539611	0.994346	11	59407134	59451186	-	2651	protein_coding	synaptosomal-associated protein, 47 [Source:MGI Symbol;Acc:MGI:1915076]
Ppp1cb	ENSMUSG00000014956	4687	4643	5246	4413	24.8349	25.3377	26.378	25.416	4642.9	4792.93	-0.0459641	0.659375	0.998239	5	32458843	32517433	+	10913	protein_coding	protein phosphatase 1 catalytic subunit beta [Source:MGI Symbol;Acc:MGI:104871]
Jph3	ENSMUSG00000025318	3916	4713	5308	5038	50.8057	62.975	65.35	71.0449	4300.2	5154.88	-0.2615	0.0382628	0.388778	8	121729623	121794276	+	4457	protein_coding	junctophilin 3 [Source:MGI Symbol;Acc:MGI:1891497]
Tom1l2	ENSMUSG00000000538	4557	4640	5290	4458	30.0669	31.5304	33.1215	31.9709	4577.64	4837.39	-0.0797122	0.448846	0.97322	11	60226714	60352905	-	8764	protein_coding	target of myb1-like 2 (chicken) [Source:MGI Symbol;Acc:MGI:2443306]
Copg1	ENSMUSG00000030058	4690	4694	5140	4396	24.6297	25.3881	25.615	25.0928	4670.13	4734.55	-0.0198204	0.848938	0.999315	6	87887814	87913595	+	11011	protein_coding	coatomer protein complex, subunit gamma 1 [Source:MGI Symbol;Acc:MGI:1858696]
Btbd3	ENSMUSG00000062098	4077	4650	5461	4720	40.8156	47.9445	51.8803	51.3609	4347.33	5056.59	-0.218111	0.0600659	0.495905	2	138256565	138589292	+	5776	protein_coding	BTB (POZ) domain containing 3 [Source:MGI Symbol;Acc:MGI:2385155]
Ankrd11	ENSMUSG00000035569	4424	5130	4912	4435	15.4292	18.4266	16.2567	16.8123	4759.88	4649.25	0.0339209	0.775122	0.999315	8	122883822	123042277	-	16580	protein_coding	ankyrin repeat domain 11 [Source:MGI Symbol;Acc:MGI:1924337]
B3gat1	ENSMUSG00000045994	4119	4910	5202	4668	48.02	58.954	57.5501	59.1516	4499.23	4908.37	-0.125594	0.305694	0.910113	9	26733728	26763101	+	4960	protein_coding	beta-1,3-glucuronyltransferase 1 (glucuronosyltransferase P) [Source:MGI Symbol;Acc:MGI:1924148]
Ubqln2	ENSMUSG00000050148	4798	4702	5023	4375	82.9671	83.7394	82.4241	82.2298	4727.12	4668.92	0.0178646	0.862783	0.999315	X	153498227	153501570	+	3344	protein_coding	ubiquilin 2 [Source:MGI Symbol;Acc:MGI:1860283]
Map2k1	ENSMUSG00000004936	4140	4761	5403	4587	70.5968	83.6149	87.4308	85.0195	4434.28	4958.72	-0.161371	0.169275	0.770124	9	64185770	64253631	-	3391	protein_coding	mitogen-activated protein kinase kinase 1 [Source:MGI Symbol;Acc:MGI:1346866]
Phf24	ENSMUSG00000036062	4795	4299	5405	4369	38.9532	35.9685	41.6673	38.5782	4522.14	4843.47	-0.0991376	0.366689	0.943621	4	42916660	42944752	+	7118	protein_coding	PHD finger protein 24 [Source:MGI Symbol;Acc:MGI:2140712]
Pgam1	ENSMUSG00000011752	4402	4378	5247	4835	139.019	142.397	157.246	165.969	4369.33	5018.31	-0.199701	0.0578733	0.486228	19	41911871	41918664	+	1831	protein_coding	phosphoglycerate mutase 1 [Source:MGI Symbol;Acc:MGI:97552]
Serinc3	ENSMUSG00000017707	6057	5282	4098	3403	91.2092	81.9182	58.5596	55.6991	5637.35	3720.48	0.599454	6.35e-08	5.33e-06	2	163623272	163645131	-	3840	protein_coding	serine incorporator 3 [Source:MGI Symbol;Acc:MGI:1349457]
Crmp1	ENSMUSG00000029121	4015	5278	4940	4540	32.95	44.6108	38.4717	40.4977	4634.07	4718.24	-0.0259845	0.851791	0.999315	5	37241940	37292133	+	7046	protein_coding	collapsin response mediator protein 1 [Source:MGI Symbol;Acc:MGI:107793]
Hnrnph1	ENSMUSG00000007850	4539	4682	4868	4672	44.9274	47.7291	45.7242	50.2642	4590.03	4755.09	-0.0508262	0.644069	0.997861	11	50376990	50386528	+	5842	protein_coding	heterogeneous nuclear ribonucleoprotein H1 [Source:MGI Symbol;Acc:MGI:1891925]
Rab11fip4	ENSMUSG00000017639	4304	4393	5298	4681	33.4018	35.1124	39.0171	39.4859	4328.85	4959.96	-0.196345	0.061316	0.501022	11	79591212	79698023	+	7451	protein_coding	RAB11 family interacting protein 4 (class II) [Source:MGI Symbol;Acc:MGI:2442920]
Scn2b	ENSMUSG00000070304	4130	4543	5389	4609	51.292	58.1089	63.5115	62.2173	4319.29	4963.93	-0.200776	0.0721384	0.541271	9	45117782	45130070	+	4656	protein_coding	sodium channel, voltage-gated, type II, beta [Source:MGI Symbol;Acc:MGI:106921]
Ogdh	ENSMUSG00000020456	4755	4632	4894	4335	50.3951	50.56	49.2206	49.9381	4670.69	4587.58	0.0259311	0.802358	0.999315	11	6291633	6356642	+	5456	protein_coding	oxoglutarate (alpha-ketoglutarate) dehydrogenase (lipoamide) [Source:MGI Symbol;Acc:MGI:1098267]
Rab7	ENSMUSG00000079477	4854	4826	4968	3958	107.54	110.118	104.448	95.3131	4817.2	4421.08	0.123607	0.253688	0.870095	6	87999106	88045270	-	2610	protein_coding	RAB7, member RAS oncogene family [Source:MGI Symbol;Acc:MGI:105068]
Fus	ENSMUSG00000030795	4217	4379	5390	4595	20.8505	22.2991	25.2898	24.6946	4279.12	4956.94	-0.212207	0.0459102	0.430354	7	127967457	127985701	+	11695	protein_coding	fused in sarcoma [Source:MGI Symbol;Acc:MGI:1353633]
Rapgefl1	ENSMUSG00000038020	3679	4751	5284	4826	37.4734	49.8402	51.0742	53.4301	4203.19	5030.73	-0.259315	0.0564663	0.480501	11	98836785	98853697	+	5677	protein_coding	Rap guanine nucleotide exchange factor (GEF)-like 1 [Source:MGI Symbol;Acc:MGI:3611446]
Abhd12	ENSMUSG00000032046	4685	5148	4584	4111	95.9646	108.603	89.1027	91.528	4896.94	4323.95	0.179538	0.108292	0.651633	2	150832493	150904741	-	2823	protein_coding	abhydrolase domain containing 12 [Source:MGI Symbol;Acc:MGI:1923442]
Caprin1	ENSMUSG00000027184	5059	4686	4730	3994	28.6265	27.3091	25.3986	24.565	4847.02	4329.53	0.162837	0.122549	0.685869	2	103762941	103797649	-	10219	protein_coding	cell cycle associated protein 1 [Source:MGI Symbol;Acc:MGI:1858234]
Ldhb	ENSMUSG00000030246	5121	4243	4715	4370	188.611	160.948	164.793	174.944	4653.7	4522.94	0.04127	0.725144	0.999315	6	142490249	142507957	-	1570	protein_coding	lactate dehydrogenase B [Source:MGI Symbol;Acc:MGI:96763]
Astn1	ENSMUSG00000026587	4656	4576	4840	4330	27.3637	27.698	26.993	27.6601	4593.86	4559.79	0.0107873	0.917408	0.999315	1	158362273	158691781	+	9839	protein_coding	astrotactin 1 [Source:MGI Symbol;Acc:MGI:1098567]
Trrap	ENSMUSG00000045482	4570	4593	4792	4428	12.6688	13.1134	12.6061	13.3423	4560.28	4589.68	-0.00917429	0.931062	0.999315	5	144767732	144859778	+	20859	protein_coding	transformation/transcription domain-associated protein [Source:MGI Symbol;Acc:MGI:2153272]
Herc1	ENSMUSG00000038664	4576	4233	4952	4622	9.63462	9.17905	9.89405	10.5775	4381.42	4767.52	-0.121696	0.256819	0.8733	9	66350450	66508775	+	27464	protein_coding	HECT and RLD domain containing E3 ubiquitin protein ligase family member 1 [Source:MGI Symbol;Acc:MGI:2384589]
Agtpbp1	ENSMUSG00000021557	4565	5033	4713	4045	12.0954	13.7343	11.8501	11.6494	4780.03	4348.8	0.136324	0.223877	0.841419	13	59445742	59585227	-	21824	protein_coding	ATP/GTP binding protein 1 [Source:MGI Symbol;Acc:MGI:2159437]
Reps2	ENSMUSG00000040855	4267	4209	5347	4525	29.7417	30.2151	35.367	34.2821	4217.79	4899.62	-0.21625	0.0382376	0.388778	X	162411954	162643649	-	8296	protein_coding	RALBP1 associated Eps domain containing protein 2 [Source:MGI Symbol;Acc:MGI:2663511]
Hnrnpul2	ENSMUSG00000071659	4236	4441	5080	4582	42.7776	46.1894	48.6821	50.2946	4319.75	4805.76	-0.153792	0.152197	0.741236	19	8819401	8834142	+	5726	protein_coding	heterogeneous nuclear ribonucleoprotein U-like 2 [Source:MGI Symbol;Acc:MGI:1915943]
Kcnma1	ENSMUSG00000063142	4760	4296	5158	4104	16.2138	15.071	16.6726	15.1946	4503.46	4587.3	-0.0267504	0.809447	0.999315	14	23289431	24014491	-	16976	protein_coding	potassium large conductance calcium-activated channel, subfamily M, alpha member 1 [Source:MGI Symbol;Acc:MGI:99923]
Oxct1	ENSMUSG00000022186	4982	4625	4705	3984	77.8389	74.4228	69.7586	67.6578	4778.46	4312.56	0.147953	0.160186	0.7564	15	4026383	4155344	+	3701	protein_coding	3-oxoacid CoA transferase 1 [Source:MGI Symbol;Acc:MGI:1914291]
Coro2b	ENSMUSG00000041729	4207	5129	4727	4231	41.0995	51.6057	43.8222	44.9275	4652.97	4454.44	0.0628752	0.618834	0.997861	9	62419492	62537044	-	5919	protein_coding	coronin, actin binding protein, 2B [Source:MGI Symbol;Acc:MGI:2444283]
Cap1	ENSMUSG00000028656	4512	5023	4619	4119	74.6721	85.6157	72.5408	74.0946	4748.99	4344.5	0.128421	0.257284	0.8733	4	122859047	122886056	-	3494	protein_coding	CAP, adenylate cyclase-associated protein 1 (yeast) [Source:MGI Symbol;Acc:MGI:88262]
Kif5b	ENSMUSG00000006740	4764	4194	4967	4348	37.2517	33.7756	36.8564	36.9546	4453.91	4628.47	-0.0554177	0.610533	0.997861	18	6201002	6242174	-	7395	protein_coding	kinesin family member 5B [Source:MGI Symbol;Acc:MGI:1098268]
Mmd	ENSMUSG00000003948	4150	5052	5044	4004	67.0125	84.018	77.2909	70.276	4586.14	4480.96	0.0332765	0.7965	0.999315	11	90249456	90278589	+	3581	protein_coding	monocyte to macrophage differentiation-associated [Source:MGI Symbol;Acc:MGI:1914718]
Gramd1b	ENSMUSG00000040111	4501	4516	4854	4377	25.8331	26.6945	26.437	27.3054	4487.56	4591.35	-0.0329354	0.753532	0.999315	9	40293233	40531383	-	10075	protein_coding	GRAM domain containing 1B [Source:MGI Symbol;Acc:MGI:1925037]
Myt1l	ENSMUSG00000061911	4121	4491	4899	4728	16.9992	19.0796	19.1769	21.1987	4288.61	4799.36	-0.162215	0.159123	0.754856	12	29528384	29923213	+	14018	protein_coding	myelin transcription factor 1-like [Source:MGI Symbol;Acc:MGI:1100511]
Fkbp8	ENSMUSG00000019428	4206	4608	4896	4518	53.7006	60.5931	59.3194	62.6991	4389.38	4686.04	-0.0943063	0.402552	0.95852	8	70527724	70535328	+	4529	protein_coding	FK506 binding protein 8 [Source:MGI Symbol;Acc:MGI:1341070]
Iqsec1	ENSMUSG00000034312	4523	4371	4915	4418	22.5446	22.4387	23.248	23.9358	4425.13	4641.58	-0.0688378	0.508878	0.989746	6	90656088	90988685	-	11601	protein_coding	IQ motif and Sec7 domain 1 [Source:MGI Symbol;Acc:MGI:1196356]
Mt1	ENSMUSG00000031765	6535	6605	2855	2222	303.277	315.695	125.732	112.084	6539.84	2512.68	1.37965	4.45e-35	3.46e-32	8	94179082	94180327	+	1246	protein_coding	metallothionein 1 [Source:MGI Symbol;Acc:MGI:97171]
Agpat3	ENSMUSG00000001211	4548	4396	4944	4327	33.7594	33.6073	34.8256	34.9114	4450.01	4606.58	-0.0498801	0.630657	0.997861	10	78269178	78352489	-	7790	protein_coding	1-acylglycerol-3-phosphate O-acyltransferase 3 [Source:MGI Symbol;Acc:MGI:1336186]
Pygb	ENSMUSG00000033059	4749	4677	4552	4214	57.1031	57.9196	51.9403	55.0754	4690.47	4363.95	0.104212	0.324384	0.920201	2	150786735	150831758	+	4809	protein_coding	brain glycogen phosphorylase [Source:MGI Symbol;Acc:MGI:97828]
Stmn2	ENSMUSG00000027500	4719	4525	4944	3961	48.7101	48.1048	48.4276	44.4405	4599	4411.51	0.0598818	0.578735	0.996888	3	8509360	8561606	+	5602	protein_coding	stathmin-like 2 [Source:MGI Symbol;Acc:MGI:98241]
Arrb1	ENSMUSG00000018909	4621	4378	4852	4297	23.9112	23.3314	23.8249	24.1677	4476.71	4547.78	-0.0226826	0.827712	0.999315	7	99535466	99606771	+	11175	protein_coding	arrestin, beta 1 [Source:MGI Symbol;Acc:MGI:99473]
Ncan	ENSMUSG00000002341	4732	4741	4776	3898	38.03	39.2421	36.4243	34.0509	4714.45	4299.77	0.13268	0.214132	0.833689	8	70093085	70120873	-	7195	protein_coding	neurocan [Source:MGI Symbol;Acc:MGI:104694]
Skp1a	ENSMUSG00000036309	4671	4787	4808	3868	122.161	128.94	119.325	109.955	4707.77	4298.67	0.130972	0.22912	0.846436	11	52231995	52246858	+	2211	protein_coding	S-phase kinase-associated protein 1A [Source:MGI Symbol;Acc:MGI:103575]
Iqsec2	ENSMUSG00000041115	3774	4479	5204	4656	31.265	38.2154	40.9109	41.9252	4112.41	4902.9	-0.25369	0.037963	0.387361	X	152144268	152225236	+	6980	protein_coding	IQ motif and Sec7 domain 2 [Source:MGI Symbol;Acc:MGI:3528396]
Aff4	ENSMUSG00000049470	4401	4465	4846	4384	18.9209	19.7703	19.7705	20.4864	4412.78	4591.36	-0.0571835	0.588075	0.997236	11	53350833	53421830	+	13450	protein_coding	AF4/FMR2 family, member 4 [Source:MGI Symbol;Acc:MGI:2136171]
Rapgef5	ENSMUSG00000041992	4033	4877	4846	4339	18.2406	22.7177	20.7989	21.3308	4440.39	4567.37	-0.0407109	0.745022	0.999315	12	117516479	117759737	+	12785	protein_coding	Rap guanine nucleotide exchange factor (GEF) 5 [Source:MGI Symbol;Acc:MGI:2444365]
Strn4	ENSMUSG00000030374	4309	4888	4710	4184	31.3101	36.5797	32.4769	33.045	4581.28	4421.48	0.0511939	0.658401	0.998239	7	16815889	16840931	+	7958	protein_coding	striatin, calmodulin binding protein 4 [Source:MGI Symbol;Acc:MGI:2142346]
Tspan3	ENSMUSG00000032324	4866	3914	4861	4382	65.8339	54.538	62.4092	64.44	4362.52	4597.27	-0.0755008	0.531474	0.992533	9	56131725	56165477	-	4274	protein_coding	tetraspanin 3 [Source:MGI Symbol;Acc:MGI:1928098]
Actr1b	ENSMUSG00000037351	4131	4566	4868	4440	55.8898	63.6231	62.499	65.2929	4331.39	4631.44	-0.0966069	0.393696	0.955171	1	36698114	36714422	-	4274	protein_coding	ARP1 actin-related protein 1B, centractin beta [Source:MGI Symbol;Acc:MGI:1917446]
Glg1	ENSMUSG00000003316	4435	4305	4918	4319	36.1709	36.161	38.0627	38.2873	4348.65	4590.22	-0.0779836	0.452919	0.974699	8	111154421	111259216	-	7090	protein_coding	golgi apparatus protein 1 [Source:MGI Symbol;Acc:MGI:104967]
Sez6	ENSMUSG00000000632	3764	4213	5252	4742	37.6625	43.4162	49.8689	51.5735	3973.17	4971.07	-0.323272	0.00472689	0.0926067	11	77930800	77979048	+	5779	protein_coding	seizure related gene 6 [Source:MGI Symbol;Acc:MGI:104745]
Pfkp	ENSMUSG00000021196	4600	3881	4985	4458	19.8487	17.2472	20.412	20.9084	4215.43	4695.47	-0.155494	0.172682	0.776286	13	6579768	6648777	-	13401	protein_coding	phosphofructokinase, platelet [Source:MGI Symbol;Acc:MGI:1891833]
Ppp1r9a	ENSMUSG00000032827	4377	4490	4812	4231	17.4178	18.402	18.1714	18.3006	4413.63	4493.99	-0.026042	0.805267	0.999315	6	4902917	5165661	+	14531	protein_coding	protein phosphatase 1, regulatory subunit 9A [Source:MGI Symbol;Acc:MGI:2442401]
Celf1	ENSMUSG00000005506	4510	4385	4811	4182	30.8772	30.9195	31.2566	31.1208	4425.82	4467.41	-0.0135044	0.896637	0.999315	2	90940382	91019497	+	8446	protein_coding	CUGBP, Elav-like family member 1 [Source:MGI Symbol;Acc:MGI:1342295]
Kifap3	ENSMUSG00000026585	4636	4428	4835	3964	66.8182	65.7294	66.1291	62.0998	4509.32	4362.4	0.0476665	0.653827	0.997861	1	163779583	163917109	+	4012	protein_coding	kinesin-associated protein 3 [Source:MGI Symbol;Acc:MGI:107566]
Igfbp5	ENSMUSG00000026185	7350	4838	3148	2508	70.7643	47.9727	28.7612	26.2458	6047.13	2801.44	1.11001	1.14e-12	1.84e-10	1	72857932	72874884	-	6006	protein_coding	insulin-like growth factor binding protein 5 [Source:MGI Symbol;Acc:MGI:96440]
Rock2	ENSMUSG00000020580	4444	4604	4751	4039	18.4912	19.73	18.7595	18.2671	4504.05	4363.28	0.0457283	0.668146	0.999315	12	16894895	16987823	+	13897	protein_coding	Rho-associated coiled-coil containing protein kinase 2 [Source:MGI Symbol;Acc:MGI:107926]
Ensa	ENSMUSG00000038619	4017	4668	4911	4239	43.4495	52.0014	50.4079	49.837	4327	4544.32	-0.0707794	0.552548	0.995454	3	95624993	95632102	+	5346	protein_coding	endosulfine alpha [Source:MGI Symbol;Acc:MGI:1891189]
Kmt2a	ENSMUSG00000002028	4640	4361	4481	4349	16.0951	15.5799	14.7502	16.3973	4477.44	4402.87	0.0244453	0.824701	0.999315	9	44803355	44881296	-	16670	protein_coding	lysine (K)-specific methyltransferase 2A [Source:MGI Symbol;Acc:MGI:96995]
Chl1	ENSMUSG00000030077	4738	4463	4579	4038	22.2869	21.6213	20.4395	20.6455	4577.01	4282.72	0.0959132	0.358973	0.938844	6	103510586	103750211	+	12293	protein_coding	cell adhesion molecule L1-like [Source:MGI Symbol;Acc:MGI:1098266]
Shisa7	ENSMUSG00000053550	3471	4811	5087	4425	30.2318	43.1565	42.0452	41.8917	4131.5	4725.35	-0.193845	0.189758	0.797859	7	4825552	4844696	-	6639	protein_coding	shisa family member 7 [Source:MGI Symbol;Acc:MGI:3605641]
Tomm20	ENSMUSG00000093904	4242	3865	5251	4409	49.9983	46.9175	58.7316	56.4846	4031.81	4793.13	-0.249581	0.0197561	0.256629	8	126930667	126945844	-	4906	protein_coding	translocase of outer mitochondrial membrane 20 [Source:MGI Symbol;Acc:MGI:1915202]
Iqsec3	ENSMUSG00000040797	3963	4295	4961	4537	16.8784	18.8396	20.0504	21.0031	4112.16	4726.41	-0.200815	0.0712991	0.537851	6	121372933	121473678	-	13577	protein_coding	IQ motif and Sec7 domain 3 [Source:MGI Symbol;Acc:MGI:2677208]
Luc7l2	ENSMUSG00000029823	4683	4471	4566	4010	22.4092	22.0347	20.734	20.857	4554.08	4261.74	0.0957354	0.358331	0.93874	6	38551334	38609470	+	12084	protein_coding	LUC7-like 2 (S. cerevisiae) [Source:MGI Symbol;Acc:MGI:2183260]
Cox8a	ENSMUSG00000035885	4287	4948	4351	4142	454.851	540.688	438.076	477.673	4600.79	4232.06	0.120608	0.319697	0.917974	19	7215158	7217616	-	545	protein_coding	cytochrome c oxidase subunit 8A [Source:MGI Symbol;Acc:MGI:105959]
Cabp7	ENSMUSG00000009075	3221	5204	4858	4406	70.8725	117.93	101.435	105.375	4207.38	4608.67	-0.131442	0.716939	0.999315	11	4736892	4746778	-	2628	protein_coding	calcium binding protein 7 [Source:MGI Symbol;Acc:MGI:2183437]
Man2a2	ENSMUSG00000038886	4190	4312	4764	4409	23.484	24.8908	25.3382	26.8599	4232.05	4566.53	-0.109655	0.30876	0.912185	7	80349097	80371375	-	10317	protein_coding	mannosidase 2, alpha 2 [Source:MGI Symbol;Acc:MGI:2150656]
Ak5	ENSMUSG00000039058	3914	5106	4620	4021	66.488	89.3315	74.4749	74.2441	4497.69	4292.73	0.0672071	0.625257	0.997861	3	152462815	152668360	-	3404	protein_coding	adenylate kinase 5 [Source:MGI Symbol;Acc:MGI:2677491]
Tnik	ENSMUSG00000027692	4194	4453	4838	4175	12.5773	13.7535	13.768	13.6089	4305.22	4476.25	-0.0562649	0.603837	0.997804	3	28263214	28675858	+	19282	protein_coding	TRAF2 and NCK interacting kinase [Source:MGI Symbol;Acc:MGI:1916264]
D17Wsu92e	ENSMUSG00000056692	3722	4159	5171	4608	40.708	46.8482	53.6689	54.7798	3925.31	4861.96	-0.30876	0.00680138	0.120931	17	27751235	27820648	-	5287	protein_coding	DNA segment, Chr 17, Wayne State University 92, expressed [Source:MGI Symbol;Acc:MGI:106281]
Fry	ENSMUSG00000056602	4122	4683	4828	3997	8.01752	9.38117	8.91137	8.45029	4386.06	4376.73	0.00292743	0.980083	0.999458	5	150118645	150497753	+	29729	protein_coding	FRY microtubule binding protein [Source:MGI Symbol;Acc:MGI:2443895]
Mtss1l	ENSMUSG00000033763	4328	4183	4728	4382	47.1219	46.9056	48.8493	51.8577	4234.57	4535.39	-0.0988883	0.351299	0.935846	8	110721476	110741400	+	5311	protein_coding	metastasis suppressor 1-like [Source:MGI Symbol;Acc:MGI:3039591]
Caln1	ENSMUSG00000060371	4419	4114	5024	4033	24.3753	23.3718	26.2979	24.1802	4244.35	4487.11	-0.0803869	0.460233	0.977347	5	130369455	130847412	+	10483	protein_coding	calneuron 1 [Source:MGI Symbol;Acc:MGI:2155987]
Ptprn2	ENSMUSG00000056553	4361	4235	4823	4162	29.3156	29.3202	30.7663	30.4103	4277.01	4462.34	-0.0612211	0.55693	0.995454	12	116485720	117276849	+	8602	protein_coding	protein tyrosine phosphatase, receptor type, N polypeptide 2 [Source:MGI Symbol;Acc:MGI:107418]
Atp8a1	ENSMUSG00000037685	4352	4281	4798	4136	17.6252	17.8563	18.4395	18.2067	4295.83	4436.85	-0.0466316	0.654934	0.997861	5	67618140	67847434	-	14278	protein_coding	ATPase, aminophospholipid transporter (APLT), class I, type 8A, member 1 [Source:MGI Symbol;Acc:MGI:1330848]
Cox6a1	ENSMUSG00000041697	4404	4882	4309	3968	362.763	414.166	336.819	355.265	4624.83	4119.78	0.166886	0.14436	0.72819	5	115345642	115348981	-	702	protein_coding	cytochrome c oxidase subunit 6A1 [Source:MGI Symbol;Acc:MGI:103099]
Peg13	ENSMUSG00000106847	4281	3678	5198	4405	52.3909	46.3578	60.3659	58.5951	3956.5	4766.34	-0.268652	0.0166722	0.227471	15	72805600	72810324	-	4725	sense_intronic	paternally expressed 13 [Source:MGI Symbol;Acc:MGI:2663476]
Ywhaq	ENSMUSG00000076432	4290	4466	4857	3899	81.0413	86.8898	87.0687	80.0585	4358.85	4337.99	0.00673213	0.951382	0.999315	12	21390071	21417637	-	3061	protein_coding	tyrosine 3-monooxygenase/tryptophan 5-monooxygenase activation protein theta [Source:MGI Symbol;Acc:MGI:891963]
Dync1li2	ENSMUSG00000035770	4453	4114	4827	4098	42.7232	40.6515	43.9474	42.7355	4261.02	4430.09	-0.0561722	0.596211	0.997804	8	104417680	104443047	-	6027	protein_coding	dynein, cytoplasmic 1 light intermediate chain 2 [Source:MGI Symbol;Acc:MGI:107738]
Abcc5	ENSMUSG00000022822	4467	4076	4741	4202	24.1833	22.7267	24.3565	24.7264	4248.69	4445.5	-0.0652686	0.539781	0.994346	16	20331303	20426394	-	10681	protein_coding	ATP-binding cassette, sub-family C (CFTR/MRP), member 5 [Source:MGI Symbol;Acc:MGI:1351644]
Glud1	ENSMUSG00000021794	4777	4344	4522	3813	65.6123	61.4499	58.9394	56.9249	4536.03	4136.28	0.133052	0.214726	0.834997	14	34310727	34345265	+	4210	protein_coding	glutamate dehydrogenase 1 [Source:MGI Symbol;Acc:MGI:95753]
Atrn	ENSMUSG00000027312	4167	4170	4778	4337	18.2431	18.8024	19.8503	20.6381	4149.06	4534.67	-0.128147	0.224845	0.841419	2	130906495	131030333	+	13208	protein_coding	attractin [Source:MGI Symbol;Acc:MGI:1341628]
Plec	ENSMUSG00000022565	4034	4020	4895	4493	12.8783	13.2175	14.8293	15.5906	4008.1	4672.25	-0.221115	0.0369995	0.380569	15	76170974	76232574	-	18113	protein_coding	plectin [Source:MGI Symbol;Acc:MGI:1277961]
Rrp1	ENSMUSG00000061032	3934	4604	4578	4229	68.1695	82.166	75.2795	79.6524	4253.99	4384.05	-0.0434251	0.7211	0.999315	10	78400384	78413043	-	3337	protein_coding	ribosomal RNA processing 1 homolog (S. cerevisiae) [Source:MGI Symbol;Acc:MGI:1203500]
Scg3	ENSMUSG00000032181	5360	5004	3893	3084	113.199	108.842	78.0204	70.7943	5155.2	3455.07	0.577091	1.6e-07	1.25e-05	9	75643189	75684056	-	2738	protein_coding	secretogranin III [Source:MGI Symbol;Acc:MGI:103032]
Tecr	ENSMUSG00000031708	3908	4129	5088	4209	103.139	112.232	127.427	120.741	4001.36	4610.69	-0.20463	0.0619249	0.503751	8	83571698	83607971	-	2191	protein_coding	trans-2,3-enoyl-CoA reductase [Source:MGI Symbol;Acc:MGI:1915408]
Rbfox3	ENSMUSG00000025576	3531	4362	4827	4607	35.0943	44.6504	45.5261	49.7694	3934.17	4701.37	-0.256986	0.0502456	0.451874	11	118489762	118911597	-	5818	protein_coding	RNA binding protein, fox-1 homolog (C. elegans) 3 [Source:MGI Symbol;Acc:MGI:106368]
Megf8	ENSMUSG00000045039	3741	3843	5094	4640	21.2936	22.5285	27.5147	28.7068	3775.05	4843.19	-0.359414	0.000787109	0.0226715	7	25317164	25365917	+	10159	protein_coding	multiple EGF-like-domains 8 [Source:MGI Symbol;Acc:MGI:2446294]
Zyg11b	ENSMUSG00000034636	4381	4051	4769	4102	28.0046	26.6697	28.9286	28.5008	4193.9	4405.23	-0.0709345	0.502514	0.98791	4	108229724	108301096	-	9046	protein_coding	zyg-ll family member B, cell cycle regulator [Source:MGI Symbol;Acc:MGI:2685277]
Supt6	ENSMUSG00000002052	3753	4658	4746	4121	30.5871	39.0985	36.7056	36.5063	4192.5	4404.66	-0.0713016	0.581923	0.996888	11	78206746	78245987	-	7095	protein_coding	suppressor of Ty 6 [Source:MGI Symbol;Acc:MGI:107726]
Zmiz2	ENSMUSG00000041164	4074	4187	4791	4198	50.6073	53.5669	56.476	56.6814	4112.05	4466.63	-0.119351	0.260899	0.874774	11	6389074	6406158	+	4655	protein_coding	zinc finger, MIZ-type containing 2 [Source:MGI Symbol;Acc:MGI:106374]
Atxn2l	ENSMUSG00000032637	3993	4219	4833	4185	48.2839	52.5428	55.458	55.0052	4088.49	4479.25	-0.131744	0.223556	0.841419	7	126491708	126503437	-	4782	protein_coding	ataxin 2-like [Source:MGI Symbol;Acc:MGI:2446242]
Hp1bp3	ENSMUSG00000028759	4026	4421	4621	4138	27.606	31.2213	30.0685	30.8408	4206.68	4355.56	-0.0501786	0.655331	0.997863	4	138216296	138244683	+	8433	protein_coding	heterochromatin protein 1, binding protein 3 [Source:MGI Symbol;Acc:MGI:109369]
Pde4dip	ENSMUSG00000038170	3930	4448	4645	4172	13.4811	15.7144	15.1204	15.5554	4173.24	4384.84	-0.0713673	0.539071	0.994346	3	97689824	97888707	-	16857	protein_coding	phosphodiesterase 4D interacting protein (myomegalin) [Source:MGI Symbol;Acc:MGI:1891434]
Rbm39	ENSMUSG00000027620	4604	4607	4273	3708	38.3277	39.5	33.7563	33.5523	4584.02	3964.46	0.209464	0.0459561	0.430354	2	156147239	156180238	-	6946	protein_coding	RNA binding motif protein 39 [Source:MGI Symbol;Acc:MGI:2157953]
Cspg5	ENSMUSG00000032482	4774	4209	4283	3915	27.4027	24.8823	23.3294	24.4257	4466.39	4079.43	0.130873	0.2358	0.853538	9	110243783	110262576	+	10074	protein_coding	chondroitin sulfate proteoglycan 5 [Source:MGI Symbol;Acc:MGI:1352747]
Mapre2	ENSMUSG00000024277	4285	4217	4590	4069	24.2872	24.6168	24.6879	25.068	4230.66	4304.36	-0.0248896	0.812026	0.999315	18	23752333	23893861	+	10202	protein_coding	microtubule-associated protein, RP/EB family, member 2 [Source:MGI Symbol;Acc:MGI:106271]
Tmcc2	ENSMUSG00000042066	3812	4566	4604	4174	38.7258	47.7732	44.3841	46.0898	4174.97	4366.83	-0.0648342	0.602552	0.997804	1	132356315	132391281	-	5692	protein_coding	transmembrane and coiled-coil domains 2 [Source:MGI Symbol;Acc:MGI:1916125]
Copa	ENSMUSG00000026553	4453	4468	4478	3737	27.3144	28.2262	26.0656	24.9154	4439.79	4075.3	0.12347	0.244908	0.86065	1	172082529	172122330	+	9427	protein_coding	coatomer protein complex subunit alpha [Source:MGI Symbol;Acc:MGI:1334462]
Zcchc18	ENSMUSG00000031428	3976	3971	4956	4214	47.1514	48.5009	55.7731	54.3186	3954.91	4551.94	-0.202902	0.0540116	0.470582	X	136993155	136998472	+	4876	protein_coding	zinc finger, CCHC domain containing 18 [Source:MGI Symbol;Acc:MGI:1914245]
Cttnbp2	ENSMUSG00000000416	3678	4363	4619	4427	24.0886	29.4298	28.7074	31.5149	4006.76	4508.65	-0.170198	0.17573	0.778957	6	18366478	18514843	-	8829	protein_coding	cortactin binding protein 2 [Source:MGI Symbol;Acc:MGI:1353467]
Rnf10	ENSMUSG00000041740	4086	4527	4435	4031	31.2693	35.6806	32.2076	33.5304	4289.63	4211.98	0.0263765	0.816999	0.999315	5	115241412	115272898	-	7556	protein_coding	ring finger protein 10 [Source:MGI Symbol;Acc:MGI:1859162]
Ttyh3	ENSMUSG00000036565	4081	3906	4713	4309	41.5169	40.9253	45.4989	47.6475	3973.57	4489.5	-0.176017	0.0963154	0.618154	5	140620578	140649031	-	5684	protein_coding	tweety family member 3 [Source:MGI Symbol;Acc:MGI:1925589]
Pink1	ENSMUSG00000028756	3735	4061	4984	4217	80.7986	90.4789	102.314	99.1567	3882.19	4566.56	-0.234344	0.0357615	0.373418	4	138313409	138326307	-	2673	protein_coding	PTEN induced putative kinase 1 [Source:MGI Symbol;Acc:MGI:1916193]
Rplp1	ENSMUSG00000007892	3320	3704	5255	4713	384.724	442.063	577.869	593.628	3498.42	4957.01	-0.50279	1.11e-05	0.00060305	9	61913284	61914542	-	499	protein_coding	ribosomal protein, large, P1 [Source:MGI Symbol;Acc:MGI:1927099]
Mkl2	ENSMUSG00000009569	4221	4589	4351	3814	27.1499	30.3999	26.5575	26.6648	4387.14	4057.24	0.112741	0.310619	0.912537	16	13256481	13417529	+	8990	protein_coding	MKL/myocardin-like 2 [Source:MGI Symbol;Acc:MGI:3050795]
Cacna1a	ENSMUSG00000034656	3749	4338	4631	4209	18.9862	22.6263	22.2557	23.169	4028.94	4398.05	-0.126464	0.290562	0.89902	8	84388440	84640246	+	11418	protein_coding	calcium channel, voltage-dependent, P/Q type, alpha 1A subunit [Source:MGI Symbol;Acc:MGI:109482]
BC005537	ENSMUSG00000019132	4173	4078	4768	3881	41.2552	41.5221	44.7313	41.7042	4105.54	4286.98	-0.0625367	0.560111	0.995454	13	24801657	24816197	+	5849	protein_coding	cDNA sequence BC005537 [Source:MGI Symbol;Acc:MGI:2441726]
Kif21a	ENSMUSG00000022629	4137	4369	4483	3908	36.9395	40.178	37.9856	37.9285	4234.85	4168.76	0.0226504	0.834486	0.999315	15	90933276	91049948	-	6476	protein_coding	kinesin family member 21A [Source:MGI Symbol;Acc:MGI:109188]
Dnaja1	ENSMUSG00000028410	3731	3920	5011	4206	25.0021	27.0545	31.8655	30.6356	3809.03	4573.26	-0.263914	0.0152695	0.216081	4	40722150	40737149	+	8629	protein_coding	DnaJ heat shock protein family (Hsp40) member A1 [Source:MGI Symbol;Acc:MGI:1270129]
Cck	ENSMUSG00000032532	3117	4385	4943	4401	138.114	200.112	207.844	211.962	3742.79	4645.55	-0.311812	0.0387745	0.391927	9	121489824	121495694	-	1305	protein_coding	cholecystokinin [Source:MGI Symbol;Acc:MGI:88297]
Zmynd11	ENSMUSG00000021156	4011	4337	4539	3959	21.1715	23.5771	22.7355	22.7138	4156.91	4222	-0.0224653	0.83914	0.999315	13	9684833	9765330	-	10955	protein_coding	zinc finger, MYND domain containing 11 [Source:MGI Symbol;Acc:MGI:1913755]
Mbnl2	ENSMUSG00000022139	4078	3861	4794	4112	19.6622	19.1728	21.9345	21.5498	3949.38	4422.2	-0.163162	0.120904	0.681422	14	120275669	120431697	+	11993	protein_coding	muscleblind like splicing factor 2 [Source:MGI Symbol;Acc:MGI:2145597]
Cadm2	ENSMUSG00000064115	4168	3758	4979	3938	24.5706	22.8163	27.8532	25.233	3941.49	4415.54	-0.163996	0.144752	0.72914	16	66655421	67620908	-	9809	protein_coding	cell adhesion molecule 2 [Source:MGI Symbol;Acc:MGI:2442722]
Prrc2c	ENSMUSG00000040225	4330	4206	4352	3946	15.5593	15.5658	14.8401	15.4122	4247.17	4128.06	0.0411199	0.69657	0.999315	1	162670725	162740556	-	16092	protein_coding	proline-rich coiled-coil 2C [Source:MGI Symbol;Acc:MGI:1913754]
Akap6	ENSMUSG00000061603	4111	4069	4606	4032	16.01	16.3205	17.0221	17.0675	4070.6	4292.08	-0.0764404	0.466139	0.978669	12	52699383	53155599	+	14848	protein_coding	A kinase (PRKA) anchor protein 6 [Source:MGI Symbol;Acc:MGI:3050566]
Ociad1	ENSMUSG00000029152	4192	4261	4566	3797	43.9529	46.0129	45.4305	43.2726	4207.28	4148.22	0.0202678	0.84993	0.999315	5	73292784	73314069	+	5515	protein_coding	OCIA domain containing 1 [Source:MGI Symbol;Acc:MGI:1915345]
Vgf	ENSMUSG00000037428	2859	3706	5372	4859	55.6073	74.2376	99.1513	102.723	3273.39	5089.26	-0.636736	3.39e-06	0.000203066	5	137026392	137033351	+	2973	protein_coding	VGF nerve growth factor inducible [Source:MGI Symbol;Acc:MGI:1343180]
Rasgef1a	ENSMUSG00000030134	3525	4328	4893	4005	60.7545	76.826	80.0276	75.0287	3914.06	4411.23	-0.172684	0.182168	0.785767	6	118011438	118091546	+	3355	protein_coding	RasGEF domain family, member 1A [Source:MGI Symbol;Acc:MGI:1917977]
Chd4	ENSMUSG00000063870	4052	4602	4228	3856	29.2187	34.1775	28.9316	30.2228	4310.83	4022.4	0.0999335	0.394768	0.955509	6	125095981	125130591	+	8019	protein_coding	chromodomain helicase DNA binding protein 4 [Source:MGI Symbol;Acc:MGI:1344380]
Icam5	ENSMUSG00000032174	3377	4192	4614	4544	66.2618	84.7138	85.9122	96.9116	3772.81	4568.68	-0.276068	0.0399078	0.399544	9	21032073	21039036	+	2947	protein_coding	intercellular adhesion molecule 5, telencephalin [Source:MGI Symbol;Acc:MGI:109430]
Ncam1	ENSMUSG00000039542	4188	4224	4497	3813	27.9512	29.0348	28.4814	27.6609	4186.63	4124.65	0.0214371	0.839776	0.999315	9	49502136	49798925	-	8664	protein_coding	neural cell adhesion molecule 1 [Source:MGI Symbol;Acc:MGI:97281]
Dcaf7	ENSMUSG00000049354	3812	3781	4845	4278	35.9412	36.7153	43.3489	43.8415	3778.55	4534.4	-0.263067	0.0123113	0.186291	11	106036872	106059324	+	6133	protein_coding	DDB1 and CUL4 associated factor 7 [Source:MGI Symbol;Acc:MGI:1919083]
Actr3	ENSMUSG00000026341	3699	4600	4386	4027	46.1872	59.1557	51.9698	54.6543	4136.74	4187.05	-0.0174464	0.894024	0.999315	1	125392905	125435727	-	4631	protein_coding	ARP3 actin-related protein 3 [Source:MGI Symbol;Acc:MGI:1921367]
Atp6v1e1	ENSMUSG00000019210	4169	4353	4362	3769	58.6546	63.0754	58.2373	57.6371	4242.46	4038.38	0.0710688	0.50939	0.989746	6	120794305	120822793	-	4110	protein_coding	ATPase, H+ transporting, lysosomal V1 subunit E1 [Source:MGI Symbol;Acc:MGI:894326]
Arhgdia	ENSMUSG00000025132	4199	4541	4227	3670	107.531	119.768	102.723	102.155	4352.11	3922.8	0.149774	0.176752	0.780054	11	120578104	120581624	-	2258	protein_coding	Rho GDP dissociation inhibitor (GDI) alpha [Source:MGI Symbol;Acc:MGI:2178103]
Pls3	ENSMUSG00000016382	3856	4390	4605	3783	52.6124	61.6903	59.6247	56.1039	4107.67	4158.91	-0.0180517	0.878966	0.999315	X	75785654	75875182	-	4238	protein_coding	plastin 3 (T-isoform) [Source:MGI Symbol;Acc:MGI:104807]
Scn3b	ENSMUSG00000049281	3155	4747	4533	4184	33.4071	51.7679	45.5482	48.1545	3944.23	4339.13	-0.137672	0.661766	0.998639	9	40269217	40291618	+	5461	protein_coding	sodium channel, voltage-gated, type III, beta [Source:MGI Symbol;Acc:MGI:1918882]
Abat	ENSMUSG00000057880	4551	4211	4210	3590	33.9648	32.3675	29.816	29.1221	4358.05	3872.25	0.170478	0.109351	0.652825	16	8513429	8621568	+	7748	protein_coding	4-aminobutyrate aminotransferase [Source:MGI Symbol;Acc:MGI:2443582]
Trak2	ENSMUSG00000026028	4129	4427	4171	3833	33.6848	37.1962	32.2904	33.9886	4260.21	3983.62	0.0969113	0.383871	0.952199	1	58900449	58973430	-	7088	protein_coding	trafficking protein, kinesin binding 2 [Source:MGI Symbol;Acc:MGI:1918077]
Rab14	ENSMUSG00000026878	4202	3772	4754	3825	17.8805	16.5309	19.1968	17.6914	3965.23	4250.62	-0.100391	0.36792	0.944711	2	35180205	35201120	-	13589	protein_coding	RAB14, member RAS oncogene family [Source:MGI Symbol;Acc:MGI:1915615]
Capza2	ENSMUSG00000015733	4064	4408	4472	3606	39.898	44.5697	41.6624	38.4794	4218.75	4002.69	0.0756461	0.507517	0.989746	6	17636234	17666972	+	5890	protein_coding	capping protein (actin filament) muscle Z-line, alpha 2 [Source:MGI Symbol;Acc:MGI:106222]
Tmem59l	ENSMUSG00000035964	3366	4208	4934	4021	117.04	150.694	162.804	151.971	3775.5	4438.84	-0.233689	0.0779065	0.558697	8	70483867	70487358	-	1663	protein_coding	transmembrane protein 59-like [Source:MGI Symbol;Acc:MGI:1915187]
Cs	ENSMUSG00000005683	4080	4274	4458	3715	40.8244	44.0448	42.3297	40.4039	4158.92	4054.27	0.0366367	0.737035	0.999315	10	128337734	128362479	+	5779	protein_coding	citrate synthase [Source:MGI Symbol;Acc:MGI:88529]
Ddx3x	ENSMUSG00000000787	4278	3921	4541	3784	46.8777	44.251	47.2195	45.0694	4077.74	4129.66	-0.0183246	0.865109	0.999315	X	13280970	13294052	+	5277	protein_coding	DEAD/H (Asp-Glu-Ala-Asp/His) box polypeptide 3, X-linked [Source:MGI Symbol;Acc:MGI:103064]
Ube2d3	ENSMUSG00000078578	4264	3843	4642	3772	10.0642	9.3419	10.3971	9.677	4031.49	4170.26	-0.0489354	0.657846	0.998239	3	135438149	135468198	+	24499	protein_coding	ubiquitin-conjugating enzyme E2D 3 [Source:MGI Symbol;Acc:MGI:1913355]
Ap2a1	ENSMUSG00000060279	3804	4053	4663	3996	51.1545	56.1334	59.5051	58.4083	3911.99	4299.42	-0.13632	0.213645	0.833024	7	44900373	44929496	-	4300	protein_coding	adaptor-related protein complex 2, alpha 1 subunit [Source:MGI Symbol;Acc:MGI:101921]
Plxna4	ENSMUSG00000029765	3417	4324	4482	4292	14.0102	18.2594	17.4388	19.1278	3859.08	4372.95	-0.180315	0.183689	0.786604	6	32144268	32588192	-	14103	protein_coding	plexin A4 [Source:MGI Symbol;Acc:MGI:2179061]
Ddb1	ENSMUSG00000024740	3997	3813	4497	4199	55.6257	54.6524	59.3894	63.5174	3885.42	4330.37	-0.156274	0.146128	0.730267	19	10605625	10629813	+	4155	protein_coding	damage specific DNA binding protein 1 [Source:MGI Symbol;Acc:MGI:1202384]
Bag6	ENSMUSG00000024392	3811	4171	4455	4058	35.4577	39.968	39.3336	41.0382	3975.01	4235.68	-0.091607	0.417688	0.964659	17	35135178	35147322	+	6215	protein_coding	BCL2-associated athanogene 6 [Source:MGI Symbol;Acc:MGI:1919439]
Ahi1	ENSMUSG00000019986	4072	3880	4516	4008	33.4462	32.8226	35.1997	35.7827	3956.03	4237.41	-0.0990854	0.346628	0.933432	10	20952547	21080429	+	7040	protein_coding	Abelson helper integration site 1 [Source:MGI Symbol;Acc:MGI:87971]
Mfn2	ENSMUSG00000029020	4051	4091	4550	3782	45.0996	46.9073	48.0692	45.7654	4052.29	4132.78	-0.0285012	0.790147	0.999315	4	147873599	147904704	-	5194	protein_coding	mitofusin 2 [Source:MGI Symbol;Acc:MGI:2442230]
Ewsr1	ENSMUSG00000009079	3789	4341	4469	3869	37.0911	43.7659	41.5146	41.167	4050.07	4141.46	-0.0322724	0.784386	0.999315	11	5069689	5099266	-	5907	protein_coding	Ewing sarcoma breakpoint region 1 [Source:MGI Symbol;Acc:MGI:99960]
Kcnq3	ENSMUSG00000056258	3612	4131	4596	4110	14.2006	16.7269	17.1468	17.5633	3857.23	4329	-0.166494	0.157904	0.752976	15	65986387	66286642	-	14708	protein_coding	potassium voltage-gated channel, subfamily Q, member 3 [Source:MGI Symbol;Acc:MGI:1336181]
Pfkl	ENSMUSG00000020277	3079	4074	4693	4598	26.6729	36.3482	38.5795	43.2947	3567.1	4634.22	-0.377543	0.00876325	0.145542	10	77986947	78010083	-	6675	protein_coding	phosphofructokinase, liver, B-type [Source:MGI Symbol;Acc:MGI:97547]
Syt13	ENSMUSG00000027220	3838	4379	4396	3811	59.0084	69.3402	64.1375	63.6873	4093.29	4076.58	0.00582379	0.960443	0.999315	2	92915098	92956058	+	3761	protein_coding	synaptotagmin XIII [Source:MGI Symbol;Acc:MGI:1933945]
Htt	ENSMUSG00000029104	4127	4098	4218	3948	9.7652	9.98664	9.47105	10.1538	4093.09	4066.78	0.00944349	0.930233	0.999315	5	34761740	34912534	+	24438	protein_coding	huntingtin [Source:MGI Symbol;Acc:MGI:96067]
Tmem151a	ENSMUSG00000061451	3770	4173	4649	3795	45.3502	51.6996	53.0692	49.6198	3955.92	4185.78	-0.0816609	0.479964	0.981045	19	5070859	5085531	-	4807	protein_coding	transmembrane protein 151A [Source:MGI Symbol;Acc:MGI:2147713]
Cdk14	ENSMUSG00000028926	3945	4273	4350	3818	12.0844	13.4807	12.6448	12.7122	4092.22	4058.91	0.0117554	0.915797	0.999315	5	4803391	5420312	-	18877	protein_coding	cyclin-dependent kinase 14 [Source:MGI Symbol;Acc:MGI:894318]
Nt5dc3	ENSMUSG00000054027	3627	4070	4564	4097	34.9316	40.3708	41.7121	42.8887	3833.78	4307.18	-0.167988	0.14616	0.730267	10	86779005	86838389	+	6004	protein_coding	5'-nucleotidase domain containing 3 [Source:MGI Symbol;Acc:MGI:3513266]
Shank2	ENSMUSG00000037541	3661	4210	4484	3995	19.6597	23.2841	22.8501	23.3184	3921.15	4215.6	-0.104491	0.378632	0.949358	7	144001928	144424494	+	10768	protein_coding	SH3 and multiple ankyrin repeat domains 2 [Source:MGI Symbol;Acc:MGI:2671987]
Wdr13	ENSMUSG00000031166	3858	3986	4576	3898	42.2754	44.9846	47.5835	46.4272	3904.63	4206.71	-0.107587	0.316797	0.915431	X	8123301	8132892	-	5277	protein_coding	WD repeat domain 13 [Source:MGI Symbol;Acc:MGI:1914661]
Kcna2	ENSMUSG00000040724	4165	3518	4765	3856	20.2284	17.5972	21.9611	20.3558	3818.82	4272.26	-0.161947	0.166891	0.766733	3	107101146	107115005	+	11906	protein_coding	potassium voltage-gated channel, shaker-related subfamily, member 2 [Source:MGI Symbol;Acc:MGI:96659]
Plcb1	ENSMUSG00000051177	3993	4171	4257	3791	20.7731	22.3483	21.0161	21.4369	4064.25	4001.25	0.0225481	0.834932	0.999315	2	134786067	135475258	+	11115	protein_coding	phospholipase C, beta 1 [Source:MGI Symbol;Acc:MGI:97613]
Smarca2	ENSMUSG00000024921	4336	4204	4099	3561	17.5715	17.5462	15.7631	15.6854	4249.1	3805.15	0.159193	0.130126	0.702768	19	26605050	26778322	+	14269	protein_coding	SWI/SNF related, matrix associated, actin dependent regulator of chromatin, subfamily a, member 2 [Source:MGI Symbol;Acc:MGI:99603]
Rab2a	ENSMUSG00000047187	3752	3863	4482	4102	101.715	107.857	115.302	120.871	3790.54	4271.69	-0.172337	0.111138	0.656072	4	8535644	8607778	+	2133	protein_coding	RAB2A, member RAS oncogene family [Source:MGI Symbol;Acc:MGI:1928750]
Hnrnpl	ENSMUSG00000015165	3932	4044	4325	3896	38.1935	40.4565	39.8665	41.134	3970.2	4088.85	-0.042442	0.692885	0.999315	7	28808541	28822266	+	5953	protein_coding	heterogeneous nuclear ribonucleoprotein L [Source:MGI Symbol;Acc:MGI:104816]
Ncl	ENSMUSG00000026234	4135	4391	4280	3383	23.4692	25.6677	23.0522	20.8704	4244.98	3794.5	0.161607	0.156638	0.750145	1	86344719	86359400	-	10188	protein_coding	nucleolin [Source:MGI Symbol;Acc:MGI:97286]
Wdr7	ENSMUSG00000040560	3901	3883	4604	3801	31.7307	32.5291	35.5373	33.6052	3873.7	4168.04	-0.105787	0.323774	0.920201	18	63708695	63989760	+	7109	protein_coding	WD repeat domain 7 [Source:MGI Symbol;Acc:MGI:1860197]
Amph	ENSMUSG00000021314	3713	4148	4340	3974	47.4166	54.5564	52.5945	55.1619	3915.34	4137.4	-0.0795576	0.492197	0.983368	13	18948205	19150921	+	4528	protein_coding	amphiphysin [Source:MGI Symbol;Acc:MGI:103574]
Rasl10b	ENSMUSG00000020684	2968	4214	4771	4206	42.7988	62.584	65.2863	65.9238	3583.37	4461.59	-0.316329	0.0383922	0.389298	11	83409137	83421039	+	4010	protein_coding	RAS-like, family 10, member B [Source:MGI Symbol;Acc:MGI:2685575]
Setd7	ENSMUSG00000037111	4082	3830	4550	3695	21.8293	21.0943	23.0899	21.4776	3935.68	4086.42	-0.0543584	0.616768	0.997861	3	51515319	51560879	-	10813	protein_coding	SET domain containing (lysine methyltransferase) 7 [Source:MGI Symbol;Acc:MGI:1920501]
Tmx4	ENSMUSG00000034723	3898	3703	4725	3822	20.6656	20.2191	23.7713	22.0243	3781.33	4235.53	-0.163795	0.131464	0.704648	2	134594185	134644145	-	10907	protein_coding	thioredoxin-related transmembrane protein 4 [Source:MGI Symbol;Acc:MGI:106558]
Cdc42	ENSMUSG00000006699	4374	4149	4140	3430	85.2746	83.3078	76.5926	72.6843	4239.96	3754.41	0.175351	0.101398	0.634861	4	137319696	137357720	-	2966	protein_coding	cell division cycle 42 [Source:MGI Symbol;Acc:MGI:106211]
Mal	ENSMUSG00000027375	3494	4035	4818	3722	72.7282	86.5017	95.1682	84.2096	3750.89	4225.51	-0.172144	0.168588	0.769755	2	127633226	127656695	-	2778	protein_coding	myelin and lymphocyte protein, T cell differentiation protein [Source:MGI Symbol;Acc:MGI:892970]
Fam234b	ENSMUSG00000030207	3874	3583	4724	3888	32.4092	30.8714	37.5028	35.3541	3708.96	4270.24	-0.203398	0.060627	0.498465	6	135197977	135244955	+	6912	protein_coding	family with sequence similarity 234, member B [Source:MGI Symbol;Acc:MGI:1921775]
Cdk5r2	ENSMUSG00000090071	3266	3441	4841	4515	67.4723	73.2142	94.9051	101.385	3339.13	4658.85	-0.480428	1.5e-05	0.000779007	1	74854934	74857732	+	2799	protein_coding	cyclin-dependent kinase 5, regulatory subunit 2 (p39) [Source:MGI Symbol;Acc:MGI:1330828]
Elavl3	ENSMUSG00000003410	3607	4019	4418	3991	30.2719	34.7386	35.1855	36.4066	3798.22	4182.75	-0.139126	0.226851	0.843594	9	22015005	22052023	-	6890	protein_coding	ELAV like RNA binding protein 3 [Source:MGI Symbol;Acc:MGI:109157]
Atrx	ENSMUSG00000031229	4113	3962	4275	3635	10.9313	10.845	10.7819	10.5008	4017.54	3926.48	0.0330197	0.754844	0.999315	X	105797615	105929403	-	21757	protein_coding	ATRX, chromatin remodeler [Source:MGI Symbol;Acc:MGI:103067]
Adam22	ENSMUSG00000040537	4147	3707	4574	3526	16.713	15.3867	17.4929	15.4457	3905.44	4007.51	-0.0374211	0.747455	0.999315	5	8072352	8368160	-	14348	protein_coding	a disintegrin and metallopeptidase domain 22 [Source:MGI Symbol;Acc:MGI:1340046]
Fam49a	ENSMUSG00000020589	4045	4007	4164	3733	18.5694	18.9452	18.1399	18.627	4006.93	3927.06	0.0290966	0.783597	0.999315	12	12262139	12380965	+	12596	protein_coding	family with sequence similarity 49, member A [Source:MGI Symbol;Acc:MGI:1261783]
Ip6k1	ENSMUSG00000032594	3611	3706	4553	4075	32.1881	34.0232	38.5133	39.4822	3642.12	4290.34	-0.236292	0.0277409	0.319924	9	108002501	108048782	+	6487	protein_coding	inositol hexaphosphate kinase 1 [Source:MGI Symbol;Acc:MGI:1351633]
Lrrn2	ENSMUSG00000026443	3281	4676	4127	3810	52.7739	77.462	62.9931	66.6106	3970.16	3950.88	0.00699254	0.96388	0.999315	1	132880273	132940005	+	3595	protein_coding	leucine rich repeat protein 2, neuronal [Source:MGI Symbol;Acc:MGI:106037]
Pcsk2	ENSMUSG00000027419	4076	3732	4352	3730	29.7968	28.0982	30.1905	29.6381	3883.25	4012.94	-0.0474063	0.659077	0.998239	2	143546156	143816285	+	7910	protein_coding	proprotein convertase subtilisin/kexin type 2 [Source:MGI Symbol;Acc:MGI:97512]
Mgrn1	ENSMUSG00000022517	3853	3853	4394	3738	43.7975	45.1077	47.3975	46.1844	3835.01	4036.75	-0.0740346	0.486079	0.982115	16	4886249	4938296	+	5087	protein_coding	mahogunin, ring finger 1 [Source:MGI Symbol;Acc:MGI:2447670]
Hdlbp	ENSMUSG00000034088	4185	4188	3964	3497	21.3777	22.033	19.2152	19.4163	4166.98	3708.22	0.168284	0.112413	0.6584	1	93405940	93478815	-	11320	protein_coding	high density lipoprotein (HDL) binding protein [Source:MGI Symbol;Acc:MGI:99256]
Eif5	ENSMUSG00000021282	4244	4056	4070	3442	35.9835	35.4182	32.7467	31.7208	4129.25	3728.23	0.147318	0.165248	0.764167	12	111538016	111546752	+	6820	protein_coding	eukaryotic translation initiation factor 5 [Source:MGI Symbol;Acc:MGI:95309]
Cacna1h	ENSMUSG00000024112	2662	4581	4251	4308	15.7666	27.9441	23.8927	27.7338	3618.67	4274	-0.240127	0.565684	0.995806	17	25374285	25433783	-	9763	protein_coding	calcium channel, voltage-dependent, T type, alpha 1H subunit [Source:MGI Symbol;Acc:MGI:1928842]
Enpp5	ENSMUSG00000023960	4168	3662	4398	3565	49.6115	44.8925	49.677	46.1232	3893.01	3946.41	-0.0197573	0.861549	0.999315	17	44078813	44086567	+	4858	protein_coding	ectonucleotide pyrophosphatase/phosphodiesterase 5 [Source:MGI Symbol;Acc:MGI:1933830]
Ttll7	ENSMUSG00000036745	3889	3665	4622	3608	27.2054	26.4053	30.6826	27.434	3757.73	4073.55	-0.116635	0.299208	0.905089	3	146852367	146984009	+	8266	protein_coding	tubulin tyrosine ligase-like family, member 7 [Source:MGI Symbol;Acc:MGI:1918142]
Stk25	ENSMUSG00000026277	3675	4180	4263	3653	36.5632	42.8316	40.2483	39.504	3912.87	3930.49	-0.00658195	0.955368	0.999315	1	93619751	93658659	-	5812	protein_coding	serine/threonine kinase 25 (yeast) [Source:MGI Symbol;Acc:MGI:1891699]
Arhgap35	ENSMUSG00000058230	3832	4084	4150	3682	24.2247	26.5901	24.8958	25.3001	3941.37	3893.37	0.0176707	0.872576	0.999315	7	16493719	16614993	-	9147	protein_coding	Rho GTPase activating protein 35 [Source:MGI Symbol;Acc:MGI:1929494]
Ubr3	ENSMUSG00000044308	3896	3831	4381	3635	23.1798	23.4749	24.7348	23.5072	3844.99	3975.8	-0.0483875	0.651216	0.997861	2	69897246	70024013	+	9719	protein_coding	ubiquitin protein ligase E3 component n-recognin 3 [Source:MGI Symbol;Acc:MGI:1861100]
Gnb2	ENSMUSG00000029713	3524	3956	4356	3907	59.8982	69.2525	70.2604	72.1816	3725.71	4109.14	-0.141334	0.223306	0.841419	5	137528127	137533510	-	3402	protein_coding	guanine nucleotide binding protein (G protein), beta 2 [Source:MGI Symbol;Acc:MGI:95784]
Hsp90b1	ENSMUSG00000020048	4177	3869	4169	3516	59.904	57.1467	56.7373	54.8082	4001.96	3813.74	0.0694443	0.517884	0.990622	10	86690209	86705509	-	4032	protein_coding	heat shock protein 90, beta (Grp94), member 1 [Source:MGI Symbol;Acc:MGI:98817]
Elmo2	ENSMUSG00000017670	3421	4315	4216	3766	29.7381	38.6315	34.7781	35.5832	3856.5	3968.85	-0.0414785	0.75548	0.999315	2	165288031	165326479	-	6652	protein_coding	engulfment and cell motility 2 [Source:MGI Symbol;Acc:MGI:2153045]
Kcnc1	ENSMUSG00000058975	3673	3681	4470	3834	22.4561	23.1782	25.9338	25.4783	3659.89	4123.27	-0.172044	0.105618	0.645112	7	46396497	46438704	+	9458	protein_coding	potassium voltage gated channel, Shaw-related subfamily, member 1 [Source:MGI Symbol;Acc:MGI:96667]
Sipa1l3	ENSMUSG00000030583	2794	4456	4116	4250	9.75909	16.0298	13.6428	16.1353	3620.27	4180.27	-0.207493	0.576965	0.996888	7	29320372	29518641	-	16555	protein_coding	signal-induced proliferation-associated 1 like 3 [Source:MGI Symbol;Acc:MGI:1921456]
Celf3	ENSMUSG00000028137	3495	4098	4375	3645	36.9261	44.5923	43.8642	41.8591	3783.2	3978.34	-0.0727126	0.553166	0.995454	3	94478295	94492198	+	5473	protein_coding	CUGBP, Elav-like family member 3 [Source:MGI Symbol;Acc:MGI:1926034]
Efr3b	ENSMUSG00000020658	3810	3850	4414	3538	21.2205	22.0848	23.3297	21.4188	3812.41	3939.46	-0.0474937	0.666732	0.999315	12	3962554	4038915	-	10382	protein_coding	EFR3 homolog B [Source:MGI Symbol;Acc:MGI:2444851]
Cep170b	ENSMUSG00000072825	3621	3733	4384	3867	26.1663	27.7826	30.0628	30.3734	3660.66	4100.85	-0.163828	0.127974	0.697267	12	112720455	112746592	+	8002	protein_coding	centrosomal protein 170B [Source:MGI Symbol;Acc:MGI:2145043]
Arl8b	ENSMUSG00000030105	4249	4005	4001	3345	54.8552	53.2519	49.0168	46.9389	4105.94	3644.43	0.17193	0.108616	0.65203	6	108783099	108825278	+	4479	protein_coding	ADP-ribosylation factor-like 8B [Source:MGI Symbol;Acc:MGI:1914416]
Cic	ENSMUSG00000005442	3720	3784	4402	3689	20.8964	21.8917	23.4651	22.5238	3734.95	4014.35	-0.104191	0.333442	0.926096	7	25267704	25294159	+	10294	protein_coding	capicua transcriptional repressor [Source:MGI Symbol;Acc:MGI:1918972]
Npdc1	ENSMUSG00000015094	3267	4146	4266	3851	48.3648	63.2136	59.9302	61.9668	3695.64	4037.41	-0.127647	0.342419	0.932515	2	25399351	25409494	+	3906	protein_coding	neural proliferation, differentiation and control 1 [Source:MGI Symbol;Acc:MGI:1099802]
Gria3	ENSMUSG00000001986	3734	3794	4340	3652	21.9005	22.9181	24.1554	23.2817	3746.87	3965.79	-0.0820263	0.445726	0.97265	X	41400854	41678601	+	9859	protein_coding	glutamate receptor, ionotropic, AMPA3 (alpha 3) [Source:MGI Symbol;Acc:MGI:95810]
Elfn2	ENSMUSG00000043460	2800	4049	4403	4248	19.9592	29.7258	29.7837	32.9135	3417.67	4312.75	-0.335599	0.0342169	0.363012	15	78667331	78718771	-	8112	protein_coding	leucine rich repeat and fibronectin type III, extracellular 2 [Source:MGI Symbol;Acc:MGI:3608416]
6430548M08Rik	ENSMUSG00000031824	3763	3623	4427	3674	32.8394	32.5634	36.6619	34.8502	3674.73	4017.99	-0.128943	0.229029	0.846436	8	120114152	120165306	+	6626	protein_coding	RIKEN cDNA 6430548M08 gene [Source:MGI Symbol;Acc:MGI:2443793]
Rere	ENSMUSG00000039852	3564	3900	4036	3970	24.1659	27.2352	25.9694	29.2591	3717.04	3993.82	-0.103449	0.385059	0.952199	4	150281646	150621966	+	8528	protein_coding	arginine glutamic acid dipeptide (RE) repeats [Source:MGI Symbol;Acc:MGI:2683486]
Smg1	ENSMUSG00000030655	3697	3498	4346	3919	8.91333	8.68583	9.94318	10.27	3579.25	4110.88	-0.199707	0.0612725	0.501022	7	118131308	118243670	-	23984	protein_coding	SMG1 homolog, phosphatidylinositol 3-kinase-related kinase (C. elegans) [Source:MGI Symbol;Acc:MGI:1919742]
Apba2	ENSMUSG00000030519	3508	3761	4292	3896	53.0462	58.5732	61.5884	64.0352	3619.39	4073.49	-0.170491	0.12642	0.695348	7	64501706	64753878	+	3824	protein_coding	amyloid beta (A4) precursor protein-binding, family A, member 2 [Source:MGI Symbol;Acc:MGI:1261791]
Dnm1l	ENSMUSG00000022789	4233	3798	4104	3313	47.0443	43.4725	43.2824	40.0207	3993.56	3675.3	0.119677	0.285693	0.894504	16	16312230	16358959	-	5203	protein_coding	dynamin 1-like [Source:MGI Symbol;Acc:MGI:1921256]
Nmt1	ENSMUSG00000020936	3567	4235	3941	3690	41.1122	50.2716	43.1042	46.2274	3887.69	3800.38	0.032814	0.793811	0.999315	11	103028190	103068912	+	5017	protein_coding	N-myristoyltransferase 1 [Source:MGI Symbol;Acc:MGI:102579]
Tubb4b	ENSMUSG00000036752	3845	3964	4077	3546	106.482	113.062	107.144	106.74	3887.15	3786.92	0.0376489	0.72674	0.999315	2	25222160	25224702	-	2088	protein_coding	tubulin, beta 4B class IVB [Source:MGI Symbol;Acc:MGI:1915472]
Tnk2	ENSMUSG00000022791	3332	4044	4191	3842	33.5781	41.9724	40.0788	42.0837	3676.01	3997.72	-0.121044	0.343891	0.932515	16	32643874	32683493	+	5738	protein_coding	tyrosine kinase, non-receptor, 2 [Source:MGI Symbol;Acc:MGI:1858308]
Pcnx	ENSMUSG00000021140	3691	3511	4183	4010	13.67	13.3924	14.7014	16.1427	3582.87	4083.53	-0.188502	0.0882753	0.591197	12	81860023	82000924	+	15613	protein_coding	pecanex homolog [Source:MGI Symbol;Acc:MGI:1891924]
Chrm1	ENSMUSG00000032773	3048	4064	4425	3846	27.1696	37.3098	37.4306	37.2634	3546.85	4108.73	-0.212256	0.136161	0.711928	19	8663789	8683587	+	6487	protein_coding	cholinergic receptor, muscarinic 1, CNS [Source:MGI Symbol;Acc:MGI:88396]
Napa	ENSMUSG00000006024	3686	4296	3834	3559	56.2972	67.5767	55.5685	59.0833	3976.84	3680.78	0.111658	0.362298	0.940186	7	16098458	16117975	+	3786	protein_coding	N-ethylmaleimide sensitive fusion protein attachment protein alpha [Source:MGI Symbol;Acc:MGI:104563]
Atxn10	ENSMUSG00000016541	3816	4028	4213	3316	113.918	123.843	119.349	107.598	3905.25	3727.62	0.0669088	0.559348	0.995454	15	85336245	85463212	+	1937	protein_coding	ataxin 10 [Source:MGI Symbol;Acc:MGI:1859293]
Cdk16	ENSMUSG00000031065	3629	3810	4420	3495	47.9318	51.8278	55.3992	50.1752	3703.46	3919.34	-0.081968	0.471411	0.980015	X	20687954	20699880	+	4378	protein_coding	cyclin-dependent kinase 16 [Source:MGI Symbol;Acc:MGI:97516]
Nap1l5	ENSMUSG00000055430	4042	3442	4410	3457	126.75	111.164	131.231	117.83	3720.13	3894.43	-0.0662017	0.579117	0.996888	6	58905233	58907076	-	1844	protein_coding	nucleosome assembly protein 1-like 5 [Source:MGI Symbol;Acc:MGI:1923555]
Adora1	ENSMUSG00000042429	3195	3901	4304	3944	31.9359	40.1593	40.825	42.85	3536.61	4104.66	-0.214907	0.0952127	0.614225	1	134199223	134235431	-	5785	protein_coding	adenosine A1 receptor [Source:MGI Symbol;Acc:MGI:99401]
Cbx5	ENSMUSG00000009575	3755	3514	4280	3764	24.1096	23.2372	26.0777	26.2685	3615.77	3997.56	-0.144782	0.174626	0.777902	15	103191544	103239816	-	9006	protein_coding	chromobox 5 [Source:MGI Symbol;Acc:MGI:109372]
Tspan13	ENSMUSG00000020577	3303	3615	4602	3786	77.2007	87.0206	102.071	96.183	3445.14	4159.11	-0.271881	0.0177701	0.238271	12	36014557	36042500	-	2474	protein_coding	tetraspanin 13 [Source:MGI Symbol;Acc:MGI:1913359]
Celsr3	ENSMUSG00000023473	3443	3716	4190	3910	16.5042	18.3457	19.0597	20.3722	3564.79	4033.5	-0.178133	0.117209	0.672595	9	108826320	108852969	+	12063	protein_coding	cadherin, EGF LAG seven-pass G-type receptor 3 [Source:MGI Symbol;Acc:MGI:1858236]
Vxn	ENSMUSG00000067879	3430	3546	4513	3719	60.9147	64.8586	76.0568	71.7892	3472.57	4081.99	-0.233423	0.033537	0.358778	1	9601199	9627143	+	3256	protein_coding	vexin [Source:MGI Symbol;Acc:MGI:1924232]
Sdc3	ENSMUSG00000025743	3928	4002	3900	3359	37.9253	39.7957	35.7328	35.2511	3947.03	3604.9	0.130755	0.223281	0.841419	4	130792537	130826319	+	5989	protein_coding	syndecan 3 [Source:MGI Symbol;Acc:MGI:1349163]
Caskin1	ENSMUSG00000033597	3321	3634	4204	3963	31.114	35.0649	37.3761	40.3567	3463.56	4068.26	-0.232067	0.0451415	0.426093	17	24488783	24508905	+	6172	protein_coding	CASK interacting protein 1 [Source:MGI Symbol;Acc:MGI:2442952]
Trp53inp2	ENSMUSG00000038375	3597	3997	4114	3385	39.5653	45.2803	42.9421	40.4705	3782.21	3718.33	0.0243981	0.834217	0.999315	2	155381059	155389850	+	5257	protein_coding	transformation related protein 53 inducible nuclear protein 2 [Source:MGI Symbol;Acc:MGI:1915978]
Gnl3l	ENSMUSG00000025266	3660	3485	4379	3566	37.996	37.2615	43.1397	40.2387	3554.54	3938.1	-0.147978	0.17416	0.777538	X	150983141	151017322	-	5570	protein_coding	guanine nucleotide binding protein-like 3 (nucleolar)-like [Source:MGI Symbol;Acc:MGI:2448557]
Dlg3	ENSMUSG00000000881	2976	3987	4254	3866	29.4466	40.6302	39.9434	41.5785	3472.66	4039.82	-0.218299	0.129117	0.699852	X	100767722	100818410	+	5844	protein_coding	discs large MAGUK scaffold protein 3 [Source:MGI Symbol;Acc:MGI:1888986]
Dtx3	ENSMUSG00000040415	3529	3899	4057	3596	79.3401	90.2808	86.5548	87.8752	3699.38	3804.26	-0.0403618	0.724325	0.999315	10	127190378	127195728	-	2572	protein_coding	deltex 3, E3 ubiquitin ligase [Source:MGI Symbol;Acc:MGI:2135752]
Gda	ENSMUSG00000058624	3812	3644	4250	3373	35.9294	35.3734	38.013	34.5557	3709.36	3775.21	-0.0255869	0.817596	0.999315	19	21391307	21473445	-	6135	protein_coding	guanine deaminase [Source:MGI Symbol;Acc:MGI:95678]
Kndc1	ENSMUSG00000066129	4085	4248	3636	3107	22.0575	23.6238	18.6308	18.2352	4148.25	3347.75	0.309224	0.00451492	0.0899314	7	139894696	139941537	+	10709	protein_coding	kinase non-catalytic C-lobe domain (KIND) containing 1 [Source:MGI Symbol;Acc:MGI:1923734]
Luc7l3	ENSMUSG00000020863	4007	3799	4019	3240	31.8361	31.0864	30.3014	27.9802	3883.25	3596.84	0.110359	0.31461	0.915126	11	94287890	94321988	-	7278	protein_coding	LUC7-like 3 (S. cerevisiae) [Source:MGI Symbol;Acc:MGI:1914934]
Pebp1	ENSMUSG00000032959	3118	3842	4357	3744	101.978	129.416	135.227	133.098	3469.06	4022.73	-0.213741	0.0994192	0.627713	5	117282654	117287625	-	1768	protein_coding	phosphatidylethanolamine binding protein 1 [Source:MGI Symbol;Acc:MGI:1344408]
Zfp106	ENSMUSG00000027288	3531	3842	4074	3601	19.578	21.9396	21.4356	21.7019	3671.57	3814.84	-0.0552508	0.624053	0.997861	2	120506820	120563843	-	10429	protein_coding	zinc finger protein 106 [Source:MGI Symbol;Acc:MGI:1270153]
Pgbd5	ENSMUSG00000050751	3120	4112	4036	3780	42.9861	58.3482	52.7679	56.607	3606.39	3892.55	-0.11016	0.438118	0.971573	8	124369049	124439658	-	4197	protein_coding	piggyBac transposable element derived 5 [Source:MGI Symbol;Acc:MGI:2429955]
Cacna2d1	ENSMUSG00000040118	3786	3824	4107	3330	17.6324	18.3421	18.151	16.857	3787.52	3685.76	0.0391029	0.721781	0.999315	5	15934691	16374511	+	12416	protein_coding	calcium channel, voltage-dependent, alpha2/delta subunit 1 [Source:MGI Symbol;Acc:MGI:88295]
Sel1l	ENSMUSG00000020964	3673	3722	4016	3631	24.8264	25.9101	25.7591	26.6762	3680.6	3803.84	-0.0474563	0.659663	0.998239	12	91806043	91849157	-	8555	protein_coding	sel-1 suppressor of lin-12-like (C. elegans) [Source:MGI Symbol;Acc:MGI:1329016]
Acsl6	ENSMUSG00000020333	3801	3484	4141	3610	22.1698	20.9287	22.9199	22.8863	3623.17	3850.81	-0.0878812	0.415472	0.96251	11	54303798	54364756	+	9914	protein_coding	acyl-CoA synthetase long-chain family member 6 [Source:MGI Symbol;Acc:MGI:894291]
Srebf2	ENSMUSG00000022463	3262	3296	4521	3949	26.2561	27.3234	34.5323	34.5492	3263.94	4208.3	-0.366643	0.000613634	0.0185406	15	82147181	82205379	+	7184	protein_coding	sterol regulatory element binding factor 2 [Source:MGI Symbol;Acc:MGI:107585]
Rufy3	ENSMUSG00000029291	4000	3797	3891	3332	22.6452	22.139	20.9037	20.5034	3878.81	3586.32	0.113075	0.288976	0.896604	5	88565040	88651392	+	10214	protein_coding	RUN and FYVE domain containing 3 [Source:MGI Symbol;Acc:MGI:106484]
Ctnnd2	ENSMUSG00000022240	3722	3675	4100	3517	20.863	21.2158	21.8087	21.4278	3680.89	3782.16	-0.0392081	0.712704	0.999315	15	30172593	31029341	+	10316	protein_coding	catenin (cadherin associated protein), delta 2 [Source:MGI Symbol;Acc:MGI:1195966]
Ankrd46	ENSMUSG00000048307	3459	3688	4244	3614	38.3097	42.0679	44.6045	43.5063	3558.5	3900.86	-0.132626	0.232113	0.848677	15	36477668	36496820	-	5221	protein_coding	ankyrin repeat domain 46 [Source:MGI Symbol;Acc:MGI:1916089]
Lzts3	ENSMUSG00000037703	3354	3683	4220	3741	45.6123	51.5848	54.4599	55.2983	3504.49	3957.38	-0.175373	0.123278	0.687584	2	130632839	130642803	-	4252	protein_coding	leucine zipper, putative tumor suppressor family member 3 [Source:MGI Symbol;Acc:MGI:2656976]
Ubr5	ENSMUSG00000037487	3840	4060	3708	3376	14.4298	15.7129	13.2225	13.7892	3933.17	3524.62	0.158286	0.153306	0.742729	15	37967328	38078854	-	15388	protein_coding	ubiquitin protein ligase E3 component n-recognin 5 [Source:MGI Symbol;Acc:MGI:1918040]
Mpped1	ENSMUSG00000041708	3746	3652	4086	3496	50.4332	50.6385	52.2026	51.1594	3681.04	3764.46	-0.0323779	0.76094	0.999315	15	83779467	83858494	+	4295	protein_coding	metallophosphoesterase domain containing 1 [Source:MGI Symbol;Acc:MGI:106316]
Ap3d1	ENSMUSG00000020198	3586	3661	4062	3660	23.2621	24.4591	25.0049	25.8063	3607.13	3840.7	-0.0904692	0.402523	0.95852	10	80706956	80742264	-	8914	protein_coding	adaptor-related protein complex 3, delta 1 subunit [Source:MGI Symbol;Acc:MGI:107734]
Klc2	ENSMUSG00000024862	3232	3740	4171	3823	45.2078	53.8784	55.3639	58.1234	3473.45	3978.29	-0.195768	0.106451	0.646628	19	5107746	5118560	-	4134	protein_coding	kinesin light chain 2 [Source:MGI Symbol;Acc:MGI:107953]
Plekhb2	ENSMUSG00000026123	3811	3273	4256	3620	27.591	24.4048	29.2399	28.4867	3521.52	3909.65	-0.150834	0.185854	0.791107	1	34849976	34879580	+	7987	protein_coding	pleckstrin homology domain containing, family B (evectins) member 2 [Source:MGI Symbol;Acc:MGI:2385825]
Serbp1	ENSMUSG00000036371	3341	3734	4275	3596	9.60341	11.0541	11.6609	11.235	3523.87	3905.7	-0.148556	0.201936	0.814254	6	67238176	67297736	+	20117	protein_coding	serpine1 mRNA binding protein 1 [Source:MGI Symbol;Acc:MGI:1914120]
Nrsn1	ENSMUSG00000048978	3677	3623	4285	3352	75.9903	77.1141	84.035	75.2963	3632.56	3780.31	-0.0577549	0.607603	0.997861	13	25252040	25270502	-	2798	protein_coding	neurensin 1 [Source:MGI Symbol;Acc:MGI:894662]
Got2	ENSMUSG00000031672	3647	3721	4074	3490	43.716	45.9373	46.3416	45.4711	3667.34	3755.68	-0.0344067	0.749482	0.999315	8	95864134	95888547	-	4824	protein_coding	glutamatic-oxaloacetic transaminase 2, mitochondrial [Source:MGI Symbol;Acc:MGI:95792]
Rab15	ENSMUSG00000021062	3251	3908	4213	3553	40.7429	50.4418	50.1039	48.3989	3567.61	3853.93	-0.111512	0.377623	0.949296	12	76797960	76822908	-	4614	protein_coding	RAB15, member RAS oncogene family [Source:MGI Symbol;Acc:MGI:1916865]
Galnt16	ENSMUSG00000021130	3286	3952	4012	3665	23.6127	29.248	27.358	28.6258	3606.99	3820.1	-0.0828194	0.513561	0.989787	12	80518277	80630972	+	8047	protein_coding	polypeptide N-acetylgalactosaminyltransferase 16 [Source:MGI Symbol;Acc:MGI:1917754]
Nav1	ENSMUSG00000009418	3924	3908	3714	3350	13.1135	13.4507	11.7782	12.1686	3897.6	3513.55	0.149725	0.162461	0.759526	1	135434580	135607295	-	17303	protein_coding	neuron navigator 1 [Source:MGI Symbol;Acc:MGI:2183683]
Pdia3	ENSMUSG00000027248	4394	4036	3495	2970	80.9433	76.5725	61.0961	59.4679	4192.7	3209.13	0.385651	0.000372923	0.0126815	2	121413775	121438687	+	3139	protein_coding	protein disulfide isomerase associated 3 [Source:MGI Symbol;Acc:MGI:95834]
Sprn	ENSMUSG00000045733	3238	3727	4310	3615	55.4937	65.7851	70.0954	67.3412	3469.83	3932.11	-0.180584	0.1334	0.706526	7	140150628	140154877	-	3374	protein_coding	shadow of prion protein [Source:MGI Symbol;Acc:MGI:3582583]
Ube2ql1	ENSMUSG00000052981	3639	3641	3892	3715	78.6924	81.091	79.8673	87.3202	3623.02	3790.91	-0.0651698	0.556535	0.995454	13	69702832	69739889	-	2674	protein_coding	ubiquitin-conjugating enzyme E2Q family-like 1 [Source:MGI Symbol;Acc:MGI:1924230]
Kcnj10	ENSMUSG00000044708	4474	4125	3536	2746	47.8467	45.434	35.885	31.9199	4276.87	3108.82	0.459918	5.81e-05	0.00262435	1	172341210	172374085	+	5407	protein_coding	potassium inwardly-rectifying channel, subfamily J, member 10 [Source:MGI Symbol;Acc:MGI:1194504]
Srsf11	ENSMUSG00000055436	4033	3835	3822	3190	27.6115	27.0413	24.8312	23.7387	3914.18	3478.53	0.17013	0.113923	0.662317	3	158010473	158036639	-	8446	protein_coding	serine/arginine-rich splicing factor 11 [Source:MGI Symbol;Acc:MGI:1916457]
Apba1	ENSMUSG00000024897	3669	3214	4140	3830	31.9901	28.8612	34.2541	36.2971	3422.1	3967.59	-0.213216	0.0598042	0.494902	19	23758876	23949597	+	6632	protein_coding	amyloid beta (A4) precursor protein binding, family A, member 1 [Source:MGI Symbol;Acc:MGI:1860297]
Hspa5	ENSMUSG00000026864	3623	3770	3759	3698	49.5385	53.0905	48.7744	54.96	3680.32	3719.96	-0.0152431	0.895069	0.999315	2	34771970	34777547	+	4229	protein_coding	heat shock protein 5 [Source:MGI Symbol;Acc:MGI:95835]
Kcnc3	ENSMUSG00000062785	2726	4010	4132	3932	26.2935	39.8353	37.8206	41.2232	3361.69	4018.23	-0.257392	0.110592	0.655173	7	44590664	44604754	+	5995	protein_coding	potassium voltage gated channel, Shaw-related subfamily, member 3 [Source:MGI Symbol;Acc:MGI:96669]
Ppm1a	ENSMUSG00000021096	3479	3191	4385	3708	15.681	14.8131	18.7557	18.1662	3317.32	4016.57	-0.275983	0.0111014	0.174032	12	72757455	72799819	+	12829	protein_coding	protein phosphatase 1A, magnesium dependent, alpha isoform [Source:MGI Symbol;Acc:MGI:99878]
Mdh2	ENSMUSG00000019179	3555	3781	3988	3437	57.7109	63.2159	61.4354	60.6461	3652.53	3687.41	-0.0137852	0.900953	0.999315	5	135778480	135790398	+	3562	protein_coding	malate dehydrogenase 2, NAD (mitochondrial) [Source:MGI Symbol;Acc:MGI:97050]
Elmod1	ENSMUSG00000041986	3531	4050	3911	3236	46.0484	54.3967	48.4005	45.8702	3776.61	3544.46	0.091354	0.448608	0.973107	9	53911457	53975301	-	4434	protein_coding	ELMO/CED-12 domain containing 1 [Source:MGI Symbol;Acc:MGI:3583900]
Zswim8	ENSMUSG00000021819	3206	3543	4085	3890	21.5815	24.5636	26.0949	28.4626	3361.22	3973.98	-0.241501	0.0405494	0.401229	14	20707552	20723619	+	8590	protein_coding	zinc finger SWIM-type containing 8 [Source:MGI Symbol;Acc:MGI:1919156]
Bmpr2	ENSMUSG00000067336	3875	3595	3909	3341	12.4601	11.9056	11.9278	11.677	3715.51	3599.49	0.0457395	0.671335	0.999315	1	59763400	59879014	+	17983	protein_coding	bone morphogenetic protein receptor, type II (serine/threonine kinase) [Source:MGI Symbol;Acc:MGI:1095407]
Dynll1	ENSMUSG00000009013	3488	3880	3843	3496	51.8488	59.4012	54.2098	56.4858	3669.68	3651.39	0.00723195	0.950372	0.999315	5	115297110	115300999	-	3890	protein_coding	dynein light chain LC8-type 1 [Source:MGI Symbol;Acc:MGI:1861457]
Acox1	ENSMUSG00000020777	3944	3777	3686	3300	44.876	44.2614	39.7995	40.8128	3841.25	3473.88	0.145102	0.174593	0.777902	11	116171888	116199045	-	5082	protein_coding	acyl-Coenzyme A oxidase 1, palmitoyl [Source:MGI Symbol;Acc:MGI:1330812]
Zfp445	ENSMUSG00000047036	3660	3530	4008	3506	28.565	28.3745	29.6842	29.742	3577.26	3733.49	-0.0616614	0.562486	0.995454	9	122844529	122866006	-	7409	protein_coding	zinc finger protein 445 [Source:MGI Symbol;Acc:MGI:2143340]
Gm23935	ENSMUSG00000076258	1866	2207	4645	5985	1892.99	2305.9	4471.65	6599.44	2029.49	5351.1	-1.39852	1.7e-17	4.83e-15	16	11144125	11144181	+	57	miRNA	predicted gene, 23935 [Source:MGI Symbol;Acc:MGI:5453712]
Sf3b2	ENSMUSG00000024853	3416	3901	3850	3533	61.1354	71.9039	65.3854	68.7265	3644.98	3674.37	-0.0115573	0.923145	0.999315	19	5273923	5295455	-	3231	protein_coding	splicing factor 3b, subunit 2 [Source:MGI Symbol;Acc:MGI:2441856]
Rpl13	ENSMUSG00000000740	3212	3705	4070	3706	71.5732	85.0284	86.0626	89.7606	3445.97	3868.93	-0.167025	0.166827	0.766733	8	123102350	123105244	+	2595	protein_coding	ribosomal protein L13 [Source:MGI Symbol;Acc:MGI:105922]
Saraf	ENSMUSG00000031532	3569	3504	4008	3605	70.4595	71.2456	75.0872	77.3577	3519.51	3786.26	-0.105332	0.324905	0.920201	8	34154575	34170821	+	2929	protein_coding	store-operated calcium entry-associated regulatory factor [Source:MGI Symbol;Acc:MGI:1915137]
Ly6e	ENSMUSG00000022587	4477	4462	3058	2686	68.4145	70.225	44.3449	44.6141	4448.53	2854.43	0.640132	2.2e-09	2.33e-07	15	74955051	74959905	+	3784	protein_coding	lymphocyte antigen 6 complex, locus E [Source:MGI Symbol;Acc:MGI:106651]
Ank	ENSMUSG00000022265	3987	3699	3593	3397	63.8633	61.0226	54.6144	59.1433	3822.95	3482.3	0.134855	0.223552	0.841419	15	27466677	27594909	+	3610	protein_coding	progressive ankylosis [Source:MGI Symbol;Acc:MGI:3045421]
Pkd1	ENSMUSG00000032855	3513	3276	4147	3726	11.6645	11.203	13.0668	13.4474	3376.92	3915.42	-0.213375	0.0477996	0.44084	17	24549834	24596508	+	17415	protein_coding	polycystin 1, transient receptor poteintial channel interacting [Source:MGI Symbol;Acc:MGI:97603]
Ldha	ENSMUSG00000063229	3393	3508	4140	3620	59.2745	63.1168	68.6325	68.7382	3435.24	3855.67	-0.166604	0.124917	0.691547	7	46841475	46855627	+	3310	protein_coding	lactate dehydrogenase A [Source:MGI Symbol;Acc:MGI:96759]
Opcml	ENSMUSG00000062257	3670	3712	4121	3130	14.6164	15.226	15.5748	13.5496	3674.08	3585.68	0.0348282	0.765309	0.999315	9	27790775	28925410	+	14519	protein_coding	opioid binding protein/cell adhesion molecule-like [Source:MGI Symbol;Acc:MGI:97397]
Neurl1a	ENSMUSG00000006435	3103	3489	4037	3994	40.6777	47.1061	50.2203	56.91	3283.44	4007.07	-0.287194	0.0196585	0.255871	19	47178820	47259440	+	4411	protein_coding	neuralized E3 ubiquitin protein ligase 1A [Source:MGI Symbol;Acc:MGI:1334263]
Sdf4	ENSMUSG00000029076	3624	3577	3979	3440	34.2692	34.8366	35.7055	35.3573	3583.35	3684.82	-0.0403207	0.705566	0.999315	4	155992872	156013610	+	6115	protein_coding	stromal cell derived factor 4 [Source:MGI Symbol;Acc:MGI:108079]
Tmem106b	ENSMUSG00000029571	3855	3457	3931	3340	32.1618	29.7041	31.1218	30.2878	3636.01	3609.19	0.0106577	0.922982	0.999315	6	13069759	13089269	+	6931	protein_coding	transmembrane protein 106B [Source:MGI Symbol;Acc:MGI:1919150]
Gja1	ENSMUSG00000050953	4767	3947	3244	2613	26.8743	22.9171	17.3547	16.0117	4330.65	2902.07	0.577366	1.96e-06	0.000122885	10	56377330	56402513	+	10257	protein_coding	gap junction protein, alpha 1 [Source:MGI Symbol;Acc:MGI:95713]
Kmt2d	ENSMUSG00000048154	3301	3649	3914	3704	9.57698	10.9033	10.7758	11.6804	3461.33	3795.28	-0.132784	0.25899	0.874774	15	98831669	98871204	-	19931	protein_coding	lysine (K)-specific methyltransferase 2D [Source:MGI Symbol;Acc:MGI:2682319]
Ccni	ENSMUSG00000063015	3839	3371	4051	3305	67.2081	60.7804	67.2994	62.8898	3584.74	3646.38	-0.0246936	0.828369	0.999315	5	93181933	93206495	-	3303	protein_coding	cyclin I [Source:MGI Symbol;Acc:MGI:1341077]
Rps3a1	ENSMUSG00000028081	3716	3888	3765	3192	219.934	236.998	211.46	205.346	3785.51	3453.08	0.1325	0.228214	0.846117	3	86137940	86142702	-	977	protein_coding	ribosomal protein S3A1 [Source:MGI Symbol;Acc:MGI:1202063]
Pabpc1	ENSMUSG00000022283	4372	4322	3263	2597	38.6558	39.3568	27.3777	24.9581	4326.34	2902.38	0.575643	2.26e-07	1.73e-05	15	36595661	36609668	-	6540	protein_coding	poly(A) binding protein, cytoplasmic 1 [Source:MGI Symbol;Acc:MGI:1349722]
Map2k4	ENSMUSG00000033352	3865	3880	3810	2996	47.9185	49.5435	44.8254	40.3739	3854.53	3369.55	0.193736	0.0855283	0.582798	11	65688243	65788297	-	4664	protein_coding	mitogen-activated protein kinase kinase 4 [Source:MGI Symbol;Acc:MGI:1346869]
Grk2	ENSMUSG00000024858	3413	3826	3939	3369	44.0919	50.9059	48.2896	47.3073	3605.63	3628.37	-0.00917683	0.937334	0.999315	19	4286001	4306222	-	4476	protein_coding	G protein-coupled receptor kinase 2 [Source:MGI Symbol;Acc:MGI:87940]
Ptpra	ENSMUSG00000027303	3444	3901	3796	3393	18.358	21.4161	19.2014	19.6586	3658.71	3574.63	0.0335236	0.776519	0.999315	2	130450278	130556124	+	10848	protein_coding	protein tyrosine phosphatase, receptor type, A [Source:MGI Symbol;Acc:MGI:97808]
Gsk3b	ENSMUSG00000022812	3775	3442	3921	3395	22.204	20.851	21.8855	21.705	3589.21	3633.85	-0.0178201	0.869828	0.999315	16	38089001	38246084	+	9831	protein_coding	glycogen synthase kinase 3 beta [Source:MGI Symbol;Acc:MGI:1861437]
Capzb	ENSMUSG00000028745	3807	4300	3316	3107	66.7287	77.6246	55.1556	59.1938	4038.19	3198.85	0.336253	0.00496638	0.0962445	4	139192899	139291818	+	3299	protein_coding	capping protein (actin filament) muscle Z-line, beta [Source:MGI Symbol;Acc:MGI:104652]
Trip12	ENSMUSG00000026219	3644	3553	3778	3546	12.6928	12.746	12.4878	13.4252	3581.03	3647.79	-0.0264812	0.808674	0.999315	1	84721189	84840516	-	16601	protein_coding	thyroid hormone receptor interactor 12 [Source:MGI Symbol;Acc:MGI:1309481]
Ubqln1	ENSMUSG00000005312	3620	3589	3922	3384	47.509	48.5112	48.845	48.2729	3587.45	3628.46	-0.016439	0.87782	0.999315	13	58176156	58215653	-	4406	protein_coding	ubiquilin 1 [Source:MGI Symbol;Acc:MGI:1860276]
Csrp1	ENSMUSG00000026421	3646	3789	3822	3246	107.785	115.364	107.221	104.303	3701.19	3508.38	0.0770865	0.481313	0.981203	1	135720061	135752232	+	1956	protein_coding	cysteine and glycine-rich protein 1 [Source:MGI Symbol;Acc:MGI:88549]
Pde1a	ENSMUSG00000059173	3966	3627	3877	3030	38.1457	35.9287	35.3862	31.6768	3776.29	3418.85	0.143235	0.210862	0.827486	2	79834453	80129458	-	6012	protein_coding	phosphodiesterase 1A, calmodulin-dependent [Source:MGI Symbol;Acc:MGI:1201792]
Ly6h	ENSMUSG00000022577	3135	3505	4097	3748	42.8862	49.382	53.1852	55.7295	3307.22	3903.88	-0.239272	0.0411162	0.404657	15	75551268	75567255	-	4227	protein_coding	lymphocyte antigen 6 complex, locus H [Source:MGI Symbol;Acc:MGI:1346030]
Lpgat1	ENSMUSG00000026623	3714	3048	4147	3564	28.2208	23.853	29.9024	29.4354	3360.33	3829.08	-0.188348	0.115987	0.668597	1	191717834	191784255	+	7610	protein_coding	lysophosphatidylglycerol acyltransferase 1 [Source:MGI Symbol;Acc:MGI:2446186]
Cmip	ENSMUSG00000034390	3564	3491	3890	3525	31.73	32.0099	32.8646	34.1112	3510.5	3688.71	-0.0713585	0.506582	0.989643	8	117257064	117459430	+	6495	protein_coding	c-Maf inducing protein [Source:MGI Symbol;Acc:MGI:1921690]
Dagla	ENSMUSG00000035735	2977	4009	3866	3618	29.9537	41.544	36.9129	39.5681	3484.26	3727.11	-0.0972124	0.505595	0.989202	19	10245265	10304877	-	5747	protein_coding	diacylglycerol lipase, alpha [Source:MGI Symbol;Acc:MGI:2677061]
Myo18a	ENSMUSG00000000631	3559	3578	3873	3457	12.8327	13.2871	13.252	13.5486	3551.98	3644.56	-0.0370874	0.730289	0.999315	11	77763246	77865980	+	16037	protein_coding	myosin XVIIIA [Source:MGI Symbol;Acc:MGI:2667185]
Tubb3	ENSMUSG00000062380	3452	3263	4218	3530	106.858	104.029	123.904	118.772	3340.44	3844	-0.20265	0.0607248	0.498898	8	123411424	123422015	+	1868	protein_coding	tubulin, beta 3 class III [Source:MGI Symbol;Acc:MGI:107813]
Mag	ENSMUSG00000036634	3634	3804	3947	3067	51.6047	55.6347	53.1884	47.3395	3702.89	3471.14	0.0929544	0.423021	0.965763	7	30899176	30914873	-	4072	protein_coding	myelin-associated glycoprotein [Source:MGI Symbol;Acc:MGI:96912]
Eif5a	ENSMUSG00000078812	3135	3759	4067	3491	76.2642	94.1795	93.8863	92.3078	3435.48	3752.95	-0.127626	0.311207	0.913149	11	69916714	69921958	-	2377	protein_coding	eukaryotic translation initiation factor 5A [Source:MGI Symbol;Acc:MGI:106248]
Brd2	ENSMUSG00000024335	3523	3720	3847	3357	27.9637	30.4107	28.9768	28.9627	3606.04	3579.17	0.010747	0.922409	0.999315	17	34112023	34122634	-	7285	protein_coding	bromodomain containing 2 [Source:MGI Symbol;Acc:MGI:99495]
Gabrb1	ENSMUSG00000029212	3628	3509	4069	3232	15.1602	15.1016	16.1351	14.6796	3550.97	3615.85	-0.0263329	0.812997	0.999315	5	71658113	72149037	+	13838	protein_coding	gamma-aminobutyric acid (GABA) A receptor, subunit beta 1 [Source:MGI Symbol;Acc:MGI:95619]
Eif4b	ENSMUSG00000058655	3705	3863	3652	3203	47.9498	51.4902	44.8513	45.0569	3767.49	3406.36	0.145351	0.18399	0.787327	15	102073773	102097173	+	4468	protein_coding	eukaryotic translation initiation factor 4B [Source:MGI Symbol;Acc:MGI:95304]
Rpl6	ENSMUSG00000029614	3598	4023	3628	3173	66.2588	76.3016	63.4008	63.5123	3795.83	3379.2	0.167675	0.149644	0.737379	5	121204481	121209241	+	3140	protein_coding	ribosomal protein L6 [Source:MGI Symbol;Acc:MGI:108057]
Slc7a14	ENSMUSG00000069072	3268	3782	3788	3573	19.2258	22.9153	21.1474	22.8476	3512.31	3666.84	-0.0620448	0.614333	0.997861	3	31202858	31310378	-	9829	protein_coding	solute carrier family 7 (cationic amino acid transporter, y+ system), member 14 [Source:MGI Symbol;Acc:MGI:3040688]
Hnrnpdl	ENSMUSG00000029328	3254	3406	4303	3448	39.0538	42.1009	49.0074	44.9798	3315.57	3839.85	-0.212008	0.0612588	0.501022	5	100033577	100039664	-	4818	protein_coding	heterogeneous nuclear ribonucleoprotein D-like [Source:MGI Symbol;Acc:MGI:1355299]
Lrp11	ENSMUSG00000019796	3136	3629	3997	3640	53.0538	63.2307	64.1681	66.934	3370.33	3799.79	-0.173033	0.154373	0.744881	10	7589800	7625483	+	3418	protein_coding	low density lipoprotein receptor-related protein 11 [Source:MGI Symbol;Acc:MGI:2442989]
Adarb1	ENSMUSG00000020262	3432	3617	3810	3542	17.6059	19.11	18.5473	19.7499	3509.4	3660.55	-0.0607369	0.58805	0.997236	10	77290726	77418270	-	11272	protein_coding	adenosine deaminase, RNA-specific, B1 [Source:MGI Symbol;Acc:MGI:891999]
Cnr1	ENSMUSG00000044288	3429	3538	4060	3362	30.7698	32.6976	34.5723	32.7914	3468.04	3680.94	-0.0861082	0.434309	0.971379	4	33924593	33948831	+	6444	protein_coding	cannabinoid receptor 1 (brain) [Source:MGI Symbol;Acc:MGI:104615]
Cadm1	ENSMUSG00000032076	3819	3349	4011	3205	21.1525	19.1042	21.0819	19.295	3563.82	3574.47	-0.00444447	0.969344	0.999315	9	47530173	47857637	+	10440	protein_coding	cell adhesion molecule 1 [Source:MGI Symbol;Acc:MGI:1889272]
Uqcrc1	ENSMUSG00000025651	3652	3380	3970	3381	51.0702	48.6804	52.6832	51.391	3497.59	3649.19	-0.0612486	0.571764	0.996458	9	108936633	108949623	+	4135	protein_coding	ubiquinol-cytochrome c reductase core protein 1 [Source:MGI Symbol;Acc:MGI:107876]
Gdi2	ENSMUSG00000021218	4067	3906	3450	2941	22.2743	22.0325	17.9306	17.5078	3966.71	3172.73	0.322156	0.0026496	0.0600677	13	3538063	3567871	+	10558	protein_coding	guanosine diphosphate (GDP) dissociation inhibitor 2 [Source:MGI Symbol;Acc:MGI:99845]
Camk1d	ENSMUSG00000039145	3012	3723	3982	3635	23.4506	29.8533	29.4202	30.7616	3356.99	3790.15	-0.175106	0.182373	0.786237	2	5293457	5714515	-	7427	protein_coding	calcium/calmodulin-dependent protein kinase ID [Source:MGI Symbol;Acc:MGI:2442190]
Vcp	ENSMUSG00000028452	3381	3505	3955	3486	40.302	43.0299	44.7376	45.1662	3427.84	3698.17	-0.109528	0.315447	0.915126	4	42979963	43000507	-	4851	protein_coding	valosin containing protein [Source:MGI Symbol;Acc:MGI:99919]
D430041D05Rik	ENSMUSG00000068373	3489	3669	3859	3298	12.1251	13.1321	12.7264	12.4578	3563.61	3553.31	0.00408721	0.970457	0.999315	2	104143073	104411013	-	16639	protein_coding	RIKEN cDNA D430041D05 gene [Source:MGI Symbol;Acc:MGI:2181743]
Slc4a4	ENSMUSG00000060961	3700	3585	3794	3231	19.7828	19.7413	19.2499	18.7771	3624.65	3487.35	0.0556476	0.603565	0.997804	5	88886818	89239653	+	10815	protein_coding	solute carrier family 4 (anion exchanger), member 4 [Source:MGI Symbol;Acc:MGI:1927555]
Mef2a	ENSMUSG00000030557	3583	3890	3706	3099	14.1125	15.78	13.8518	13.2673	3721.31	3376.06	0.14032	0.218383	0.839181	7	67231163	67372858	-	14681	protein_coding	myocyte enhancer factor 2A [Source:MGI Symbol;Acc:MGI:99532]
Brsk1	ENSMUSG00000035390	2946	3480	4181	3670	41.549	50.5485	55.9569	56.26	3201.92	3901.4	-0.285133	0.0212651	0.268054	7	4690604	4715997	+	4100	protein_coding	BR serine/threonine kinase 1 [Source:MGI Symbol;Acc:MGI:2685946]
Rplp0	ENSMUSG00000067274	4175	4193	3143	2762	145.52	150.519	103.957	104.639	4164.6	2934.48	0.505075	2.68e-06	0.000161219	5	115559467	115563727	+	1659	protein_coding	ribosomal protein, large, P0 [Source:MGI Symbol;Acc:MGI:1927636]
Ski	ENSMUSG00000029050	3616	3794	3607	3255	37.5932	40.6237	35.5855	36.7822	3689.01	3413.13	0.112179	0.310194	0.912537	4	155154075	155222592	-	5562	protein_coding	ski sarcoma viral oncogene homolog (avian) [Source:MGI Symbol;Acc:MGI:98310]
Arhgef4	ENSMUSG00000037509	3238	3895	3786	3341	18.9875	23.5234	21.0677	21.2948	3554.67	3542.26	0.00498261	0.968618	0.999315	1	34678188	34813309	+	9861	protein_coding	Rho guanine nucleotide exchange factor (GEF) 4 [Source:MGI Symbol;Acc:MGI:2442507]
Tro	ENSMUSG00000025272	3060	3233	4289	3671	24.2521	26.3897	32.2573	31.624	3133.08	3952.18	-0.335158	0.0024807	0.0570339	X	150645304	150657583	-	7296	protein_coding	trophinin [Source:MGI Symbol;Acc:MGI:1928994]
Igsf8	ENSMUSG00000038034	3051	3312	4138	3750	33.8169	37.8079	43.5238	45.1781	3168.56	3924.03	-0.308491	0.00668092	0.119528	1	172261641	172319841	+	5217	protein_coding	immunoglobulin superfamily, member 8 [Source:MGI Symbol;Acc:MGI:2154090]
Atxn7l3	ENSMUSG00000059995	3363	3337	4012	3534	47.1885	48.2244	53.4214	53.8991	3334.17	3750.28	-0.169661	0.113459	0.662064	11	102289300	102296631	-	4121	protein_coding	ataxin 7-like 3 [Source:MGI Symbol;Acc:MGI:3036270]
Selenot	ENSMUSG00000075700	3966	3420	3786	3069	66.7439	59.277	60.4623	56.1386	3671.76	3397.29	0.111974	0.336002	0.927766	3	58576636	58593133	+	3436	protein_coding	selenoprotein T [Source:MGI Symbol;Acc:MGI:1916477]
Gmfb	ENSMUSG00000062014	3537	3714	3769	3217	29.8839	32.3181	30.2185	29.5433	3609.87	3468.26	0.0576423	0.601425	0.997804	14	46808149	46822242	-	6844	protein_coding	glia maturation factor, beta [Source:MGI Symbol;Acc:MGI:1927133]
Spock1	ENSMUSG00000056222	3744	3713	3619	3159	25.8811	26.4346	23.74	23.7357	3710.87	3367.55	0.140044	0.191194	0.799844	13	57421195	57908332	-	8365	protein_coding	sparc/osteonectin, cwcv and kazal-like domains proteoglycan 1 [Source:MGI Symbol;Acc:MGI:105371]
Jak1	ENSMUSG00000028530	3635	3816	3719	3063	29.0843	31.4459	28.2374	26.6383	3709.44	3362.92	0.141308	0.206111	0.821457	4	101152367	101265282	-	7227	protein_coding	Janus kinase 1 [Source:MGI Symbol;Acc:MGI:96628]
Cdip1	ENSMUSG00000004071	2868	3505	4293	3554	16.4296	20.6794	23.3375	22.1295	3176.3	3891.69	-0.293226	0.0240015	0.28949	16	4750348	4790292	-	10094	protein_coding	cell death inducing Trp53 target 1 [Source:MGI Symbol;Acc:MGI:1913876]
Selenop	ENSMUSG00000064373	5131	4068	2854	2149	104.398	85.2452	55.1045	47.5258	4570.23	2473.31	0.885542	2.5e-11	3.26e-09	15	3268547	3280508	+	2842	protein_coding	selenoprotein P [Source:MGI Symbol;Acc:MGI:894288]
Lrrc4b	ENSMUSG00000047085	3273	3602	3840	3465	64.6158	73.2382	71.9398	74.3535	3423.87	3633.47	-0.0857135	0.456611	0.975288	7	44429018	44463351	+	2929	protein_coding	leucine rich repeat containing 4B [Source:MGI Symbol;Acc:MGI:3027390]
Pgrmc1	ENSMUSG00000006373	3303	3070	4182	3608	102.851	98.4554	123.575	122.116	3169.92	3868.82	-0.28745	0.00783364	0.133448	X	36598206	36606079	+	1857	protein_coding	progesterone receptor membrane component 1 [Source:MGI Symbol;Acc:MGI:1858305]
Rap1gap	ENSMUSG00000041351	3169	3601	3933	3452	28.503	33.3575	33.569	33.7478	3372.37	3669.82	-0.122009	0.303521	0.907917	4	137664726	137729861	+	6429	protein_coding	Rap1 GTPase-activating protein [Source:MGI Symbol;Acc:MGI:109338]
Dpp8	ENSMUSG00000032393	3596	3544	3670	3327	15.1701	15.398	14.692	15.2556	3552.95	3480.82	0.0296771	0.783221	0.999315	9	65032414	65082651	+	13707	protein_coding	dipeptidylpeptidase 8 [Source:MGI Symbol;Acc:MGI:1921638]
Abhd8	ENSMUSG00000007950	3104	3316	4065	3632	44.0028	48.4143	54.6845	55.9641	3196.57	3827.17	-0.259756	0.0202822	0.261186	8	71456705	71463655	-	4079	protein_coding	abhydrolase domain containing 8 [Source:MGI Symbol;Acc:MGI:1918946]
Arpc2	ENSMUSG00000006304	3086	4437	3545	3045	87.775	129.977	95.6833	94.1385	3753.85	3272.36	0.197924	0.2061	0.821457	1	74236084	74268209	+	2033	protein_coding	actin related protein 2/3 complex, subunit 2 [Source:MGI Symbol;Acc:MGI:1923959]
Neurod2	ENSMUSG00000038255	2621	4418	3646	3368	48.2362	83.74	63.6748	67.3726	3516.25	3491.51	0.0101759	0.979327	0.999458	11	98325415	98329648	-	3142	protein_coding	neurogenic differentiation 2 [Source:MGI Symbol;Acc:MGI:107755]
Acot7	ENSMUSG00000028937	3171	3462	3940	3459	86.3284	97.0702	101.789	102.356	3303.15	3676.8	-0.154657	0.174584	0.777902	4	152178134	152271855	+	2124	protein_coding	acyl-CoA thioesterase 7 [Source:MGI Symbol;Acc:MGI:1917275]
Gpr26	ENSMUSG00000040125	3791	2817	4106	3318	18.945	14.4987	19.4718	18.0228	3281.43	3678.9	-0.164966	0.228389	0.846321	7	131966460	131994405	+	11571	protein_coding	G protein-coupled receptor 26 [Source:MGI Symbol;Acc:MGI:2441758]
Smim13	ENSMUSG00000091264	3485	3223	4021	3292	44.9517	42.8159	49.2179	46.1539	3336.42	3625.49	-0.119996	0.277552	0.886091	13	41249844	41276577	+	4483	protein_coding	small integral membrane protein 13 [Source:MGI Symbol;Acc:MGI:2652854]
Arhgap32	ENSMUSG00000041444	4142	2846	3900	3128	13.942	9.86621	12.4573	11.4442	3468.18	3481.78	-0.00565859	0.969941	0.999315	9	32116136	32268446	+	17179	protein_coding	Rho GTPase activating protein 32 [Source:MGI Symbol;Acc:MGI:2450166]
Zfp706	ENSMUSG00000062397	3469	3503	3852	3178	40.2717	41.8829	42.4353	40.101	3469.98	3486.1	-0.0068443	0.950219	0.999315	15	36997027	37007773	-	4981	protein_coding	zinc finger protein 706 [Source:MGI Symbol;Acc:MGI:1915286]
Atp2b3	ENSMUSG00000031376	2910	2906	4047	4137	34.9107	35.9056	46.0727	53.9456	2894.4	4087.94	-0.49785	3.01e-05	0.00147368	X	73503086	73571005	+	4820	protein_coding	ATPase, Ca++ transporting, plasma membrane 3 [Source:MGI Symbol;Acc:MGI:1347353]
Slc24a3	ENSMUSG00000063873	2828	3682	3988	3493	35.8299	48.0454	47.9476	48.1028	3246.07	3717.26	-0.195643	0.160444	0.75662	2	145167754	145642166	+	4564	protein_coding	solute carrier family 24 (sodium/potassium/calcium exchanger), member 3 [Source:MGI Symbol;Acc:MGI:2137513]
Adcyap1r1	ENSMUSG00000029778	3570	3200	3872	3331	31.2731	28.8704	32.1872	31.7163	3366.48	3576.94	-0.0874766	0.428921	0.969728	6	55451978	55501451	+	6601	protein_coding	adenylate cyclase activating polypeptide 1 receptor 1 [Source:MGI Symbol;Acc:MGI:108449]
Ehmt2	ENSMUSG00000013787	3088	3431	3825	3627	32.5309	37.2255	38.238	41.5309	3246.8	3712.83	-0.193406	0.103652	0.639991	17	34898469	34914052	+	5489	protein_coding	euchromatic histone lysine N-methyltransferase 2 [Source:MGI Symbol;Acc:MGI:2148922]
Trak1	ENSMUSG00000032536	3370	3640	3695	3255	15.5051	17.2484	16.1326	16.278	3490.62	3454.08	0.0151486	0.893281	0.999315	9	121297502	121474918	+	12568	protein_coding	trafficking protein, kinesin binding 1 [Source:MGI Symbol;Acc:MGI:1914345]
Usp19	ENSMUSG00000006676	3424	3496	3581	3419	28.0918	29.5406	27.8802	30.4895	3444.38	3488.44	-0.01816	0.871779	0.999315	9	108490602	108502337	+	7048	protein_coding	ubiquitin specific peptidase 19 [Source:MGI Symbol;Acc:MGI:1918722]
Mllt11	ENSMUSG00000053192	3359	3612	3779	3156	81.4393	90.193	86.9452	83.1699	3471.08	3440.4	0.0126566	0.911158	0.999315	3	95219135	95232171	-	2385	protein_coding	myeloid/lymphoid or mixed-lineage leukemia; translocated to, 11 [Source:MGI Symbol;Acc:MGI:1929671]
Enah	ENSMUSG00000022995	3310	3363	3837	3384	8.92221	9.33625	9.8148	9.91471	3321.31	3588.91	-0.111791	0.302392	0.906886	1	181896384	182019990	-	21452	protein_coding	ENAH actin regulator [Source:MGI Symbol;Acc:MGI:108360]
Atp6v1c1	ENSMUSG00000022295	3418	3430	3752	3284	35.2873	36.4705	36.7582	36.8515	3408.1	3496.06	-0.0367722	0.733102	0.999315	15	38661933	38692446	+	5601	protein_coding	ATPase, H+ transporting, lysosomal V1 subunit C1 [Source:MGI Symbol;Acc:MGI:1913585]
B4galt6	ENSMUSG00000056124	3387	3266	3845	3380	33.721	33.4891	36.3268	36.577	3310.08	3590.5	-0.117295	0.274413	0.884594	18	20684599	20746404	-	5808	protein_coding	UDP-Gal:betaGlcNAc beta 1,4-galactosyltransferase, polypeptide 6 [Source:MGI Symbol;Acc:MGI:1928380]
Lonrf2	ENSMUSG00000048814	3589	3196	3818	3266	27.6489	25.3578	27.9116	27.348	3373.78	3517.18	-0.0600533	0.589582	0.997236	1	38793645	38836711	-	7506	protein_coding	LON peptidase N-terminal domain and ring finger 2 [Source:MGI Symbol;Acc:MGI:1920209]
Fgf13	ENSMUSG00000031137	2926	3776	3800	3364	42.0987	55.9535	51.8827	52.6085	3341.59	3561.03	-0.0918366	0.506086	0.989436	X	59062145	59568071	-	4019	protein_coding	fibroblast growth factor 13 [Source:MGI Symbol;Acc:MGI:109178]
Akr1a1	ENSMUSG00000028692	3599	3545	3614	3108	75.6766	76.7709	72.1129	71.0339	3554.93	3338.05	0.0907695	0.398524	0.957049	4	116636510	116651680	-	2750	protein_coding	aldo-keto reductase family 1, member A1 (aldehyde reductase) [Source:MGI Symbol;Acc:MGI:1929955]
Cap2	ENSMUSG00000021373	3128	3654	3701	3370	43.4901	52.323	48.8301	50.9282	3379.03	3518.16	-0.0582134	0.636782	0.997861	13	46501848	46650281	+	4159	protein_coding	CAP, adenylate cyclase-associated protein, 2 (yeast) [Source:MGI Symbol;Acc:MGI:1914502]
Dgkh	ENSMUSG00000034731	2654	3560	3971	3666	9.0386	12.4868	12.8335	13.5706	3099.14	3801.55	-0.294757	0.0424674	0.41261	14	78558750	78732776	-	16979	protein_coding	diacylglycerol kinase, eta [Source:MGI Symbol;Acc:MGI:2444188]
Fads1	ENSMUSG00000010663	3393	3456	3708	3284	56.7704	59.5543	58.874	59.7237	3408.98	3475.59	-0.0279086	0.797236	0.999315	19	10182888	10196870	+	3456	protein_coding	fatty acid desaturase 1 [Source:MGI Symbol;Acc:MGI:1923517]
Hnrnpc	ENSMUSG00000060373	3353	3526	4177	2768	44.8602	48.586	53.0319	40.2531	3424.71	3418.8	0.00204057	0.988254	0.999458	14	52073377	52104028	-	4322	protein_coding	heterogeneous nuclear ribonucleoprotein C [Source:MGI Symbol;Acc:MGI:107795]
Mir124a-1hg	ENSMUSG00000097545	3126	3726	3731	3238	37.6269	46.1905	42.6167	42.3635	3414.41	3461.77	-0.0199701	0.873669	0.999315	14	64587331	64593961	+	4804	lincRNA	Mir124-1 host gene (non-protein coding) [Source:MGI Symbol;Acc:MGI:2442197]
Ina	ENSMUSG00000034336	3134	3562	3854	3268	55.9328	65.473	65.2716	63.3949	3335.51	3534.99	-0.0839318	0.481603	0.981203	19	47014698	47025327	+	3240	protein_coding	internexin neuronal intermediate filament protein, alpha [Source:MGI Symbol;Acc:MGI:96568]
Sncb	ENSMUSG00000034891	3295	3340	3898	3281	88.826	92.7326	99.7176	96.1383	3302.34	3562.39	-0.109469	0.315369	0.915126	13	54758860	54766595	-	2145	protein_coding	synuclein, beta [Source:MGI Symbol;Acc:MGI:1889011]
Rps2	ENSMUSG00000044533	3286	3429	3727	3342	103.831	111.591	111.755	114.782	3342.88	3515.34	-0.0725495	0.511125	0.989746	17	24718116	24721929	+	1830	protein_coding	ribosomal protein S2 [Source:MGI Symbol;Acc:MGI:105110]
Anapc5	ENSMUSG00000029472	3534	3413	3678	3150	33.44	33.2612	33.0261	32.3978	3456.4	3390.21	0.0278478	0.795765	0.999315	5	122787459	122821339	-	6111	protein_coding	anaphase-promoting complex subunit 5 [Source:MGI Symbol;Acc:MGI:1929722]
Ptma	ENSMUSG00000026238	3114	3971	3496	3189	123.164	161.758	131.214	137.096	3532.25	3326.31	0.0866449	0.526611	0.99169	1	86526726	86530712	+	1462	protein_coding	prothymosin alpha [Source:MGI Symbol;Acc:MGI:97803]
Akt3	ENSMUSG00000019699	3200	3459	3869	3230	36.1121	40.2027	41.4331	39.6197	3315.86	3521.72	-0.0870524	0.445432	0.97265	1	177020073	177258203	-	5124	protein_coding	thymoma viral proto-oncogene 3 [Source:MGI Symbol;Acc:MGI:1345147]
Eif4a1	ENSMUSG00000059796	3101	3522	3854	3280	41.3738	48.3965	48.7955	47.5666	3299.13	3541.39	-0.102355	0.390294	0.953585	11	69666936	69672423	-	4334	protein_coding	eukaryotic translation initiation factor 4A1 [Source:MGI Symbol;Acc:MGI:95303]
Palm	ENSMUSG00000035863	3261	3385	3671	3438	33.345	35.6483	35.6212	38.2112	3308.4	3540.45	-0.0976736	0.38375	0.952199	10	79793572	79820896	+	5655	protein_coding	paralemmin [Source:MGI Symbol;Acc:MGI:1261814]
Mgea5	ENSMUSG00000025220	3533	3199	3654	3368	40.6636	37.9208	39.9095	42.1347	3347.84	3495.23	-0.0619931	0.577834	0.996888	19	45750261	45783520	-	5024	protein_coding	meningioma expressed antigen 5 (hyaluronidase) [Source:MGI Symbol;Acc:MGI:1932139]
Prkaca	ENSMUSG00000005469	3110	3071	3941	3630	72.2807	73.5094	86.9187	91.7009	3075.79	3768.41	-0.292887	0.00726065	0.126704	8	83972993	83996443	+	2488	protein_coding	protein kinase, cAMP dependent, catalytic, alpha [Source:MGI Symbol;Acc:MGI:97592]
Erc2	ENSMUSG00000040640	3000	3829	3640	3281	17.8324	23.4409	20.5322	21.1983	3404.64	3442.35	-0.0159336	0.907196	0.999315	14	27622428	28478537	+	9728	protein_coding	ELKS/RAB6-interacting/CAST family member 2 [Source:MGI Symbol;Acc:MGI:1098749]
Kcnb1	ENSMUSG00000050556	3490	3129	3724	3393	17.5668	16.2209	17.7878	18.5634	3291.4	3541.12	-0.105363	0.345019	0.932515	2	167095969	167190155	-	11488	protein_coding	potassium voltage gated channel, Shab-related subfamily, member 1 [Source:MGI Symbol;Acc:MGI:96666]
Rnf11	ENSMUSG00000028557	3310	3399	3921	3091	44.8978	47.4842	50.4706	45.5723	3339.49	3471.83	-0.0563261	0.621767	0.997861	4	109451098	109484728	-	4263	protein_coding	ring finger protein 11 [Source:MGI Symbol;Acc:MGI:1352759]
Nedd4l	ENSMUSG00000024589	3012	3732	3627	3317	12.1101	15.4538	13.8384	14.4959	3361.54	3455.48	-0.0397787	0.763714	0.999315	18	64887705	65217831	+	14382	protein_coding	neural precursor cell expressed, developmentally down-regulated gene 4-like [Source:MGI Symbol;Acc:MGI:1933754]
Insyn1	ENSMUSG00000066607	2861	3606	3844	3374	70.9721	92.1291	90.4896	90.9746	3223.87	3586.83	-0.154007	0.251601	0.86973	9	58488603	58499780	+	2331	protein_coding	inhibitory synaptic factor 1 [Source:MGI Symbol;Acc:MGI:2442108]
Clstn2	ENSMUSG00000032452	3262	3607	3599	3208	33.1442	37.746	34.7017	35.4294	3421	3384.36	0.0155168	0.893476	0.999315	9	97444395	98033181	-	5691	protein_coding	calsyntenin 2 [Source:MGI Symbol;Acc:MGI:1929897]
Spin1	ENSMUSG00000021395	3375	3067	3853	3376	43.3877	40.6076	47.0042	47.1738	3203.7	3592.09	-0.165035	0.132762	0.704971	13	51100880	51152546	+	4498	protein_coding	spindlin 1 [Source:MGI Symbol;Acc:MGI:109242]
Abi2	ENSMUSG00000026782	3355	3506	3665	3133	22.7088	24.4408	23.5408	23.0498	3415.59	3375.1	0.0171148	0.876939	0.999315	1	60409619	60481158	+	8543	protein_coding	abl-interactor 2 [Source:MGI Symbol;Acc:MGI:106913]
Plxna1	ENSMUSG00000030084	2851	3472	3787	3547	18.2083	22.8377	22.9516	24.6228	3151.3	3652.51	-0.212922	0.102894	0.639345	6	89316314	89362620	-	9054	protein_coding	plexin A1 [Source:MGI Symbol;Acc:MGI:107685]
Rapgef2	ENSMUSG00000062232	3147	3628	3485	3368	12.951	15.3771	13.6098	15.0655	3375.21	3416.59	-0.0174572	0.888868	0.999315	3	79062516	79286517	-	14051	protein_coding	Rap guanine nucleotide exchange factor (GEF) 2 [Source:MGI Symbol;Acc:MGI:2659071]
Cnbp	ENSMUSG00000030057	3512	3311	3660	3131	66.8906	64.9487	66.151	64.8185	3394.1	3371.71	0.00951344	0.929956	0.999315	6	87842615	87851106	-	3036	protein_coding	cellular nucleic acid binding protein [Source:MGI Symbol;Acc:MGI:88431]
Apc2	ENSMUSG00000020135	3083	3136	3846	3524	15.8029	16.5555	18.7076	19.6339	3095.37	3667.71	-0.244682	0.0260245	0.305848	10	80295977	80318263	+	11281	protein_coding	adenomatosis polyposis coli 2 [Source:MGI Symbol;Acc:MGI:1346052]
Morf4l2	ENSMUSG00000031422	2975	3397	3872	3336	54.8734	64.5314	67.7728	66.8815	3174.22	3579.61	-0.173503	0.147502	0.732882	X	136732942	136743690	-	3135	protein_coding	mortality factor 4 like 2 [Source:MGI Symbol;Acc:MGI:1927167]
Trim35	ENSMUSG00000022043	3253	3262	3724	3340	40.7326	42.0672	44.25	45.458	3242.36	3512.88	-0.115561	0.286936	0.895712	14	66297031	66311424	+	4618	protein_coding	tripartite motif-containing 35 [Source:MGI Symbol;Acc:MGI:1914104]
Sdcbp	ENSMUSG00000028249	3432	3403	3545	3178	28.7448	29.3545	28.1756	28.9315	3401.33	3343.25	0.0249074	0.817942	0.999315	4	6365650	6408423	+	6904	protein_coding	syndecan binding protein [Source:MGI Symbol;Acc:MGI:1337026]
St6galnac5	ENSMUSG00000039037	2801	3586	3731	3439	26.9854	35.5818	34.1104	36.0125	3184.35	3568.9	-0.164498	0.232687	0.849055	3	152817081	152982246	-	6002	protein_coding	ST6 (alpha-N-acetyl-neuraminyl-2,3-beta-galactosyl-1,3)-N-acetylgalactosaminide alpha-2,6-sialyltransferase 5 [Source:MGI Symbol;Acc:MGI:1349471]
Nrip3	ENSMUSG00000034825	3092	3789	3645	3027	44.5647	56.2441	49.8533	47.4208	3429.55	3309.3	0.0513167	0.695035	0.999315	7	109758055	109782025	-	4012	protein_coding	nuclear receptor interacting protein 3 [Source:MGI Symbol;Acc:MGI:1925843]
Ppfia3	ENSMUSG00000003863	2833	3400	3909	3395	20.7389	25.6342	27.1551	27.0138	3106.11	3628.27	-0.224275	0.0769239	0.555719	7	45339122	45367019	-	7899	protein_coding	protein tyrosine phosphatase, receptor type, f polypeptide (PTPRF), interacting protein (liprin), alpha 3 [Source:MGI Symbol;Acc:MGI:1924037]
Tardbp	ENSMUSG00000041459	3294	3124	3829	3286	24.4323	23.8645	26.9508	26.4919	3192.77	3532.95	-0.146093	0.176538	0.780054	4	148612382	148627019	-	7796	protein_coding	TAR DNA binding protein [Source:MGI Symbol;Acc:MGI:2387629]
Ptpn11	ENSMUSG00000043733	3178	3412	3638	3297	24.5283	27.1222	26.6454	27.6591	3281.33	3449.94	-0.0722568	0.523872	0.99169	5	121130533	121191397	-	7492	protein_coding	protein tyrosine phosphatase, non-receptor type 11 [Source:MGI Symbol;Acc:MGI:99511]
Fnbp1	ENSMUSG00000075415	3517	3343	3594	3069	20.2761	19.8495	19.6623	19.2315	3412.71	3307.95	0.0449328	0.677806	0.999315	2	31026206	31142008	-	10030	protein_coding	formin binding protein 1 [Source:MGI Symbol;Acc:MGI:109606]
Nr3c2	ENSMUSG00000031618	2602	3318	3975	3622	23.2406	30.5223	33.6916	35.1636	2951.43	3779.96	-0.357002	0.00906843	0.148814	8	76899442	77245012	+	6474	protein_coding	nuclear receptor subfamily 3, group C, member 2 [Source:MGI Symbol;Acc:MGI:99459]
Shisa6	ENSMUSG00000053930	2543	3870	3571	3526	19.7406	30.9404	26.3057	29.751	3201.26	3540.82	-0.145437	0.661159	0.99853	11	66211725	66525964	-	7449	protein_coding	shisa family member 6 [Source:MGI Symbol;Acc:MGI:2685725]
Brinp1	ENSMUSG00000028351	2978	3336	3923	3253	27.8598	32.1426	34.8271	33.0783	3144.89	3559.1	-0.178681	0.131647	0.704811	4	68761514	68954397	-	6181	protein_coding	bone morphogenic protein/retinoic acid inducible neural specific 1 [Source:MGI Symbol;Acc:MGI:1928478]
Fam120a	ENSMUSG00000038014	3559	3461	3369	3097	40.3129	40.3756	36.2128	38.1297	3492.9	3218.18	0.118312	0.278088	0.886091	13	48879219	48968017	-	5105	protein_coding	family with sequence similarity 120, member A [Source:MGI Symbol;Acc:MGI:2446163]
Scaf1	ENSMUSG00000038406	3059	3418	3648	3333	29.8289	34.3266	33.7565	35.3263	3226.01	3473.78	-0.106728	0.365678	0.942355	7	45002948	45016363	-	5930	protein_coding	SR-related CTD-associated factor 1 [Source:MGI Symbol;Acc:MGI:2141980]
Itsn1	ENSMUSG00000022957	3437	3430	3336	3247	8.48422	8.72023	7.81455	8.71205	3417.42	3282.77	0.0582375	0.609216	0.997861	16	91729281	91920597	+	23425	protein_coding	intersectin 1 (SH3 domain protein 1A) [Source:MGI Symbol;Acc:MGI:1338069]
Tanc2	ENSMUSG00000053580	3418	3228	3705	3091	11.9027	11.5773	12.2435	11.6998	3306.09	3371.33	-0.0282887	0.795676	0.999315	11	105589986	105929304	+	16605	protein_coding	tetratricopeptide repeat, ankyrin repeat and coiled-coil containing 2 [Source:MGI Symbol;Acc:MGI:2444121]
Cab39	ENSMUSG00000036707	3391	3502	3559	2989	27.7071	29.47	27.5954	26.5457	3431.23	3249.03	0.0785821	0.476974	0.980222	1	85793441	85851576	+	7077	protein_coding	calcium binding protein 39 [Source:MGI Symbol;Acc:MGI:107438]
Lztr1	ENSMUSG00000022761	3266	3434	3586	3150	30.9041	33.4658	32.2	32.3978	3335.59	3347.4	-0.00512595	0.963172	0.999315	16	17508688	17526333	+	6111	protein_coding	leucine-zipper-like transcriptional regulator, 1 [Source:MGI Symbol;Acc:MGI:1914113]
Emc10	ENSMUSG00000008140	2996	3072	3774	3590	59.3906	62.7188	70.9942	77.3527	3020.39	3669.38	-0.280644	0.0129708	0.192379	7	44489937	44496529	-	2917	protein_coding	ER membrane protein complex subunit 10 [Source:MGI Symbol;Acc:MGI:1916933]
Laptm4a	ENSMUSG00000020585	3736	3352	3479	2858	121.846	112.592	107.672	101.314	3524.64	3141.99	0.165682	0.141854	0.720957	12	8921664	8938742	+	1773	protein_coding	lysosomal-associated protein transmembrane 4A [Source:MGI Symbol;Acc:MGI:108017]
Rims1	ENSMUSG00000041670	3079	3552	3655	3137	24.1839	28.7336	27.2426	26.7816	3303.49	3372.58	-0.0299735	0.804978	0.999315	1	22286251	22805994	-	7362	protein_coding	regulating synaptic membrane exocytosis 1 [Source:MGI Symbol;Acc:MGI:2152971]
Scamp1	ENSMUSG00000021687	3047	3081	3958	3337	38.4529	40.0451	47.4	45.774	3049.95	3620.16	-0.247376	0.0236172	0.28679	13	94201310	94285857	-	4582	protein_coding	secretory carrier membrane protein 1 [Source:MGI Symbol;Acc:MGI:1349480]
Amfr	ENSMUSG00000031751	3379	3296	3507	3238	47.2868	47.5051	46.5728	49.2532	3321.31	3357.54	-0.0155145	0.887232	0.999315	8	93971588	94012842	-	4132	protein_coding	autocrine motility factor receptor [Source:MGI Symbol;Acc:MGI:1345634]
Phldb1	ENSMUSG00000048537	3149	3338	3668	3225	25.3642	27.6908	28.0364	28.2347	3229.74	3425.53	-0.0849378	0.447164	0.973056	9	44686304	44735198	-	7179	protein_coding	pleckstrin homology like domain, family B, member 1 [Source:MGI Symbol;Acc:MGI:2143230]
Eif1	ENSMUSG00000035530	3207	3155	3864	3151	88.3905	89.5586	101.062	94.3975	3165.77	3477.29	-0.135579	0.219198	0.839392	11	100319885	100322096	+	2098	protein_coding	eukaryotic translation initiation factor 1 [Source:MGI Symbol;Acc:MGI:105125]
Ptprd	ENSMUSG00000028399	3944	2852	3650	2927	9.99299	7.44233	8.776	8.06096	3374.13	3258.33	0.0503454	0.723466	0.999315	4	75941238	78211961	-	22822	protein_coding	protein tyrosine phosphatase, receptor type, D [Source:MGI Symbol;Acc:MGI:97812]
Srsf1	ENSMUSG00000018379	3232	3343	3682	3114	32.7301	34.8669	35.3838	34.2768	3272.97	3372.88	-0.0434972	0.693619	0.999315	11	88047373	88053755	+	5710	protein_coding	serine/arginine-rich splicing factor 1 [Source:MGI Symbol;Acc:MGI:98283]
Cacnb3	ENSMUSG00000003352	3177	3515	3588	3088	45.8126	52.2029	49.0982	48.4006	3332.86	3315.29	0.00752918	0.948316	0.999315	15	98630840	98644529	+	4010	protein_coding	calcium channel, voltage-dependent, beta 3 subunit [Source:MGI Symbol;Acc:MGI:103307]
Ash1l	ENSMUSG00000028053	3415	3331	3562	3059	13.3085	13.3694	13.1727	12.9575	3356.64	3287.74	0.0298766	0.78202	0.999315	3	88950622	89079375	+	14838	protein_coding	ASH1 like histone lysine methyltransferase [Source:MGI Symbol;Acc:MGI:2183158]
Speg	ENSMUSG00000026207	2782	3318	3777	3479	12.626	15.5091	16.2668	17.162	3039.69	3611.62	-0.248718	0.0502441	0.451874	1	75375297	75432320	+	12741	protein_coding	SPEG complex locus [Source:MGI Symbol;Acc:MGI:109282]
Camsap2	ENSMUSG00000041570	3225	3361	3559	3208	20.281	21.7686	21.239	21.9281	3278.62	3365.75	-0.0377977	0.733287	0.999315	1	136268123	136346104	-	9195	protein_coding	calmodulin regulated spectrin-associated protein family, member 2 [Source:MGI Symbol;Acc:MGI:1922434]
Hspa9	ENSMUSG00000024359	3191	3210	3793	3154	46.9273	48.6189	52.933	50.4157	3185.7	3445.85	-0.11339	0.301576	0.906278	18	34937414	34954357	-	3932	protein_coding	heat shock protein 9 [Source:MGI Symbol;Acc:MGI:96245]
Pafah1b2	ENSMUSG00000003131	3401	3135	3647	3157	23.7916	22.5868	24.2102	24.0047	3250.79	3379.52	-0.056017	0.60835	0.997861	9	45962859	46012690	-	8266	protein_coding	platelet-activating factor acetylhydrolase, isoform 1b, subunit 2 [Source:MGI Symbol;Acc:MGI:108415]
Scg2	ENSMUSG00000050711	2853	3665	3704	3090	65.5958	86.7859	80.8147	77.2215	3249.74	3370.33	-0.052735	0.703177	0.999315	1	79434669	79440120	-	2515	protein_coding	secretogranin II [Source:MGI Symbol;Acc:MGI:103033]
Mllt6	ENSMUSG00000038437	2984	3139	3746	3438	23.1578	25.0894	27.5874	29.0007	3048.34	3575.34	-0.229988	0.040702	0.401583	11	97663414	97685463	+	7451	protein_coding	myeloid/lymphoid or mixed-lineage leukemia; translocated to, 6 [Source:MGI Symbol;Acc:MGI:1935145]
Ralgapa1	ENSMUSG00000021027	3143	3293	3713	3147	14.7578	15.9247	16.5443	16.0613	3204.08	3404.9	-0.0878154	0.43017	0.970087	12	55602896	55821167	-	12315	protein_coding	Ral GTPase activating protein, alpha subunit 1 [Source:MGI Symbol;Acc:MGI:1931050]
Slc38a1	ENSMUSG00000023169	3581	3071	3552	3061	12.0138	10.611	11.3082	11.1621	3306.73	3284.15	0.00991907	0.93158	0.999315	15	96571418	96642913	-	17236	protein_coding	solute carrier family 38, member 1 [Source:MGI Symbol;Acc:MGI:2145895]
Maz	ENSMUSG00000030678	2857	3199	3672	3533	55.5123	64.0169	67.706	74.6154	3016.37	3591.54	-0.251672	0.0381925	0.388778	7	127022130	127027037	-	2976	protein_coding	MYC-associated zinc finger protein (purine-binding transcription factor) [Source:MGI Symbol;Acc:MGI:1338823]
Gprc5b	ENSMUSG00000008734	3406	3164	3558	3124	42.5379	40.6976	42.1679	42.408	3267.89	3320.52	-0.0230086	0.832825	0.999315	7	118972047	118995211	-	4630	protein_coding	G protein-coupled receptor, family C, group 5, member B [Source:MGI Symbol;Acc:MGI:1927596]
Ddx6	ENSMUSG00000032097	3370	3118	3627	3132	24.2525	23.1102	24.7696	24.4993	3227.01	3356.89	-0.0569267	0.602329	0.997804	9	44604892	44640731	+	8035	protein_coding	DEAD (Asp-Glu-Ala-Asp) box polypeptide 6 [Source:MGI Symbol;Acc:MGI:104976]
Gng2	ENSMUSG00000043004	3327	3656	3250	3003	43.8228	49.5969	40.6234	42.994	3477.61	3112.72	0.160002	0.170963	0.772403	14	19872559	19977627	-	4390	protein_coding	guanine nucleotide binding protein (G protein), gamma 2 [Source:MGI Symbol;Acc:MGI:102705]
Inf2	ENSMUSG00000037679	2786	3978	3423	3045	33.0731	48.6362	38.5608	39.2904	3374.95	3215.6	0.0697033	0.654898	0.997861	12	112588784	112615557	+	4871	protein_coding	inverted formin, FH2 and WH2 domain containing [Source:MGI Symbol;Acc:MGI:1917685]
Srpk2	ENSMUSG00000062604	3606	3004	3699	2922	15	12.8697	14.6014	13.2115	3285.16	3278.47	0.00280409	0.981808	0.999458	5	23503264	23684617	-	13901	protein_coding	serine/arginine-rich protein specific kinase 2 [Source:MGI Symbol;Acc:MGI:1201408]
Dzank1	ENSMUSG00000037259	3419	2874	3819	3116	23.9291	20.7164	25.3642	23.7044	3127.81	3437.7	-0.136357	0.254783	0.87117	2	144470557	144527414	-	8262	protein_coding	double zinc ribbon and ankyrin repeat domains 1 [Source:MGI Symbol;Acc:MGI:2139080]
Ap3b2	ENSMUSG00000062444	3145	3302	3640	3118	28.8985	31.2487	31.7396	31.1412	3209.6	3355.47	-0.0642112	0.564046	0.995454	7	81460399	81493925	-	6293	protein_coding	adaptor-related protein complex 3, beta 2 subunit [Source:MGI Symbol;Acc:MGI:1100869]
Galnt17	ENSMUSG00000034040	2483	3503	3778	3427	15.2613	22.1746	22.0355	22.8947	2986.51	3584.37	-0.263329	0.087212	0.587541	5	130872082	131308497	-	9408	protein_coding	polypeptide N-acetylgalactosaminyltransferase 17 [Source:MGI Symbol;Acc:MGI:2137594]
Mapre3	ENSMUSG00000029166	3153	3212	3606	3214	52.7091	55.3017	57.2048	58.4	3168.08	3390.82	-0.0980023	0.370603	0.94698	5	30814641	30866106	+	3459	protein_coding	microtubule-associated protein, RP/EB family, member 3 [Source:MGI Symbol;Acc:MGI:2140967]
Wsb2	ENSMUSG00000029364	3161	3305	3533	3184	31.2077	33.6054	33.0998	34.1677	3218.96	3340.86	-0.0535869	0.63029	0.997861	5	117357304	117378601	+	5857	protein_coding	WD repeat and SOCS box-containing 2 [Source:MGI Symbol;Acc:MGI:2144041]
Sik3	ENSMUSG00000034135	3515	3348	3355	2957	21.813	21.3981	19.7573	19.9456	3414.26	3137.06	0.122197	0.259128	0.874774	9	46012820	46224194	+	9318	protein_coding	SIK family kinase 3 [Source:MGI Symbol;Acc:MGI:2446296]
Ttbk1	ENSMUSG00000015599	2795	3107	3865	3408	11.4648	13.1259	15.0446	15.1946	2939.51	3614.73	-0.298363	0.0106324	0.168452	17	46442448	46487675	-	14097	protein_coding	tau tubulin kinase 1 [Source:MGI Symbol;Acc:MGI:2147036]
Gpr162	ENSMUSG00000038390	2669	3080	3977	3447	40.212	47.7924	56.8601	56.4487	2864.1	3687.62	-0.364715	0.00268191	0.0605698	6	124858444	124863983	-	3838	protein_coding	G protein-coupled receptor 162 [Source:MGI Symbol;Acc:MGI:1315214]
Clcn4	ENSMUSG00000000605	3291	2990	3772	3120	22.1925	20.7659	24.1376	22.8685	3123.63	3417.96	-0.130002	0.24488	0.86065	7	7282309	7300851	-	8575	protein_coding	chloride channel, voltage-sensitive 4 [Source:MGI Symbol;Acc:MGI:104571]
Eef1g	ENSMUSG00000071644	3154	3452	3535	3023	70.1456	79.0698	74.6059	73.0773	3289.77	3255.99	0.0147819	0.897954	0.999315	19	8967041	8978479	+	2600	protein_coding	eukaryotic translation elongation factor 1 gamma [Source:MGI Symbol;Acc:MGI:1914410]
Tomm70a	ENSMUSG00000022752	3188	3169	3776	3029	18.8549	19.3032	21.1926	19.472	3163.52	3371.32	-0.0919987	0.411437	0.959572	16	57121703	57156705	+	9777	protein_coding	translocase of outer mitochondrial membrane 70A [Source:MGI Symbol;Acc:MGI:106295]
Nsg1	ENSMUSG00000029126	3048	3306	3603	3204	54.8209	61.24	61.4951	62.6367	3164.06	3384.09	-0.0970079	0.395835	0.955804	5	38137192	38159907	-	3215	protein_coding	neuron specific gene family member 1 [Source:MGI Symbol;Acc:MGI:109149]
Sf1	ENSMUSG00000024949	3180	3227	3552	3195	29.6059	30.9422	31.3811	32.3316	3188.89	3355.56	-0.0734514	0.502532	0.98791	19	6363690	6378030	+	6211	protein_coding	splicing factor 1 [Source:MGI Symbol;Acc:MGI:1095403]
Sfpq	ENSMUSG00000028820	3065	3369	3464	3255	37.3671	42.302	40.0758	43.1336	3204.21	3346.6	-0.0626255	0.59522	0.997804	4	127021324	127037013	+	4743	protein_coding	splicing factor proline/glutamine rich (polypyrimidine tract binding protein associated) [Source:MGI Symbol;Acc:MGI:1918764]
R3hdm2	ENSMUSG00000025404	3475	2933	3790	2940	33.5628	29.1753	34.7366	30.8642	3185.07	3330.4	-0.0645462	0.600086	0.997804	10	127380327	127499384	+	5987	protein_coding	R3H domain containing 2 [Source:MGI Symbol;Acc:MGI:1919000]
Fgfr1	ENSMUSG00000031565	3194	3491	3319	3134	18.7029	21.0536	18.4428	19.9471	3329.07	3214.64	0.0505867	0.667173	0.999315	8	25513654	25575718	+	9875	protein_coding	fibroblast growth factor receptor 1 [Source:MGI Symbol;Acc:MGI:95522]
Tbc1d9b	ENSMUSG00000036644	3358	3372	3387	2997	30.203	31.2361	28.9087	29.2995	3349.39	3173.26	0.0779502	0.473693	0.980086	11	50131396	50172785	+	6429	protein_coding	TBC1 domain family, member 9B [Source:MGI Symbol;Acc:MGI:1924045]
Oaz1	ENSMUSG00000035242	2641	2735	4072	3664	59.7008	63.6752	87.3503	90.0269	2676.14	3847.48	-0.523737	2.27e-06	0.000140293	10	80826656	80829290	+	2558	protein_coding	ornithine decarboxylase antizyme 1 [Source:MGI Symbol;Acc:MGI:109433]
Plch2	ENSMUSG00000029055	2509	3633	3635	3334	17.8848	26.6717	24.5886	25.8318	3064.91	3468.27	-0.178426	0.261121	0.874774	4	154983115	155056784	-	8112	protein_coding	phospholipase C, eta 2 [Source:MGI Symbol;Acc:MGI:2443078]
Impact	ENSMUSG00000024423	3521	2848	3844	2896	59.3241	49.4204	61.4601	53.0358	3164.7	3332.08	-0.0745427	0.568737	0.996458	18	12972252	12992948	+	3432	protein_coding	impact, RWD domain protein [Source:MGI Symbol;Acc:MGI:1098233]
Camk2g	ENSMUSG00000021820	3356	3015	3699	3018	30.317	28.0513	31.7098	29.6339	3168.13	3329.63	-0.0718499	0.52655	0.99169	14	20734875	20794088	-	6401	protein_coding	calcium/calmodulin-dependent protein kinase II gamma [Source:MGI Symbol;Acc:MGI:88259]
Smarca4	ENSMUSG00000032187	3229	3310	3503	3046	28.8364	30.444	29.6864	29.567	3254.83	3253.35	0.000613941	0.995534	0.999672	9	21616169	21704230	+	6475	protein_coding	SWI/SNF related, matrix associated, actin dependent regulator of chromatin, subfamily a, member 4 [Source:MGI Symbol;Acc:MGI:88192]
Megf9	ENSMUSG00000039270	3190	3073	3667	3124	22.4241	22.2478	24.4613	23.8693	3116.02	3371.23	-0.113629	0.295167	0.901227	4	70427065	70534995	-	8226	protein_coding	multiple EGF-like-domains 9 [Source:MGI Symbol;Acc:MGI:1918264]
Mapk9	ENSMUSG00000020366	3437	3050	3520	3033	29.2958	26.7749	28.4718	28.0999	3225.52	3254.34	-0.0128151	0.909211	0.999315	11	49846751	49886421	+	6784	protein_coding	mitogen-activated protein kinase 9 [Source:MGI Symbol;Acc:MGI:1346862]
Psip1	ENSMUSG00000028484	3232	3296	3548	2934	36.7747	38.6248	38.3095	36.2863	3249.23	3214.6	0.0152931	0.890412	0.999315	4	83455680	83486459	-	5082	protein_coding	PC4 and SFRS1 interacting protein 1 [Source:MGI Symbol;Acc:MGI:2142116]
Map1lc3b	ENSMUSG00000031812	3544	3089	3456	2914	27.2622	24.473	25.2282	24.3648	3297.68	3161.13	0.0609794	0.594626	0.997804	8	121590361	121598760	+	7517	protein_coding	microtubule-associated protein 1 light chain 3 beta [Source:MGI Symbol;Acc:MGI:1914693]
Unc5a	ENSMUSG00000025876	2741	3348	3638	3256	38.0271	47.8378	47.8952	49.0992	3034.74	3428.09	-0.175887	0.17663	0.780054	13	54949411	55006018	+	4168	protein_coding	unc-5 netrin receptor A [Source:MGI Symbol;Acc:MGI:894682]
Brsk2	ENSMUSG00000053046	2963	3354	3555	3109	27.7329	32.3317	31.5754	31.6294	3146.62	3311.13	-0.0735894	0.537015	0.994346	7	141949751	142004247	+	6178	protein_coding	BR serine/threonine kinase 2 [Source:MGI Symbol;Acc:MGI:1923020]
Ctbp1	ENSMUSG00000037373	3067	3055	3625	3232	39.622	40.6476	44.4401	45.3836	3046.62	3409.25	-0.162207	0.136159	0.711928	5	33247723	33274994	-	4476	protein_coding	C-terminal binding protein 1 [Source:MGI Symbol;Acc:MGI:1201685]
Pex5l	ENSMUSG00000027674	3001	3115	3588	3234	19.6169	20.9713	22.2568	22.9779	3044.56	3393.1	-0.156332	0.159437	0.754856	3	32949408	33143247	-	8846	protein_coding	peroxisomal biogenesis factor 5-like [Source:MGI Symbol;Acc:MGI:1916672]
Csde1	ENSMUSG00000068823	3370	3313	3407	2848	17.8746	18.0979	17.1484	16.4192	3325.48	3103.16	0.099701	0.362138	0.940186	3	103020426	103058186	+	10902	protein_coding	cold shock domain containing E1, RNA binding [Source:MGI Symbol;Acc:MGI:92356]
Klf13	ENSMUSG00000052040	2724	3469	3438	3298	20.9154	27.4325	25.0502	27.5243	3087.51	3357.42	-0.12086	0.385515	0.952199	7	63886351	63938915	-	7531	protein_coding	Kruppel-like factor 13 [Source:MGI Symbol;Acc:MGI:1354948]
Pum2	ENSMUSG00000020594	3432	3284	3362	2844	27.3352	26.9389	25.4108	24.6213	3341.24	3080.09	0.117332	0.281653	0.891101	12	8674134	8752581	+	7260	protein_coding	pumilio RNA-binding family member 2 [Source:MGI Symbol;Acc:MGI:1931751]
Gpr37l1	ENSMUSG00000026424	3518	3275	3158	2970	89.6548	85.9587	76.3721	82.2696	3378.86	3052.32	0.14685	0.189898	0.797859	1	135160234	135167681	-	2269	protein_coding	G protein-coupled receptor 37-like 1 [Source:MGI Symbol;Acc:MGI:1928503]
R3hdm4	ENSMUSG00000035781	2969	3205	3435	3302	30.7452	34.1819	33.755	37.1663	3074.32	3358.15	-0.127245	0.280901	0.890233	10	79910052	79921208	-	5584	protein_coding	R3H domain containing 4 [Source:MGI Symbol;Acc:MGI:1924814]
Pitpnm1	ENSMUSG00000024851	3143	3179	3421	3161	26.3816	27.482	27.2492	28.8394	3146.51	3276.49	-0.0582796	0.599087	0.997804	19	4099998	4113965	+	6889	protein_coding	phosphatidylinositol transfer protein, membrane-associated 1 [Source:MGI Symbol;Acc:MGI:1197524]
Atp6ap2	ENSMUSG00000031007	3098	2698	3969	3131	68.4264	61.3742	83.1896	75.1676	2881.54	3515.49	-0.287035	0.0156699	0.21891	X	12587801	12617049	+	2618	protein_coding	ATPase, H+ transporting, lysosomal accessory protein 2 [Source:MGI Symbol;Acc:MGI:1917745]
Camkk1	ENSMUSG00000020785	2632	3398	3527	3335	40.8246	54.2826	51.9143	56.226	3006.54	3418.55	-0.185262	0.188015	0.794289	11	73019008	73042073	+	3728	protein_coding	calcium/calmodulin-dependent protein kinase kinase 1, alpha [Source:MGI Symbol;Acc:MGI:1891766]
Tnks2	ENSMUSG00000024811	3360	3265	3379	2879	18.671	18.6858	17.8181	17.389	3296.34	3106.65	0.0854365	0.431899	0.970403	19	36834232	36893477	+	10406	protein_coding	tankyrase, TRF1-interacting ankyrin-related ADP-ribose polymerase 2 [Source:MGI Symbol;Acc:MGI:1921743]
Fscn1	ENSMUSG00000029581	3472	3012	3429	2960	66.6556	59.5543	62.4698	61.7667	3223.49	3173.09	0.0227682	0.842655	0.999315	5	142960343	142973185	+	3012	protein_coding	fascin actin-bundling protein 1 [Source:MGI Symbol;Acc:MGI:1352745]
Ppp2r5c	ENSMUSG00000017843	3361	3442	3219	2842	23.455	24.7388	21.3174	21.5574	3386.22	3012.48	0.168722	0.124967	0.691612	12	110447120	110583062	+	8286	protein_coding	protein phosphatase 2, regulatory subunit B', gamma [Source:MGI Symbol;Acc:MGI:1349475]
Gtf3c1	ENSMUSG00000032777	3069	3421	3289	3067	14.7665	16.9525	15.0172	16.0398	3232.43	3164.97	0.0305104	0.798152	0.999315	7	125640954	125707780	-	12018	protein_coding	general transcription factor III C 1 [Source:MGI Symbol;Acc:MGI:107887]
Add3	ENSMUSG00000025026	3885	3371	2943	2642	45.4938	40.6557	32.7037	33.6279	3607.29	2777.47	0.377275	0.00104782	0.0284852	19	53140445	53247399	+	4938	protein_coding	adducin 3 (gamma) [Source:MGI Symbol;Acc:MGI:1351615]
Ncoa1	ENSMUSG00000020647	3134	3215	3402	3083	21.1313	22.3259	21.7674	22.5947	3160.27	3226.08	-0.0296668	0.788716	0.999315	12	4247362	4477182	-	8576	protein_coding	nuclear receptor coactivator 1 [Source:MGI Symbol;Acc:MGI:1276523]
Plekhg5	ENSMUSG00000039713	2539	3386	3493	3404	29.6899	40.7788	38.7605	43.2654	2954.88	3439.5	-0.219057	0.137573	0.714477	4	152072498	152115400	+	4945	protein_coding	pleckstrin homology domain containing, family G (with RhoGef domain) member 5 [Source:MGI Symbol;Acc:MGI:2652860]
Clmn	ENSMUSG00000021097	3003	3379	3287	3149	13.9936	16.2168	14.5352	15.9497	3178.86	3207.74	-0.0129201	0.915745	0.999315	12	104763117	104865076	-	12409	protein_coding	calmin [Source:MGI Symbol;Acc:MGI:2136957]
Kpnb1	ENSMUSG00000001440	3186	3390	3264	2977	27.9558	30.6357	27.1783	28.393	3274.15	3105.37	0.0764157	0.501069	0.987384	11	97159714	97187881	-	6590	protein_coding	karyopherin (importin) beta 1 [Source:MGI Symbol;Acc:MGI:107532]
Idh3b	ENSMUSG00000027406	2867	2928	3712	3301	48.4462	50.9571	59.5231	60.6294	2884.42	3486.51	-0.273488	0.0129075	0.191758	2	130279309	130284547	-	3422	protein_coding	isocitrate dehydrogenase 3 (NAD+) beta [Source:MGI Symbol;Acc:MGI:2158650]
Epm2aip1	ENSMUSG00000046785	3388	2975	3498	2947	27.3426	24.7277	26.7893	25.8512	3163.62	3198.26	-0.0157466	0.890245	0.999315	9	111271929	111279093	+	7165	protein_coding	EPM2A (laforin) interacting protein 1 [Source:MGI Symbol;Acc:MGI:1925031]
Vps13c	ENSMUSG00000035284	2705	3086	3774	3236	9.59662	11.2758	12.7057	12.4786	2884.78	3480.71	-0.271044	0.0244816	0.293894	9	67840396	67995638	+	16299	protein_coding	vacuolar protein sorting 13C [Source:MGI Symbol;Acc:MGI:2444207]
Rbm5	ENSMUSG00000032580	3527	3452	3242	2579	13.2141	13.32	11.5264	10.5024	3472.66	2883.02	0.268202	0.0174874	0.235895	9	107740371	107770996	-	15434	protein_coding	RNA binding motif protein 5 [Source:MGI Symbol;Acc:MGI:1933204]
Eif3c	ENSMUSG00000030738	3313	3347	3286	2850	54.5636	56.7725	51.3563	51.019	3314.7	3047.92	0.121013	0.268455	0.879754	7	126546455	126566411	-	3511	protein_coding	eukaryotic translation initiation factor 3, subunit C [Source:MGI Symbol;Acc:MGI:1926966]
Rimbp2	ENSMUSG00000029420	2760	3091	3730	3213	20.1129	23.1988	25.794	25.4496	2914.27	3447.98	-0.242723	0.0399024	0.399544	5	128757791	128953486	-	7935	protein_coding	RIMS binding protein 2 [Source:MGI Symbol;Acc:MGI:2443235]
Cdk17	ENSMUSG00000020015	3098	3135	3516	3045	29.3577	30.597	31.618	31.3641	3102.22	3258.87	-0.071115	0.515768	0.989885	10	93160875	93267071	+	6102	protein_coding	cyclin-dependent kinase 17 [Source:MGI Symbol;Acc:MGI:97517]
Prkcz	ENSMUSG00000029053	3212	3217	3316	3041	29.3973	30.3239	28.8	30.252	3199.53	3163.68	0.0163699	0.88196	0.999315	4	155260129	155361361	-	6318	protein_coding	protein kinase C, zeta [Source:MGI Symbol;Acc:MGI:97602]
Chst2	ENSMUSG00000033350	3109	3267	3358	3050	24.5328	26.5508	25.1451	26.1596	3174.28	3188.02	-0.00617524	0.956198	0.999315	9	95399292	95406722	-	7328	protein_coding	carbohydrate sulfotransferase 2 [Source:MGI Symbol;Acc:MGI:1891160]
Hspa4l	ENSMUSG00000025757	3433	2883	3495	2972	16.8344	14.5603	16.2636	15.8409	3139.22	3210.19	-0.0322389	0.785935	0.999315	3	40744495	40796103	+	11792	protein_coding	heat shock protein 4 like [Source:MGI Symbol;Acc:MGI:107422]
Ddx24	ENSMUSG00000041645	3137	3439	3324	2874	22.0087	24.8492	22.1302	21.9165	3274.87	3078.4	0.0891722	0.440976	0.972426	12	103407982	103425830	-	8242	protein_coding	DEAD (Asp-Glu-Ala-Asp) box polypeptide 24 [Source:MGI Symbol;Acc:MGI:1351337]
Rangap1	ENSMUSG00000022391	2983	3082	3646	3063	35.47	37.7435	41.1405	39.5877	3019.07	3328.95	-0.141096	0.204737	0.819454	15	81704248	81745530	-	4863	protein_coding	RAN GTPase activating protein 1 [Source:MGI Symbol;Acc:MGI:103071]
Dctn2	ENSMUSG00000025410	3025	3281	3474	2993	36.4795	40.7503	39.7556	39.2316	3140.16	3211.61	-0.0325518	0.776406	0.999315	10	127266368	127281950	+	4795	protein_coding	dynactin 2 [Source:MGI Symbol;Acc:MGI:107733]
Hnrnpa1	ENSMUSG00000046434	2732	3051	3831	3156	50.1036	57.6277	66.6723	62.9116	2880.34	3464.6	-0.266644	0.0252703	0.299578	15	103240432	103246692	+	3153	protein_coding	heterogeneous nuclear ribonucleoprotein A1 [Source:MGI Symbol;Acc:MGI:104820]
Tsc2	ENSMUSG00000002496	3021	3351	3360	3029	18.1588	20.745	19.1656	19.7898	3173.55	3177.76	-0.00190444	0.987061	0.999458	17	24595816	24632630	-	9620	protein_coding	tuberous sclerosis 2 [Source:MGI Symbol;Acc:MGI:102548]
Ckap5	ENSMUSG00000040549	3565	3393	3137	2655	21.7866	21.3557	18.1924	17.636	3461.5	2874.67	0.267922	0.0142294	0.206928	2	91526762	91620664	+	9462	protein_coding	cytoskeleton associated protein 5 [Source:MGI Symbol;Acc:MGI:1923036]
Rps6	ENSMUSG00000028495	3498	3704	2942	2593	127.535	139.085	101.788	102.758	3585.7	2750.89	0.382343	0.000676998	0.0201154	4	86854660	86857412	-	1586	protein_coding	ribosomal protein S6 [Source:MGI Symbol;Acc:MGI:98159]
Psmd2	ENSMUSG00000006998	3101	3017	3524	3083	44.4066	44.4961	47.888	47.9871	3044.1	3282.84	-0.108925	0.315809	0.915126	16	20651652	20663414	+	4038	protein_coding	proteasome (prosome, macropain) 26S subunit, non-ATPase, 2 [Source:MGI Symbol;Acc:MGI:1096584]
Fez1	ENSMUSG00000032118	3036	3424	3358	2894	42.7766	49.6866	44.8984	44.3209	3217.77	3104.87	0.0514227	0.666008	0.999315	9	36821864	36878924	+	4104	protein_coding	fasciculation and elongation protein zeta 1 (zygin I) [Source:MGI Symbol;Acc:MGI:2670976]
Atp13a2	ENSMUSG00000036622	2989	2966	3512	3241	28.8063	29.4397	32.1189	33.9504	2963.43	3361.47	-0.181699	0.0999397	0.629666	4	140986873	141007330	+	6000	protein_coding	ATPase type 13A2 [Source:MGI Symbol;Acc:MGI:1922022]
Snca	ENSMUSG00000025889	2337	3067	3928	3357	49.9948	67.5742	79.7412	78.059	2694.74	3616.86	-0.424742	0.00274338	0.0614923	6	60731575	60829855	-	2703	protein_coding	synuclein, alpha [Source:MGI Symbol;Acc:MGI:1277151]
Usp9x	ENSMUSG00000031010	2989	2750	3714	3234	11.4835	10.8813	13.5405	13.5049	2854.35	3451.73	-0.274129	0.0128298	0.191079	X	13071498	13173328	+	15051	protein_coding	ubiquitin specific peptidase 9, X chromosome [Source:MGI Symbol;Acc:MGI:894681]
Atp2c1	ENSMUSG00000032570	3142	3139	3423	2966	18.742	19.2842	19.3759	19.2303	3125.82	3173.49	-0.0218753	0.841084	0.999315	9	105403539	105527319	-	9694	protein_coding	ATPase, Ca++-sequestering [Source:MGI Symbol;Acc:MGI:1889008]
Matk	ENSMUSG00000004933	2548	3123	3565	3433	32.0716	40.485	42.582	46.9678	2826.48	3488.46	-0.303524	0.0233935	0.284931	10	81252935	81263365	+	4594	protein_coding	megakaryocyte-associated tyrosine kinase [Source:MGI Symbol;Acc:MGI:99259]
Cdc42se2	ENSMUSG00000052298	2927	3291	3490	2940	46.2312	53.5354	52.3098	50.4737	3097.16	3190.81	-0.0431324	0.717623	0.999315	11	54717456	54787675	-	3661	protein_coding	CDC42 small effector 2 [Source:MGI Symbol;Acc:MGI:1919979]
Rpl7	ENSMUSG00000043716	3707	3539	2936	2458	79.7751	78.4379	59.9578	57.4952	3604.85	2676.15	0.429662	9.15e-05	0.00384925	1	16101295	16104662	-	2687	protein_coding	ribosomal protein L7 [Source:MGI Symbol;Acc:MGI:98073]
Clcn3	ENSMUSG00000004319	3075	2919	3556	3056	10.4159	10.1833	11.4304	11.2515	2981.87	3283.34	-0.138978	0.20286	0.815773	8	60910389	60983300	-	17071	protein_coding	chloride channel, voltage-sensitive 3 [Source:MGI Symbol;Acc:MGI:103555]
Ptn	ENSMUSG00000029838	3513	2970	3447	2665	59.172	51.5224	55.0966	48.7911	3222.39	3024.24	0.0913531	0.460589	0.977639	6	36714929	36810220	-	3433	protein_coding	pleiotrophin [Source:MGI Symbol;Acc:MGI:97804]
Mcf2l	ENSMUSG00000031442	3037	3229	3173	3144	13.7628	15.0706	13.6451	15.4864	3119.78	3152.03	-0.014599	0.903111	0.999315	8	12873806	13020905	+	12760	protein_coding	mcf.2 transforming sequence-like [Source:MGI Symbol;Acc:MGI:103263]
Npepps	ENSMUSG00000001441	3123	3137	3342	2980	25.0605	25.9259	25.4489	25.992	3115.49	3143.26	-0.0127674	0.907253	0.999315	11	97205842	97280638	-	7206	protein_coding	aminopeptidase puromycin sensitive [Source:MGI Symbol;Acc:MGI:1101358]
Gnai1	ENSMUSG00000057614	3100	2841	3639	2999	57.179	53.9693	63.6945	60.1252	2954.73	3291.59	-0.155863	0.164637	0.764167	5	18265135	18360355	-	3135	protein_coding	guanine nucleotide binding protein (G protein), alpha inhibiting 1 [Source:MGI Symbol;Acc:MGI:95771]
Kif3c	ENSMUSG00000020668	2831	2999	3518	3211	22.1039	24.116	26.0657	27.2505	2902.62	3348.27	-0.206005	0.0695749	0.531378	12	3365132	3406494	+	7406	protein_coding	kinesin family member 3C [Source:MGI Symbol;Acc:MGI:107979]
Pja1	ENSMUSG00000034403	3020	3024	3413	3098	52.5361	54.1794	56.342	58.5785	3007.92	3239.19	-0.106784	0.331966	0.926096	X	99465734	99471273	-	3324	protein_coding	praja ring finger ubiquitin ligase 1 [Source:MGI Symbol;Acc:MGI:1101765]
Herc3	ENSMUSG00000029804	2722	3102	3528	3203	17.2454	20.2408	21.2108	22.057	2901.19	3348.66	-0.20694	0.0874832	0.588054	6	58831465	58920398	+	9127	protein_coding	hect domain and RLD 3 [Source:MGI Symbol;Acc:MGI:1921248]
Zmym3	ENSMUSG00000031310	3090	3171	3343	2947	22.2763	23.544	22.8699	23.0924	3116.48	3126.14	-0.00447232	0.967694	0.999315	X	101404384	101420849	-	8021	protein_coding	zinc finger, MYM-type 3 [Source:MGI Symbol;Acc:MGI:1927231]
Rap1gap2	ENSMUSG00000038807	3150	2774	3752	2875	25.4254	23.0603	28.7385	25.2232	2945.42	3278.08	-0.154606	0.201282	0.813235	11	74383356	74610915	-	7164	protein_coding	RAP1 GTPase activating protein 2 [Source:MGI Symbol;Acc:MGI:3028623]
Zc3h7b	ENSMUSG00000022390	2982	3037	3481	3031	17.166	18.0056	19.0157	18.965	2995.85	3235.12	-0.110889	0.313474	0.91496	15	81745057	81796260	+	10045	protein_coding	zinc finger CCCH type containing 7B [Source:MGI Symbol;Acc:MGI:1328310]
Mras	ENSMUSG00000032470	2855	3266	3382	2985	32.156	37.8855	36.1472	36.5432	3049.23	3164.54	-0.0536097	0.658103	0.998239	9	99385420	99437381	-	5134	protein_coding	muscle and microspikes RAS [Source:MGI Symbol;Acc:MGI:1100856]
Kbtbd11	ENSMUSG00000055675	2426	3544	3351	3166	19.6556	29.5727	25.7642	27.8813	2979.26	3246.58	-0.123985	0.443133	0.972426	8	15011025	15033333	+	7137	protein_coding	kelch repeat and BTB (POZ) domain containing 11 [Source:MGI Symbol;Acc:MGI:1922151]
Taok1	ENSMUSG00000017291	3177	2671	3485	3152	14.7902	12.8065	15.3958	15.9495	2906.64	3301.47	-0.183604	0.123115	0.686972	11	77529162	77607815	-	12421	protein_coding	TAO kinase 1 [Source:MGI Symbol;Acc:MGI:1914490]
Hdac5	ENSMUSG00000008855	2690	2824	3724	3243	17.7162	19.1551	23.2741	23.2151	2745.11	3461.18	-0.334454	0.00282047	0.0628265	11	102194432	102230166	-	8780	protein_coding	histone deacetylase 5 [Source:MGI Symbol;Acc:MGI:1333784]
Rps3	ENSMUSG00000030744	3052	3122	3372	2934	39.3666	41.4741	41.274	41.1348	3073.1	3132.71	-0.027754	0.801336	0.999315	7	99477896	99483738	-	4483	protein_coding	ribosomal protein S3 [Source:MGI Symbol;Acc:MGI:1350917]
Tenm4	ENSMUSG00000048078	3215	2572	3580	3108	8.84382	7.2867	9.34517	9.29277	2875.28	3322.23	-0.208366	0.0959697	0.617135	7	96171246	96911093	+	21021	protein_coding	teneurin transmembrane protein 4 [Source:MGI Symbol;Acc:MGI:2447063]
Tm9sf3	ENSMUSG00000025016	3219	2921	3353	2974	30.2958	28.3135	29.9461	30.4234	3053.48	3145.19	-0.0426088	0.702014	0.999315	19	41210842	41264004	-	6144	protein_coding	transmembrane 9 superfamily member 3 [Source:MGI Symbol;Acc:MGI:1914262]
Slc23a2	ENSMUSG00000027340	3092	2507	3602	3262	22.4869	18.7778	24.8588	25.7857	2782.14	3414.54	-0.295331	0.0170297	0.231301	2	132052496	132145108	-	7951	protein_coding	solute carrier family 23 (nucleobase transporters), member 2 [Source:MGI Symbol;Acc:MGI:1859682]
Srrm1	ENSMUSG00000028809	3268	3317	3151	2717	25.8899	27.0642	23.6888	23.3961	3277.49	2914.22	0.169419	0.123677	0.688423	4	135320484	135353321	-	7299	protein_coding	serine/arginine repetitive matrix 1 [Source:MGI Symbol;Acc:MGI:1858303]
Ppfia2	ENSMUSG00000053825	3009	3615	3144	2684	15.9584	19.7458	15.8232	15.4723	3300.98	2893.38	0.190007	0.138742	0.71664	10	106470339	106935952	+	10903	protein_coding	protein tyrosine phosphatase, receptor type, f polypeptide (PTPRF), interacting protein (liprin), alpha 2 [Source:MGI Symbol;Acc:MGI:2443834]
Dgkb	ENSMUSG00000036095	3063	3282	3298	2807	15.568	17.18	15.9067	15.5072	3159.3	3030.59	0.0598865	0.599531	0.997804	12	37817726	38634239	+	11377	protein_coding	diacylglycerol kinase, beta [Source:MGI Symbol;Acc:MGI:2442474]
Map4k4	ENSMUSG00000026074	3277	3392	3054	2725	19.7819	21.0887	17.4947	17.8798	3319.78	2873.35	0.208379	0.0611364	0.501022	1	39900913	40026310	+	9579	protein_coding	mitogen-activated protein kinase kinase kinase kinase 4 [Source:MGI Symbol;Acc:MGI:1349394]
Aqp4	ENSMUSG00000024411	4830	3461	2321	1824	54.9572	40.5583	25.061	22.5584	4116.11	2052.09	1.00402	6.58e-12	9.57e-10	18	15389394	15403684	-	5082	protein_coding	aquaporin 4 [Source:MGI Symbol;Acc:MGI:107387]
Glyr1	ENSMUSG00000022536	3014	3260	3329	2824	20.7357	23.099	21.7337	21.1176	3124.16	3054.07	0.0326036	0.776888	0.999315	16	5013909	5049863	-	8405	protein_coding	glyoxylate reductase 1 homolog (Arabidopsis) [Source:MGI Symbol;Acc:MGI:1921272]
Car2	ENSMUSG00000027562	3206	3286	3126	2805	76.5423	80.7991	70.8227	72.7908	3231.43	2949.49	0.131755	0.234641	0.851843	3	14886273	14900770	+	2422	protein_coding	carbonic anhydrase 2 [Source:MGI Symbol;Acc:MGI:88269]
Tspyl1	ENSMUSG00000047514	2857	3019	3549	2989	53.5336	58.2613	63.1055	60.8762	2925.47	3244.38	-0.14941	0.18684	0.792379	10	34282190	34285275	+	3086	protein_coding	testis-specific protein, Y-encoded-like 1 [Source:MGI Symbol;Acc:MGI:1298395]
Dtna	ENSMUSG00000024302	3393	3182	3195	2633	11.5888	11.1933	10.3555	9.77488	3270.61	2889.93	0.17838	0.109082	0.652492	18	23415135	23659715	+	16930	protein_coding	dystrobrevin alpha [Source:MGI Symbol;Acc:MGI:106039]
Gnai2	ENSMUSG00000032562	3754	3140	2888	2620	57.442	49.4841	41.9351	43.5755	3426.41	2740.15	0.322605	0.00720417	0.125964	9	107614125	107635367	-	3779	protein_coding	guanine nucleotide binding protein (G protein), alpha inhibiting 2 [Source:MGI Symbol;Acc:MGI:95772]
Eif3a	ENSMUSG00000024991	2864	3331	3266	2929	31.9957	38.326	34.6242	35.5666	3086.47	3080.72	0.00266136	0.982839	0.999458	19	60761116	60790693	-	5176	protein_coding	eukaryotic translation initiation factor 3, subunit A [Source:MGI Symbol;Acc:MGI:95301]
Zranb2	ENSMUSG00000028180	2888	2756	3775	2967	24.7074	24.2834	30.6473	27.5901	2807.86	3337.81	-0.249667	0.0294627	0.333755	3	157534160	157548410	+	6759	protein_coding	zinc finger, RAN-binding domain containing 2 [Source:MGI Symbol;Acc:MGI:1858211]
Clip2	ENSMUSG00000063146	3012	3142	3206	3023	33.5777	36.0747	33.916	36.6302	3063.59	3102.9	-0.0182417	0.873344	0.999315	5	134489383	134552434	-	5187	protein_coding	CAP-GLY domain containing linker protein 2 [Source:MGI Symbol;Acc:MGI:1313136]
Fam163b	ENSMUSG00000009216	2638	3765	3161	2817	51.5516	75.7763	58.6188	59.8356	3194.82	2972.17	0.104138	0.506159	0.989472	2	27110380	27142491	-	2959	protein_coding	family with sequence similarity 163, member B [Source:MGI Symbol;Acc:MGI:1926106]
Apod	ENSMUSG00000022548	4261	3525	2639	1952	95.6113	81.4625	56.193	47.6083	3869.43	2268.27	0.770153	4.09e-09	4.18e-07	16	31296192	31314808	-	2577	protein_coding	apolipoprotein D [Source:MGI Symbol;Acc:MGI:88056]
Cldn11	ENSMUSG00000037625	3592	3362	3120	2302	111.073	107.07	91.5525	77.3715	3459.08	2678.62	0.368492	0.00257909	0.0590131	3	31149920	31164324	+	1870	protein_coding	claudin 11 [Source:MGI Symbol;Acc:MGI:106925]
Opa1	ENSMUSG00000038084	3128	3209	3337	2695	22.9683	24.2679	23.2521	21.5093	3154.3	2989.04	0.0774021	0.495518	0.985635	16	29579334	29654884	+	7875	protein_coding	OPA1, mitochondrial dynamin like GTPase [Source:MGI Symbol;Acc:MGI:1921393]
Efr3a	ENSMUSG00000015002	3450	2553	3630	2729	17.5011	13.3382	17.4742	15.0472	2980.91	3143.5	-0.0767557	0.593363	0.997652	15	65787034	65873816	+	11399	protein_coding	EFR3 homolog A [Source:MGI Symbol;Acc:MGI:1923990]
Marcks	ENSMUSG00000069662	3778	2951	2934	2688	53.9677	43.4152	39.772	41.7356	3342.73	2797.8	0.256923	0.0477816	0.44084	10	37133375	37138920	-	4048	protein_coding	myristoylated alanine rich protein kinase C substrate [Source:MGI Symbol;Acc:MGI:96907]
Rabgap1l	ENSMUSG00000026721	3160	3229	3187	2768	7.86525	8.27741	7.52754	7.48854	3180.09	2958.16	0.104328	0.344823	0.932515	1	160219174	160793211	-	23232	protein_coding	RAB GTPase activating protein 1-like [Source:MGI Symbol;Acc:MGI:1352507]
Prdx6	ENSMUSG00000026701	4293	3400	2565	2085	51.6738	42.1492	29.2983	27.2785	3821.99	2304.72	0.729615	1.57e-08	1.46e-06	1	161240112	161251219	-	4804	protein_coding	peroxiredoxin 6 [Source:MGI Symbol;Acc:MGI:894320]
Synpo	ENSMUSG00000043079	2685	2996	3463	3189	16.2865	18.7165	19.9333	21.0253	2829.52	3310.96	-0.22665	0.0575052	0.484755	18	60593973	60660142	-	9533	protein_coding	synaptopodin [Source:MGI Symbol;Acc:MGI:1099446]
Kcnip2	ENSMUSG00000025221	2266	3390	3445	3216	37.6957	58.0809	54.3835	58.1505	2823.04	3316.97	-0.232662	0.159726	0.755228	19	45791839	45816061	-	3476	protein_coding	Kv channel-interacting protein 2 [Source:MGI Symbol;Acc:MGI:2135916]
Nudt3	ENSMUSG00000024213	2451	3111	3550	3203	30.7636	40.2156	42.2832	43.6975	2772.86	3358.9	-0.276674	0.0433758	0.416907	17	27579382	27623495	-	4607	protein_coding	nudix (nucleotide diphosphate linked moiety X)-type motif 3 [Source:MGI Symbol;Acc:MGI:1928484]
Pnmal1	ENSMUSG00000041141	2730	3233	3335	3010	38.5968	47.0756	44.7435	46.2552	2971.27	3156	-0.0870404	0.491263	0.982939	7	16959679	16964607	+	4090	protein_coding	PNMA-like 1 [Source:MGI Symbol;Acc:MGI:1918941]
Mturn	ENSMUSG00000038065	2786	2833	3619	3062	28.2878	29.6255	34.87	33.7932	2796.73	3315.86	-0.245749	0.0265012	0.309042	6	54681624	54703851	+	5695	protein_coding	maturin, neural progenitor differentiation regulator homolog (Xenopus) [Source:MGI Symbol;Acc:MGI:1915485]
Actr1a	ENSMUSG00000025228	2958	3136	3379	2822	62.3796	68.1117	67.6205	64.6855	3034.08	3076.27	-0.0200859	0.860056	0.999315	19	46376814	46395735	-	2742	protein_coding	ARP1 actin-related protein 1A, centractin alpha [Source:MGI Symbol;Acc:MGI:1858964]
Atp6v0d1	ENSMUSG00000013160	3081	3109	3295	2797	99.3628	103.265	100.84	98.046	3080.76	3023.86	0.0267917	0.808137	0.999315	8	105524465	105566047	-	1793	protein_coding	ATPase, H+ transporting, lysosomal V0 subunit D1 [Source:MGI Symbol;Acc:MGI:1201778]
Serpini1	ENSMUSG00000027834	3337	2652	3613	2672	26.4837	21.6769	27.2105	23.0497	2975.5	3105.21	-0.0617744	0.648779	0.997861	3	75557547	75643495	+	7286	protein_coding	serine (or cysteine) peptidase inhibitor, clade I, member 1 [Source:MGI Symbol;Acc:MGI:1194506]
Arhgef2	ENSMUSG00000028059	2918	3400	3099	2854	17.1406	20.5694	17.2746	18.2222	3147.79	2963.04	0.0872941	0.484729	0.982115	3	88605966	88648052	+	9844	protein_coding	rho/rac guanine nucleotide exchange factor (GEF) 2 [Source:MGI Symbol;Acc:MGI:103264]
Ap1b1	ENSMUSG00000009090	2978	3169	3239	2882	34.7391	38.073	35.855	36.542	3060.55	3043.11	0.00824451	0.942096	0.999315	11	4986824	5042791	+	4957	protein_coding	adaptor protein complex AP-1, beta 1 subunit [Source:MGI Symbol;Acc:MGI:1096368]
Idh3a	ENSMUSG00000032279	2966	2966	3396	2922	33.8146	34.8261	36.7406	36.2092	2952.15	3137.48	-0.0878955	0.423203	0.965763	9	54586334	54604661	+	5072	protein_coding	isocitrate dehydrogenase 3 (NAD+) alpha [Source:MGI Symbol;Acc:MGI:1915084]
Hap1	ENSMUSG00000006930	2910	3122	3372	2842	44.6812	49.3703	49.132	47.4309	3003.48	3083.68	-0.0381619	0.739309	0.999315	11	100347327	100356128	-	3766	protein_coding	huntingtin-associated protein 1 [Source:MGI Symbol;Acc:MGI:1261831]
Ttc14	ENSMUSG00000027677	3226	2920	3317	2776	17.7406	16.5381	17.3099	16.5931	3056.41	3022.91	0.0158289	0.888197	0.999315	3	33799832	33814860	+	10515	protein_coding	tetratricopeptide repeat domain 14 [Source:MGI Symbol;Acc:MGI:1914370]
Ddx39b	ENSMUSG00000019432	3016	3144	3126	2950	46.1007	49.4948	45.343	49.0121	3066.56	3026.77	0.0190018	0.868333	0.999315	17	35241746	35253707	+	3783	protein_coding	DEAD (Asp-Glu-Ala-Asp) box polypeptide 39B [Source:MGI Symbol;Acc:MGI:99240]
Trim32	ENSMUSG00000051675	3031	2769	3437	2997	54.2788	51.0703	58.4075	58.3359	2884.54	3196.53	-0.14813	0.182503	0.786248	4	65604986	65616238	+	3229	protein_coding	tripartite motif-containing 32 [Source:MGI Symbol;Acc:MGI:1917057]
Csf1r	ENSMUSG00000024621	5269	4061	1665	1239	62.37	49.5087	18.7028	15.9413	4634.36	1435.07	1.69075	1.32e-33	8.73e-31	18	61105572	61132149	+	4885	protein_coding	colony stimulating factor 1 receptor [Source:MGI Symbol;Acc:MGI:1339758]
Nefm	ENSMUSG00000022054	2562	2917	3628	3108	25.622	30.045	34.4308	33.7847	2729.31	3344.56	-0.293405	0.0152211	0.215567	14	68082590	68124846	-	5782	protein_coding	neurofilament, medium polypeptide [Source:MGI Symbol;Acc:MGI:97314]
Rpl8	ENSMUSG00000003970	2792	2654	3577	3182	118.798	116.304	144.43	147.163	2709.28	3360.27	-0.310608	0.00463352	0.0910821	15	76904078	76906314	+	1359	protein_coding	ribosomal protein L8 [Source:MGI Symbol;Acc:MGI:1350927]
Tanc1	ENSMUSG00000035168	2588	3436	3153	3012	10.2711	14.0445	11.8747	12.9931	3004.16	3072.38	-0.032362	0.825093	0.999315	2	59612042	59846149	+	14570	protein_coding	tetratricopeptide repeat, ankyrin repeat and coiled-coil containing 1 [Source:MGI Symbol;Acc:MGI:1914110]
Usp5	ENSMUSG00000038429	2848	2913	3423	2989	35.6382	37.542	40.647	40.6544	2867.53	3185.75	-0.151857	0.17008	0.770124	6	124815019	124829484	-	4621	protein_coding	ubiquitin specific peptidase 5 (isopeptidase T) [Source:MGI Symbol;Acc:MGI:1347343]
Usp7	ENSMUSG00000022710	3049	3114	3268	2741	22.7024	23.88	23.091	22.1835	3067.59	2981.45	0.0409507	0.713229	0.999315	16	8689595	8792308	-	7766	protein_coding	ubiquitin specific peptidase 7 [Source:MGI Symbol;Acc:MGI:2182061]
D430019H16Rik	ENSMUSG00000094910	2754	3093	3404	2911	27.5231	31.8357	32.2826	31.6214	2912.34	3135.34	-0.106568	0.371759	0.947251	12	105453856	105493095	+	5786	protein_coding	RIKEN cDNA D430019H16 gene [Source:MGI Symbol;Acc:MGI:2443127]
Pacs2	ENSMUSG00000021143	3324	3082	2971	2776	27.5174	26.2772	23.3396	24.9787	3186.27	2861.91	0.155104	0.168674	0.769755	12	113014508	113074401	+	6985	protein_coding	phosphofurin acidic cluster sorting protein 2 [Source:MGI Symbol;Acc:MGI:1924399]
Cend1	ENSMUSG00000060240	2247	2832	3864	3207	73.201	95.0185	119.453	113.558	2531.94	3507.13	-0.470252	0.000565381	0.0172282	7	141426446	141429491	-	1775	protein_coding	cell cycle exit and neuronal differentiation 1 [Source:MGI Symbol;Acc:MGI:1929898]
Retreg2	ENSMUSG00000049339	2977	2914	3334	2922	57.4004	57.8664	61.0023	61.238	2931.29	3108.63	-0.0847392	0.43845	0.971573	1	75142778	75147913	+	2999	protein_coding	reticulophagy regulator family member 2 [Source:MGI Symbol;Acc:MGI:2388278]
Arglu1	ENSMUSG00000040459	3039	2802	3498	2805	32.0849	30.4676	35.0457	32.189	2905.13	3122.58	-0.104321	0.361179	0.940172	8	8665075	8690521	-	5477	protein_coding	arginine and glutamate rich 1 [Source:MGI Symbol;Acc:MGI:2442985]
Dock3	ENSMUSG00000039716	2902	2542	3619	3068	11.6145	10.4781	13.7448	13.3464	2706.65	3319.05	-0.294268	0.0104653	0.166385	9	106892825	107231909	-	14448	protein_coding	dedicator of cyto-kinesis 3 [Source:MGI Symbol;Acc:MGI:2429763]
Stmn1	ENSMUSG00000028832	3538	2813	3068	2708	106.443	87.1625	87.591	88.5549	3155.36	2870.81	0.136459	0.281083	0.890399	4	134468320	134473843	+	1922	protein_coding	stathmin 1 [Source:MGI Symbol;Acc:MGI:96739]
Itfg1	ENSMUSG00000031703	3242	2934	3387	2556	16.973	15.82	16.827	14.545	3071.33	2938.23	0.063608	0.599973	0.997804	8	85717578	85840921	-	11045	protein_coding	integrin alpha FG-GAP repeat containing 1 [Source:MGI Symbol;Acc:MGI:106419]
Mef2c	ENSMUSG00000005583	4549	2120	3157	2291	16.7384	8.03405	11.0235	9.1628	3301.12	2689.97	0.295353	0.551872	0.995454	13	83504034	83667080	+	15715	protein_coding	myocyte enhancer factor 2C [Source:MGI Symbol;Acc:MGI:99458]
Flywch1	ENSMUSG00000040097	2854	2954	3332	2976	38.6852	41.2385	42.8589	43.846	2891.18	3136.48	-0.117469	0.292925	0.900271	17	23752793	23771602	-	4266	protein_coding	FLYWCH-type zinc finger 1 [Source:MGI Symbol;Acc:MGI:2442638]
Rab10	ENSMUSG00000020671	3145	3129	3081	2742	51.7672	53.0445	48.125	49.0577	3122.24	2894.98	0.109071	0.320913	0.918888	12	3247428	3309969	-	3513	protein_coding	RAB10, member RAS oncogene family [Source:MGI Symbol;Acc:MGI:105066]
Sh3glb2	ENSMUSG00000026860	2646	2857	3505	3084	38.3468	42.6433	48.2028	48.5802	2740.2	3274.54	-0.257054	0.0252799	0.299578	2	30344809	30359337	-	3990	protein_coding	SH3-domain GRB2-like endophilin B2 [Source:MGI Symbol;Acc:MGI:2385131]
Clta	ENSMUSG00000028478	3136	3150	2965	2821	100.743	104.22	90.3877	98.5027	3128.43	2883.1	0.118031	0.298923	0.905089	4	44004452	44032846	+	1800	protein_coding	clathrin, light polypeptide (Lca) [Source:MGI Symbol;Acc:MGI:894297]
Mgat3	ENSMUSG00000042428	2711	2765	3503	3088	33.6039	35.2985	41.2046	41.6048	2725.61	3275.74	-0.265246	0.0166139	0.227196	15	80173721	80215519	+	4665	protein_coding	mannoside acetylglucosaminyltransferase 3 [Source:MGI Symbol;Acc:MGI:104532]
Tenm2	ENSMUSG00000049336	3033	2641	3449	2918	15.2852	13.7078	16.4944	15.9841	2820.88	3160.01	-0.163795	0.15681	0.750476	11	36006656	37235964	-	11474	protein_coding	teneurin transmembrane protein 2 [Source:MGI Symbol;Acc:MGI:1345184]
Napg	ENSMUSG00000024581	2831	2794	3449	2965	31.8547	32.3788	36.8275	36.263	2799.1	3185.06	-0.186409	0.0894193	0.595252	18	62977836	62999450	+	5139	protein_coding	N-ethylmaleimide sensitive fusion protein attachment protein gamma [Source:MGI Symbol;Acc:MGI:104561]
Zfp91	ENSMUSG00000024695	3148	3048	3208	2621	18.1198	18.069	17.5226	16.398	3082.8	2889.58	0.0931982	0.404249	0.95878	19	12763660	12796126	-	10046	protein_coding	zinc finger protein 91 [Source:MGI Symbol;Acc:MGI:104854]
Slc25a12	ENSMUSG00000027010	2862	2796	3427	2932	22.5407	22.6796	25.6128	25.0996	2815.31	3157.23	-0.165426	0.13174	0.704898	2	71271063	71367749	-	7342	protein_coding	solute carrier family 25 (mitochondrial carrier, Aralar), member 12 [Source:MGI Symbol;Acc:MGI:1926080]
Spire1	ENSMUSG00000024533	3293	3047	3108	2563	24.5192	23.3662	21.9604	20.7429	3153.4	2812.14	0.165103	0.141663	0.720957	18	67488209	67610790	-	7766	protein_coding	spire type actin nucleation factor 1 [Source:MGI Symbol;Acc:MGI:1915416]
Rps24	ENSMUSG00000025290	2965	3679	2965	2390	27.4057	35.0224	26.0067	24.0115	3311.73	2653.4	0.319489	0.0185298	0.245695	14	24487125	24496959	+	6256	protein_coding	ribosomal protein S24 [Source:MGI Symbol;Acc:MGI:98147]
Htra1	ENSMUSG00000006205	2997	3585	2844	2568	60.1946	74.1585	54.2057	56.0623	3279.95	2691.96	0.285006	0.0265036	0.309042	7	130936111	130985660	+	2879	protein_coding	HtrA serine peptidase 1 [Source:MGI Symbol;Acc:MGI:1929076]
Trpc4ap	ENSMUSG00000038324	2962	3001	3238	2784	19.5677	20.4184	20.2991	19.9908	2967.87	2990.41	-0.0109863	0.920876	0.999315	2	155634271	155692384	-	8753	protein_coding	transient receptor potential cation channel, subfamily C, member 4 associated protein [Source:MGI Symbol;Acc:MGI:1930751]
Acsl3	ENSMUSG00000032883	3270	3284	2942	2466	43.3983	44.8879	37.0521	35.5732	3261.8	2683.2	0.281572	0.0112308	0.175292	1	78657825	78707743	+	4357	protein_coding	acyl-CoA synthetase long-chain family member 3 [Source:MGI Symbol;Acc:MGI:1921455]
Bcr	ENSMUSG00000009681	2719	3058	3285	2899	19.1948	22.2338	22.0067	22.2448	2877.5	3073.57	-0.0951533	0.426221	0.967366	10	75060592	75184921	+	8191	protein_coding	breakpoint cluster region [Source:MGI Symbol;Acc:MGI:88141]
Mib1	ENSMUSG00000024294	2833	2649	3329	3139	15.7987	15.2145	17.6171	19.0271	2726.85	3221.96	-0.240486	0.033752	0.360001	18	10725548	10818704	+	10369	protein_coding	mindbomb E3 ubiquitin protein ligase 1 [Source:MGI Symbol;Acc:MGI:2443157]
Phyhipl	ENSMUSG00000037747	3446	3143	2995	2361	20.4751	19.2334	16.887	15.2479	3276.9	2651.9	0.305048	0.00883544	0.146197	10	70557682	70655965	-	9732	protein_coding	phytanoyl-CoA hydroxylase interacting protein-like [Source:MGI Symbol;Acc:MGI:1918161]
Sulf2	ENSMUSG00000006800	3080	3288	2992	2577	30.3355	33.3529	27.9645	27.588	3170.66	2765.63	0.197089	0.0843126	0.580038	2	166073089	166155663	-	5871	protein_coding	sulfatase 2 [Source:MGI Symbol;Acc:MGI:1919293]
Cyb5b	ENSMUSG00000031924	2841	2962	3285	2847	37.5582	40.3292	41.2111	40.9097	2888.84	3045.86	-0.0764201	0.495772	0.985635	8	107150640	107187471	+	4374	protein_coding	cytochrome b5 type B [Source:MGI Symbol;Acc:MGI:1913677]
Large1	ENSMUSG00000004383	2606	3075	3326	2921	18.893	22.9601	22.882	23.0178	2830.68	3104.38	-0.133238	0.290173	0.898445	8	72814599	73353540	-	7976	protein_coding	LARGE xylosyl- and glucuronyltransferase 1 [Source:MGI Symbol;Acc:MGI:1342270]
Wnk2	ENSMUSG00000037989	2827	3014	3267	2819	19.2748	21.1646	21.1378	20.8913	2908.24	3022.56	-0.0557107	0.625064	0.997861	13	49036303	49148014	-	8481	protein_coding	WNK lysine deficient protein kinase 2 [Source:MGI Symbol;Acc:MGI:1922857]
Mat2a	ENSMUSG00000053907	3088	3285	3043	2510	39.8043	43.6103	37.222	35.1667	3173.07	2753.65	0.20433	0.0763511	0.553971	6	72432799	72439558	-	4486	protein_coding	methionine adenosyltransferase II, alpha [Source:MGI Symbol;Acc:MGI:2443731]
Wdr1	ENSMUSG00000005103	2976	3081	3055	2798	19.3377	20.6188	18.8377	19.7617	3015.13	2912.72	0.0499464	0.658037	0.998239	5	38526813	38563221	-	8899	protein_coding	WD repeat domain 1 [Source:MGI Symbol;Acc:MGI:1337100]
Plk2	ENSMUSG00000021701	2621	3044	3299	2940	33.7471	40.3659	40.3085	41.1454	2822.38	3101.94	-0.136305	0.271362	0.881716	13	110395046	110400844	+	4491	protein_coding	polo like kinase 2 [Source:MGI Symbol;Acc:MGI:1099790]
Ppp6r1	ENSMUSG00000052296	2965	3260	2952	2726	35.0828	39.7273	33.146	35.0591	3100.13	2826.42	0.133432	0.259741	0.874774	7	4631495	4659019	-	4887	protein_coding	protein phosphatase 6, regulatory subunit 1 [Source:MGI Symbol;Acc:MGI:2442163]
Dnajb5	ENSMUSG00000036052	2322	3370	3209	2989	22.6194	33.8103	29.6642	31.6482	2840.4	3086.18	-0.119763	0.456007	0.975288	4	42949814	42959425	+	5936	protein_coding	DnaJ heat shock protein family (Hsp40) member B5 [Source:MGI Symbol;Acc:MGI:1930018]
B230334C09Rik	ENSMUSG00000104597	2957	2893	3143	2896	19.1539	19.2999	19.3195	20.3897	2910.88	3005.9	-0.0462013	0.677752	0.999315	3	158067186	158076112	-	8927	antisense	RIKEN cDNA B230334C09 gene [Source:MGI Symbol;Acc:MGI:2442224]
Tnrc6c	ENSMUSG00000025571	2675	2844	3356	3005	12.044	13.1879	14.3388	14.706	2747.86	3163.1	-0.203026	0.0750348	0.55006	11	117654289	117763439	+	12843	protein_coding	trinucleotide repeat containing 6C [Source:MGI Symbol;Acc:MGI:2443265]
Itpka	ENSMUSG00000027296	1985	2706	3622	3563	63.1363	88.6436	109.323	123.18	2339.84	3584.27	-0.615258	5.35e-05	0.0024352	2	119742337	119751263	+	1818	protein_coding	inositol 1,4,5-trisphosphate 3-kinase A [Source:MGI Symbol;Acc:MGI:1333822]
Arfgef3	ENSMUSG00000019852	2924	2850	3313	2783	11.5974	11.6421	12.4696	11.9978	2872.98	3024.78	-0.0743898	0.500814	0.987384	10	18581839	18743949	-	14579	protein_coding	ARFGEF family member 3 [Source:MGI Symbol;Acc:MGI:106387]
Mgll	ENSMUSG00000033174	2825	3118	3125	2777	32.1754	36.5748	33.7754	34.3784	2959.78	2934.1	0.0125444	0.915085	0.999315	6	88724412	88828360	+	5077	protein_coding	monoglyceride lipase [Source:MGI Symbol;Acc:MGI:1346042]
Rad23b	ENSMUSG00000028426	2903	3155	3054	2714	29.2804	32.7741	29.2311	29.754	3016.71	2867.49	0.073172	0.528335	0.99169	4	55350043	55392237	+	5733	protein_coding	RAD23 homolog B, nucleotide excision repair protein [Source:MGI Symbol;Acc:MGI:105128]
Ipo9	ENSMUSG00000041879	3005	2946	3162	2709	21.1056	21.3102	21.0747	20.6809	2961.18	2915.08	0.022576	0.8374	0.999315	1	135382312	135430499	-	8233	protein_coding	importin 9 [Source:MGI Symbol;Acc:MGI:1918944]
Spop	ENSMUSG00000057522	2948	2811	3200	2861	53.9622	52.9937	55.585	56.9227	2865.05	3013.77	-0.0729298	0.508218	0.989746	11	95414080	95493406	+	3159	protein_coding	speckle-type POZ protein [Source:MGI Symbol;Acc:MGI:1343085]
5031439G07Rik	ENSMUSG00000036046	2844	2917	3286	2762	17.1234	18.0883	18.7747	18.0754	2867.59	3001.02	-0.065752	0.557318	0.995454	15	84943936	84988551	-	9604	protein_coding	RIKEN cDNA 5031439G07 gene [Source:MGI Symbol;Acc:MGI:2444899]
Sst	ENSMUSG00000004366	2518	3519	3078	2679	201.945	290.668	234.256	233.537	3011.75	2860	0.0744684	0.627527	0.997861	16	23889573	23890958	-	721	protein_coding	somatostatin [Source:MGI Symbol;Acc:MGI:98326]
Atcay	ENSMUSG00000034958	2722	2554	3531	2985	39.389	38.0635	48.4875	46.9501	2624.45	3233.87	-0.301305	0.00664117	0.119387	10	81204508	81230833	-	3996	protein_coding	ataxia, cerebellar, Cayman type [Source:MGI Symbol;Acc:MGI:2448730]
Nsd1	ENSMUSG00000021488	3086	2905	3036	2755	10.2069	9.89563	9.52891	9.90429	2980.19	2880.97	0.0489799	0.659254	0.998239	13	55209782	55318325	+	17483	protein_coding	nuclear receptor-binding SET-domain protein 1 [Source:MGI Symbol;Acc:MGI:1276545]
Cacna1c	ENSMUSG00000051331	2740	2996	3103	2940	7.47672	8.41984	8.03503	8.71994	2856.49	3010.74	-0.0757452	0.525967	0.99169	6	118587240	119196418	-	21191	protein_coding	calcium channel, voltage-dependent, L type, alpha 1C subunit [Source:MGI Symbol;Acc:MGI:103013]
Secisbp2l	ENSMUSG00000035093	3072	2948	3018	2738	21.6051	21.3532	20.1418	20.9302	2995.04	2863.53	0.0648981	0.557568	0.995454	2	125736986	125782870	-	8222	protein_coding	SECIS binding protein 2-like [Source:MGI Symbol;Acc:MGI:1917604]
Gng7	ENSMUSG00000048240	2286	3288	3254	2947	34.9147	51.7207	47.1622	48.9234	2781.34	3084.73	-0.149439	0.346048	0.933185	10	80948624	81014945	-	3786	protein_coding	guanine nucleotide binding protein (G protein), gamma 7 [Source:MGI Symbol;Acc:MGI:95787]
Epn2	ENSMUSG00000001036	2624	3340	3071	2734	29.0229	38.0473	32.2331	32.8685	2973.33	2886.06	0.04291	0.755738	0.999315	11	61517249	61579687	-	5228	protein_coding	epsin 2 [Source:MGI Symbol;Acc:MGI:1333766]
Gpd2	ENSMUSG00000026827	2853	2985	3214	2709	25.1906	27.1445	26.9295	25.9987	2906.34	2939.27	-0.0163944	0.884906	0.999315	2	57237635	57370719	+	6549	protein_coding	glycerol phosphate dehydrogenase 2, mitochondrial [Source:MGI Symbol;Acc:MGI:99778]
Zmynd8	ENSMUSG00000039671	2916	3285	2909	2648	15.2857	17.7351	14.4706	15.0876	3088.73	2764.85	0.159848	0.185686	0.791107	2	165784152	165899016	-	11031	protein_coding	zinc finger, MYND-type containing 8 [Source:MGI Symbol;Acc:MGI:1918025]
Fbxw11	ENSMUSG00000020271	2764	2971	3153	2866	36.9371	40.8911	39.9848	41.63	2855.63	2994.57	-0.0684926	0.553637	0.995454	11	32642724	32746816	+	4327	protein_coding	F-box and WD-40 domain protein 11 [Source:MGI Symbol;Acc:MGI:2144023]
Rps7	ENSMUSG00000061477	3073	3244	2960	2476	88.186	95.878	80.6072	77.2313	3145.01	2696.91	0.221591	0.0524551	0.464717	12	28630854	28635953	-	2015	protein_coding	ribosomal protein S7 [Source:MGI Symbol;Acc:MGI:1333818]
Faah	ENSMUSG00000034171	2503	3056	3250	2928	18.4752	23.2318	22.7644	23.4912	2770.58	3072.74	-0.149383	0.256132	0.8733	4	115967145	116017926	-	7834	protein_coding	fatty acid amide hydrolase [Source:MGI Symbol;Acc:MGI:109609]
Map3k10	ENSMUSG00000040390	2478	2903	3310	3044	34.5942	41.7398	43.8506	46.1904	2681.06	3162.48	-0.238248	0.058902	0.490494	7	27656375	27674598	-	4142	protein_coding	mitogen-activated protein kinase kinase kinase 10 [Source:MGI Symbol;Acc:MGI:1346879]
C2cd2l	ENSMUSG00000032120	2665	3065	3250	2755	26.4055	31.2772	30.558	29.6704	2854.56	2980.54	-0.0624587	0.611715	0.997861	9	44309237	44320285	-	5836	protein_coding	C2 calcium-dependent domain containing 2-like [Source:MGI Symbol;Acc:MGI:1919014]
Rab1a	ENSMUSG00000020149	3160	2984	2987	2602	48.0983	46.7781	43.1443	43.0483	3056.37	2776.62	0.138497	0.209295	0.826268	11	20201432	20226856	+	3799	protein_coding	RAB1A, member RAS oncogene family [Source:MGI Symbol;Acc:MGI:97842]
Habp4	ENSMUSG00000021476	2851	2829	3248	2786	30.7456	31.421	33.2389	32.6567	2826.58	2996.13	-0.0841064	0.445893	0.97265	13	64161824	64186537	+	5362	protein_coding	hyaluronic acid binding protein 4 [Source:MGI Symbol;Acc:MGI:1891713]
Sirt2	ENSMUSG00000015149	3474	3338	2622	2270	39.8972	39.4821	28.5753	28.3364	3389.1	2429.84	0.480016	1.31e-05	0.000692374	7	28766735	28788661	+	5035	protein_coding	sirtuin 2 [Source:MGI Symbol;Acc:MGI:1927664]
Cdc42bpb	ENSMUSG00000021279	2916	2815	3031	2942	22.8632	22.7316	22.5518	25.0725	2851.38	2978.3	-0.0625543	0.587735	0.997236	12	111292976	111377718	-	7375	protein_coding	CDC42 binding protein kinase beta [Source:MGI Symbol;Acc:MGI:2136459]
Dnaja2	ENSMUSG00000031701	2736	2826	3223	2915	53.1791	56.5716	59.4471	61.5842	2768.68	3053.25	-0.141095	0.209707	0.826268	8	85537633	85555344	-	2975	protein_coding	DnaJ heat shock protein family (Hsp40) member A2 [Source:MGI Symbol;Acc:MGI:1931882]
Ankrd17	ENSMUSG00000055204	2990	2870	3177	2661	4.86454	4.80898	4.90493	4.70566	2915.44	2896.48	0.00930507	0.933142	0.999315	5	90227166	90366577	-	35542	protein_coding	ankyrin repeat domain 17 [Source:MGI Symbol;Acc:MGI:1932101]
Rbm25	ENSMUSG00000010608	3204	3077	2845	2569	10.6624	10.5461	8.98441	9.29248	3124.91	2692.96	0.214729	0.0522027	0.463311	12	83631236	83683123	+	17376	protein_coding	RNA binding motif protein 25 [Source:MGI Symbol;Acc:MGI:1914289]
Atp6v1d	ENSMUSG00000021114	2786	3082	3100	2720	35.0063	39.8841	36.9634	37.1484	2922.47	2892.09	0.015019	0.898706	0.999315	12	78840725	78861638	-	4602	protein_coding	ATPase, H+ transporting, lysosomal V1 subunit D [Source:MGI Symbol;Acc:MGI:1921084]
Mlc1	ENSMUSG00000035805	3526	3077	2745	2337	72.7916	65.4226	53.7758	52.4401	3282.79	2522.79	0.379886	0.00104787	0.0284852	15	88955884	88979007	-	2801	protein_coding	megalencephalic leukoencephalopathy with subcortical cysts 1 homolog (human) [Source:MGI Symbol;Acc:MGI:2157910]
Pnkd	ENSMUSG00000026179	2400	2885	3406	2954	17.7195	21.9375	23.8632	23.7058	2633.72	3159.19	-0.26257	0.0417378	0.408055	1	74284930	74353694	+	7832	protein_coding	paroxysmal nonkinesiogenic dyskinesia [Source:MGI Symbol;Acc:MGI:1930773]
Bcl11b	ENSMUSG00000048251	2243	3211	3062	3125	15.9907	23.5765	20.7152	24.2155	2721.37	3090.26	-0.183319	0.260464	0.874774	12	107910403	108003602	-	8111	protein_coding	B cell leukemia/lymphoma 11B [Source:MGI Symbol;Acc:MGI:1929913]
Ptov1	ENSMUSG00000038502	2502	2929	3249	2954	34.3406	41.4039	42.3171	44.0693	2705.96	3086.13	-0.189674	0.131542	0.704648	7	44863067	44869788	-	4213	protein_coding	prostate tumor over expressed gene 1 [Source:MGI Symbol;Acc:MGI:1933946]
Baz1b	ENSMUSG00000002748	2921	3126	2929	2645	12.3586	13.6216	11.7599	12.1638	3010.89	2772.55	0.119014	0.301662	0.906278	5	135187264	135246129	+	13667	protein_coding	bromodomain adjacent to zinc finger domain, 1B [Source:MGI Symbol;Acc:MGI:1353499]
Slc6a6	ENSMUSG00000030096	3153	2807	3048	2603	21.5586	19.7669	19.7768	19.3453	2963.55	2805.54	0.0790369	0.488313	0.982818	6	91684053	91759066	+	8457	protein_coding	solute carrier family 6 (neurotransmitter transporter, taurine), member 6 [Source:MGI Symbol;Acc:MGI:98488]
Pip4k2b	ENSMUSG00000018547	2826	3035	3073	2673	31.4013	34.7324	32.4028	32.2834	2918.35	2854.48	0.031859	0.781829	0.999315	11	97715157	97744704	-	5204	protein_coding	phosphatidylinositol-5-phosphate 4-kinase, type II, beta [Source:MGI Symbol;Acc:MGI:1934234]
Pam	ENSMUSG00000026335	2959	2530	3324	2787	14.3881	12.6701	15.3378	14.7299	2728.54	3032.03	-0.152177	0.198792	0.809743	1	97795114	98095646	-	11892	protein_coding	peptidylglycine alpha-amidating monooxygenase [Source:MGI Symbol;Acc:MGI:97475]
Ogfrl1	ENSMUSG00000026158	2882	3023	3178	2515	20.5513	22.2016	21.5052	19.4934	2939.75	2819.13	0.0601471	0.60875	0.997861	1	23366424	23397772	-	8109	protein_coding	opioid growth factor receptor-like 1 [Source:MGI Symbol;Acc:MGI:1917405]
AI593442	ENSMUSG00000078307	2579	2579	3389	3045	25.6104	26.3765	31.9361	32.8668	2566.96	3199.78	-0.317856	0.00419317	0.0849413	9	52673042	52679780	-	5823	protein_coding	expressed sequence AI593442 [Source:MGI Symbol;Acc:MGI:2143099]
Serpine2	ENSMUSG00000026249	3843	3398	2349	2000	26.8155	24.4196	15.554	15.1688	3600.34	2158.92	0.737779	1.42e-10	1.77e-08	1	79794197	79861180	-	8287	protein_coding	serine (or cysteine) peptidase inhibitor, clade E, member 2 [Source:MGI Symbol;Acc:MGI:101780]
Tnrc18	ENSMUSG00000039477	2678	2799	3169	2943	12.6247	13.5898	14.1767	15.0801	2726.6	3043.05	-0.1583	0.167238	0.766826	5	142724661	142817662	-	12266	protein_coding	trinucleotide repeat containing 18 [Source:MGI Symbol;Acc:MGI:3648294]
Ubl3	ENSMUSG00000001687	2667	2944	3106	2872	19.044	21.6508	21.0466	22.2907	2794.43	2975.89	-0.0906994	0.446867	0.972884	5	148504635	148552789	-	8098	protein_coding	ubiquitin-like 3 [Source:MGI Symbol;Acc:MGI:1344373]
Grn	ENSMUSG00000034708	5396	4156	1115	922	89.8161	71.2458	17.6117	16.6809	4744.61	1010.2	2.23142	6.48e-61	1.45e-57	11	102430315	102437048	+	3474	protein_coding	granulin [Source:MGI Symbol;Acc:MGI:95832]
Tpm1	ENSMUSG00000032366	2732	2957	3254	2643	24.3603	27.1553	27.5337	25.6156	2832.87	2922.71	-0.0452821	0.70146	0.999315	9	67022590	67049406	-	6485	protein_coding	tropomyosin 1, alpha [Source:MGI Symbol;Acc:MGI:98809]
Gprin1	ENSMUSG00000069227	2430	3043	3315	2786	32.3168	41.6798	41.8361	40.2725	2728.22	3027.31	-0.150255	0.268513	0.879754	13	54736671	54749874	-	4348	protein_coding	G protein-regulated inducer of neurite outgrowth 1 [Source:MGI Symbol;Acc:MGI:1349455]
Dync1i2	ENSMUSG00000027012	3136	3083	2902	2449	21.9007	22.1746	19.232	18.5899	3094.6	2655.53	0.220639	0.0464984	0.433186	2	71211706	71263303	+	8280	protein_coding	dynein cytoplasmic 1 intermediate chain 2 [Source:MGI Symbol;Acc:MGI:107750]
Gad2	ENSMUSG00000026787	2970	2913	3049	2634	29.2272	29.5238	28.473	28.1742	2927.35	2822.53	0.0525707	0.633499	0.997861	2	22622205	22693874	+	5876	protein_coding	glutamic acid decarboxylase 2 [Source:MGI Symbol;Acc:MGI:95634]
Ksr1	ENSMUSG00000018334	2363	3585	2830	2782	19.2369	30.058	21.8626	24.6169	2969.08	2799.5	0.0848533	0.796511	0.999315	11	79013440	79146407	-	7103	protein_coding	kinase suppressor of ras 1 [Source:MGI Symbol;Acc:MGI:105051]
Nbr1	ENSMUSG00000017119	3035	2930	2881	2712	25.5418	25.3957	23.0081	24.8077	2967.81	2785.93	0.0914578	0.418199	0.964659	11	101552149	101581951	+	6871	protein_coding	NBR1, autophagy cargo receptor [Source:MGI Symbol;Acc:MGI:108498]
Nrxn3	ENSMUSG00000066392	2798	2746	3190	2819	12.8356	12.9739	13.8869	14.0563	2758.68	2986.73	-0.114564	0.298955	0.905089	12	88722876	90334935	+	12605	protein_coding	neurexin III [Source:MGI Symbol;Acc:MGI:1096389]
Smap2	ENSMUSG00000032870	2945	3025	2984	2582	53.8903	57.0101	51.8166	51.3555	2971.65	2764.57	0.104151	0.351752	0.935846	4	120968317	121017247	-	3160	protein_coding	small ArfGAP 2 [Source:MGI Symbol;Acc:MGI:1917030]
Chchd2	ENSMUSG00000070493	2355	2837	3407	2929	60.0162	74.4626	82.3939	81.1339	2587.42	3146.33	-0.282296	0.0292371	0.33204	5	129881156	129887470	-	2269	protein_coding	coiled-coil-helix-coiled-coil-helix domain containing 2 [Source:MGI Symbol;Acc:MGI:1261428]
Clip1	ENSMUSG00000049550	2896	3183	2888	2554	13.5179	15.302	12.7924	12.958	3027.42	2704.98	0.16244	0.167165	0.766779	5	123577795	123684618	-	12388	protein_coding	CAP-GLY domain containing linker protein 1 [Source:MGI Symbol;Acc:MGI:1928401]
Ice1	ENSMUSG00000034525	2926	2808	3033	2742	15.1202	14.9445	14.873	15.4012	2852.75	2872.64	-0.0099167	0.928751	0.999315	13	70551707	70637634	-	11190	protein_coding	interactor of little elongation complex ELL subunit 1 [Source:MGI Symbol;Acc:MGI:2385865]
Mpp2	ENSMUSG00000017314	2477	2866	3271	2881	29.7964	35.5071	37.3391	37.6692	2661.88	3057.47	-0.199965	0.10621	0.646402	11	102057015	102088515	-	4807	protein_coding	membrane protein, palmitoylated 2 (MAGUK p55 subfamily member 2) [Source:MGI Symbol;Acc:MGI:1858257]
Ube2o	ENSMUSG00000020802	2665	2608	3301	2921	29.1419	29.3717	34.254	34.7182	2623.77	3092.74	-0.237212	0.0316534	0.34684	11	116537740	116581447	-	5288	protein_coding	ubiquitin-conjugating enzyme E2O [Source:MGI Symbol;Acc:MGI:2444266]
Mmd2	ENSMUSG00000039533	3081	3110	2878	2418	34.3072	35.6661	30.4109	29.2655	3081.26	2627.84	0.229503	0.0401063	0.399876	5	142562358	142608800	-	5193	protein_coding	monocyte to macrophage differentiation-associated 2 [Source:MGI Symbol;Acc:MGI:1922354]
Rpl19	ENSMUSG00000017404	2980	3478	2736	2291	168.608	202.671	146.9	140.894	3217.58	2494.08	0.36728	0.00351468	0.0746641	11	98026710	98030492	+	1022	protein_coding	ribosomal protein L19 [Source:MGI Symbol;Acc:MGI:98020]
Gde1	ENSMUSG00000033917	2948	2743	3022	2770	100.749	96.547	98.0057	102.896	2830.71	2882.45	-0.025966	0.817239	0.999315	7	118688545	118705778	-	1692	protein_coding	glycerophosphodiester phosphodiesterase 1 [Source:MGI Symbol;Acc:MGI:1891827]
Rps14	ENSMUSG00000024608	2961	3361	2791	2370	123.713	144.626	110.658	107.629	3149.18	2561.78	0.297682	0.0144893	0.207772	18	60774510	60778546	+	1384	protein_coding	ribosomal protein S14 [Source:MGI Symbol;Acc:MGI:98107]
Tmem132b	ENSMUSG00000070498	2746	2778	3076	2879	19.2748	20.0828	20.4891	21.9653	2749.34	2965.67	-0.10911	0.336374	0.92822	5	125531774	125792583	+	8238	protein_coding	transmembrane protein 132B [Source:MGI Symbol;Acc:MGI:3609245]
Cntn2	ENSMUSG00000053024	2691	2926	3138	2717	16.7246	18.7291	18.5072	18.3543	2797.11	2908.17	-0.0562624	0.628955	0.997861	1	132509427	132543256	-	9304	protein_coding	contactin 2 [Source:MGI Symbol;Acc:MGI:104518]
Svop	ENSMUSG00000042078	2275	2638	3416	3138	28.8742	34.4829	41.1426	43.2899	2447.69	3261.91	-0.41429	0.000918964	0.0254845	5	114026910	114091570	-	4556	protein_coding	SV2 related protein [Source:MGI Symbol;Acc:MGI:1915916]
Tpm3	ENSMUSG00000027940	3074	3211	2733	2432	29.2116	31.4263	24.6454	25.1201	3128.83	2567.83	0.285092	0.0117912	0.181228	3	90072649	90100902	+	6085	protein_coding	tropomyosin 3, gamma [Source:MGI Symbol;Acc:MGI:1890149]
Acap2	ENSMUSG00000049076	2703	3035	2954	2735	23.2174	26.849	24.0782	25.5347	2858.04	2832.15	0.0131951	0.913483	0.999315	16	31092412	31201245	-	6732	protein_coding	ArfGAP with coiled-coil, ankyrin repeat and PH domains 2 [Source:MGI Symbol;Acc:MGI:1925868]
Hcfc1	ENSMUSG00000031386	2810	2819	3028	2761	19.4362	20.0818	19.875	20.7576	2801.43	2880.44	-0.0400259	0.720455	0.999315	X	73942792	73966357	-	8360	protein_coding	host cell factor C1 [Source:MGI Symbol;Acc:MGI:105942]
Taok2	ENSMUSG00000059981	2585	2889	3024	2919	16.0451	18.4685	17.8119	19.6935	2726.45	2962.79	-0.119779	0.332423	0.926096	7	126865678	126884703	-	9316	protein_coding	TAO kinase 2 [Source:MGI Symbol;Acc:MGI:1915919]
Slc25a5	ENSMUSG00000016319	2639	2566	3292	2897	92.709	92.8411	109.746	110.621	2589.82	3075.76	-0.248075	0.0247155	0.295908	X	36795651	36798807	+	1646	protein_coding	solute carrier family 25 (mitochondrial carrier, adenine nucleotide translocator), member 5 [Source:MGI Symbol;Acc:MGI:1353496]
Nrbp2	ENSMUSG00000075590	3248	2980	2813	2346	48.2317	45.5757	39.6398	37.866	3097.5	2559.22	0.275288	0.0149399	0.212425	15	76085518	76091627	-	3894	protein_coding	nuclear receptor binding protein 2 [Source:MGI Symbol;Acc:MGI:2385017]
Ehd3	ENSMUSG00000024065	2572	3235	2951	2628	22.6784	29.3776	24.6919	25.1867	2894.81	2773.73	0.0615744	0.651854	0.997861	17	73804134	73832094	+	6558	protein_coding	EH-domain containing 3 [Source:MGI Symbol;Acc:MGI:1928900]
Zmiz1	ENSMUSG00000007817	3061	2920	2913	2485	14.1341	13.8863	12.7641	12.472	2975.51	2679.83	0.15093	0.173412	0.776982	14	25459185	25666743	+	12523	protein_coding	zinc finger, MIZ-type containing 1 [Source:MGI Symbol;Acc:MGI:3040693]
Cdkl5	ENSMUSG00000031292	2678	2664	3312	2721	10.8055	11.0706	12.6815	11.9335	2658.43	2991.27	-0.170363	0.13034	0.703033	X	160771923	160994704	-	14331	protein_coding	cyclin-dependent kinase-like 5 [Source:MGI Symbol;Acc:MGI:1278336]
Hnrnpa0	ENSMUSG00000007836	2124	2188	3580	3461	45.8623	48.6575	73.355	81.2285	2146.4	3510.36	-0.709524	1.46e-09	1.57e-07	13	58125879	58128556	-	2678	protein_coding	heterogeneous nuclear ribonucleoprotein A0 [Source:MGI Symbol;Acc:MGI:1924384]
Paqr8	ENSMUSG00000025931	2964	3236	2777	2375	31.2303	35.1162	27.7664	27.1999	3087.52	2557.93	0.271354	0.0206803	0.263783	1	20890606	20939650	+	5488	protein_coding	progestin and adipoQ receptor family member VIII [Source:MGI Symbol;Acc:MGI:1921479]
Epb41l3	ENSMUSG00000024044	2909	2793	3053	2593	14.1129	13.9555	14.0554	13.6735	2836.84	2802.54	0.0174776	0.874804	0.999315	17	69075683	69289989	+	11919	protein_coding	erythrocyte membrane protein band 4.1 like 3 [Source:MGI Symbol;Acc:MGI:103008]
Necap1	ENSMUSG00000030327	2731	2888	3185	2543	43.2536	47.1084	47.8691	43.7776	2797.54	2837.31	-0.0206455	0.860761	0.999315	6	122874474	122888941	+	3651	protein_coding	NECAP endocytosis associated 1 [Source:MGI Symbol;Acc:MGI:1914852]
Arid1a	ENSMUSG00000007880	2657	2778	3133	2757	13.3879	14.4163	14.9805	15.0995	2705.7	2927.17	-0.113527	0.31611	0.915126	4	133679008	133756769	-	11476	protein_coding	AT rich interactive domain 1A (SWI-like) [Source:MGI Symbol;Acc:MGI:1935147]
Rnf44	ENSMUSG00000034928	2761	2815	3131	2615	30.6908	32.2271	33.0271	31.595	2775.38	2850.56	-0.0387121	0.731222	0.999315	13	54679399	54693907	-	5202	protein_coding	ring finger protein 44 [Source:MGI Symbol;Acc:MGI:2145310]
Cand1	ENSMUSG00000020114	2852	2703	3096	2669	19.7338	19.2623	20.3286	20.0732	2763.44	2863.05	-0.0511076	0.6449	0.997861	10	119199255	119240055	-	8357	protein_coding	cullin associated and neddylation disassociated 1 [Source:MGI Symbol;Acc:MGI:1261820]
Tulp4	ENSMUSG00000034377	2949	2532	3072	2749	9.44525	8.35225	9.33695	9.57015	2724.65	2894.52	-0.0871201	0.460048	0.977186	17	6106437	6251128	+	18054	protein_coding	tubby like protein 4 [Source:MGI Symbol;Acc:MGI:1916092]
4930402H24Rik	ENSMUSG00000027309	3114	2730	2905	2550	16.8933	15.2531	14.955	15.0363	2905.54	2710.75	0.100187	0.38624	0.952921	2	130706200	130906406	-	10659	protein_coding	RIKEN cDNA 4930402H24 gene [Source:MGI Symbol;Acc:MGI:1923029]
Lmbrd1	ENSMUSG00000073725	2955	2342	3271	2727	28.6697	23.402	30.1156	28.7579	2631.64	2975.39	-0.177109	0.168616	0.769755	1	24678630	24766301	+	5960	protein_coding	LMBR1 domain containing 1 [Source:MGI Symbol;Acc:MGI:1915671]
Msl1	ENSMUSG00000052915	2532	2680	3278	2803	26.9486	29.3771	33.1075	32.4266	2594.92	3019.15	-0.218562	0.0560875	0.479556	11	98795516	98807859	+	5433	protein_coding	male specific lethal 1 [Source:MGI Symbol;Acc:MGI:1921276]
Khdrbs3	ENSMUSG00000022332	2505	2881	3176	2727	39.555	46.8531	47.5904	46.8041	2683.19	2931.19	-0.127666	0.300627	0.905882	15	68928420	69101211	+	3662	protein_coding	KH domain containing, RNA binding, signal transduction associated 3 [Source:MGI Symbol;Acc:MGI:1313312]
Rab11b	ENSMUSG00000077450	3005	2897	2946	2436	28.4437	28.2418	26.4618	25.0625	2936.43	2669.07	0.137565	0.219778	0.839994	17	33742484	33760530	-	6109	protein_coding	RAB11B, member RAS oncogene family [Source:MGI Symbol;Acc:MGI:99425]
Nap1l1	ENSMUSG00000058799	3154	2906	2840	2373	36.5195	34.6546	31.2052	29.8653	3014.04	2586.18	0.220772	0.0506478	0.45456	10	111473223	111498150	+	4994	protein_coding	nucleosome assembly protein 1-like 1 [Source:MGI Symbol;Acc:MGI:1855693]
Scrn1	ENSMUSG00000019124	1583	3141	3646	2900	10.6277	21.7183	23.2284	21.1622	2362.4	3242.08	-0.456704	0.365078	0.942086	6	54501173	54566489	-	8613	protein_coding	secernin 1 [Source:MGI Symbol;Acc:MGI:1917188]
Larp1	ENSMUSG00000037331	2830	2800	2931	2705	23.963	24.4182	23.5514	24.8959	2801.64	2805.46	-0.00181939	0.987075	0.999458	11	58009064	58062034	+	6829	protein_coding	La ribonucleoprotein domain family, member 1 [Source:MGI Symbol;Acc:MGI:1890165]
Hectd1	ENSMUSG00000035247	2765	2901	3013	2587	10.6946	11.5563	11.059	10.8761	2820.77	2780.73	0.0205344	0.856686	0.999315	12	51743722	51829536	-	14950	protein_coding	HECT domain E3 ubiquitin protein ligase 1 [Source:MGI Symbol;Acc:MGI:2384768]
Magee1	ENSMUSG00000031227	2620	2646	3292	2707	42.6761	44.3889	50.8849	47.9267	2620.9	2974.5	-0.182772	0.106374	0.646628	X	105120378	105123927	+	3550	protein_coding	melanoma antigen, family E, 1 [Source:MGI Symbol;Acc:MGI:2148149]
Glrb	ENSMUSG00000028020	2815	2567	3292	2585	34.968	32.8412	38.8059	34.9026	2676.62	2909.48	-0.120579	0.30609	0.910296	3	80843599	80913660	-	4655	protein_coding	glycine receptor, beta subunit [Source:MGI Symbol;Acc:MGI:95751]
Pkia	ENSMUSG00000027499	2911	2729	2995	2617	45.2371	43.6774	44.1667	44.204	2805.5	2788.34	0.00887652	0.9364	0.999315	3	7366669	7445366	+	3721	protein_coding	protein kinase inhibitor, alpha [Source:MGI Symbol;Acc:MGI:104747]
Olig1	ENSMUSG00000046160	3075	2857	2741	2579	82.2435	78.6987	69.5682	74.9744	2950.56	2649.9	0.155292	0.174261	0.777538	16	91269772	91271933	+	2162	protein_coding	oligodendrocyte transcription factor 1 [Source:MGI Symbol;Acc:MGI:1355334]
Atp5f1	ENSMUSG00000000563	2415	2680	3407	2749	34.0186	38.8808	45.5424	42.09	2537.55	3050.4	-0.265816	0.0286841	0.327842	3	105942698	105960099	-	4105	protein_coding	ATP synthase, H+ transporting, mitochondrial F0 complex, subunit B1 [Source:MGI Symbol;Acc:MGI:1100495]
Asrgl1	ENSMUSG00000024654	3114	2838	2835	2463	41.905	39.3333	36.203	36.026	2960.08	2631.82	0.169602	0.132284	0.704971	19	9109868	9135636	-	4297	protein_coding	asparaginase like 1 [Source:MGI Symbol;Acc:MGI:1913764]
Dgkg	ENSMUSG00000022861	2431	2991	3019	2801	15.1887	19.2466	17.8996	19.0219	2702.45	2897.57	-0.100564	0.453547	0.974968	16	22468461	22657221	-	9255	protein_coding	diacylglycerol kinase, gamma [Source:MGI Symbol;Acc:MGI:105060]
Rpl10	ENSMUSG00000008682	3235	3084	2626	2287	91.1166	89.462	70.188	70.0156	3143.64	2440.77	0.365106	0.000993014	0.0273683	X	74270812	74273135	+	2053	protein_coding	ribosomal protein L10 [Source:MGI Symbol;Acc:MGI:105943]
Nars	ENSMUSG00000024587	2639	2671	3243	2673	57.9783	60.4368	67.6112	63.8308	2642.84	2933.58	-0.150756	0.182912	0.786443	18	64499665	64516557	-	2632	protein_coding	asparaginyl-tRNA synthetase [Source:MGI Symbol;Acc:MGI:1917473]
Aars	ENSMUSG00000031960	2738	2793	3056	2627	17.0571	17.9202	18.0663	17.7884	2752.99	2822.05	-0.03582	0.749177	0.999315	8	111033144	111057664	+	9282	protein_coding	alanyl-tRNA synthetase [Source:MGI Symbol;Acc:MGI:2384560]
Snn	ENSMUSG00000037972	2599	2742	3037	2827	50.6525	55.0381	56.1674	59.8861	2659.08	2919.8	-0.134828	0.244958	0.86065	16	11060945	11074985	+	2967	protein_coding	stannin [Source:MGI Symbol;Acc:MGI:1276549]
Fbxw7	ENSMUSG00000028086	2727	2581	3293	2600	22.3797	21.8152	25.6452	23.1925	2640.54	2917.94	-0.144362	0.213084	0.831975	3	84815268	84979198	+	7046	protein_coding	F-box and WD-40 domain protein 7 [Source:MGI Symbol;Acc:MGI:1354695]
Rpl5	ENSMUSG00000058558	2950	2877	2931	2439	43.5159	43.7086	41.0286	39.106	2899.36	2663.69	0.12216	0.274959	0.884594	5	107900502	107909005	+	3920	protein_coding	ribosomal protein L5 [Source:MGI Symbol;Acc:MGI:102854]
Nfat5	ENSMUSG00000003847	3016	2767	2895	2519	9.48954	8.96653	8.64386	8.61484	2876.18	2689.58	0.0967955	0.388916	0.953585	8	107293470	107379517	+	18378	protein_coding	nuclear factor of activated T cells 5 [Source:MGI Symbol;Acc:MGI:1859333]
Clptm1	ENSMUSG00000002981	2646	2720	3140	2686	24.6383	26.085	27.7457	27.1852	2671.02	2892.58	-0.115063	0.306675	0.910296	7	19631571	19665033	-	6210	protein_coding	cleft lip and palate associated transmembrane protein 1 [Source:MGI Symbol;Acc:MGI:1927155]
Cacna1b	ENSMUSG00000004113	2571	2599	3157	2855	14.9534	15.5685	17.4244	18.0489	2573.14	2990.56	-0.216821	0.0532654	0.46713	2	24603887	24763152	-	9942	protein_coding	calcium channel, voltage-dependent, N type, alpha 1B subunit [Source:MGI Symbol;Acc:MGI:88296]
Rps4x	ENSMUSG00000031320	3194	3086	2660	2242	113.238	112.682	89.4922	86.3971	3124.55	2432.6	0.361033	0.0011947	0.0318474	X	102184941	102189394	-	1631	protein_coding	ribosomal protein S4, X-linked [Source:MGI Symbol;Acc:MGI:98158]
Cd47	ENSMUSG00000055447	2858	2524	3147	2648	26.3325	23.9508	27.5151	26.5187	2675.99	2875.59	-0.103825	0.369673	0.945836	16	49800533	49915010	+	6276	protein_coding	CD47 antigen (Rh-related antigen, integrin-associated signal transducer) [Source:MGI Symbol;Acc:MGI:96617]
Wasl	ENSMUSG00000029684	2580	2824	3032	2730	24.1991	27.28	26.9869	27.8322	2691.18	2865.78	-0.0906832	0.441887	0.972426	6	24613805	24665009	-	6165	protein_coding	Wiskott-Aldrich syndrome-like (human) [Source:MGI Symbol;Acc:MGI:1920428]
Bzw1	ENSMUSG00000051223	2860	2713	3086	2500	41.0062	40.0622	41.988	38.9609	2772.41	2768.33	0.0019312	0.986462	0.999458	1	58392898	58407353	+	4033	protein_coding	basic leucine zipper and W2 domains 1 [Source:MGI Symbol;Acc:MGI:1914132]
Sec62	ENSMUSG00000027706	2957	2655	2975	2557	39.3708	36.4073	37.5885	37.0048	2790.69	2747.06	0.0227363	0.841832	0.999315	3	30792875	30821263	+	4343	protein_coding	SEC62 homolog (S. cerevisiae) [Source:MGI Symbol;Acc:MGI:1916526]
Myh9	ENSMUSG00000022443	2807	3158	2617	2561	12.5552	14.5477	11.1078	12.4508	2971.15	2582.61	0.202406	0.107573	0.649674	15	77760587	77842175	-	12928	protein_coding	myosin, heavy polypeptide 9, non-muscle [Source:MGI Symbol;Acc:MGI:107717]
Srsf6	ENSMUSG00000016921	2952	2792	2897	2499	35.4882	34.5687	33.0492	32.6542	2857.42	2679.85	0.0925396	0.405402	0.958984	2	162931528	162937121	+	4810	protein_coding	serine/arginine-rich splicing factor 6 [Source:MGI Symbol;Acc:MGI:1915246]
Creg2	ENSMUSG00000050967	2518	2876	2996	2741	23.9045	28.1199	26.9905	28.2838	2687.04	2854.89	-0.0873988	0.478917	0.980769	1	39618406	39651474	-	6091	protein_coding	cellular repressor of E1A-stimulated genes 2 [Source:MGI Symbol;Acc:MGI:1928333]
Lmtk2	ENSMUSG00000038970	2898	2386	2994	2843	20.6526	17.5125	20.2476	22.0221	2625.91	2908.32	-0.147096	0.241507	0.858684	5	144100436	144188204	+	8114	protein_coding	lemur tyrosine kinase 2 [Source:MGI Symbol;Acc:MGI:3036247]
Prex1	ENSMUSG00000039621	2885	2923	2660	2644	16.2501	16.9567	14.218	16.1874	2890.72	2646.85	0.127477	0.285666	0.894504	2	166566342	166713832	-	10266	protein_coding	phosphatidylinositol-3,4,5-trisphosphate-dependent Rac exchange factor 1 [Source:MGI Symbol;Acc:MGI:3040696]
Ralgapb	ENSMUSG00000027652	2709	2661	3094	2642	12.0572	12.1978	13.0678	12.7813	2672.11	2847.73	-0.0919023	0.408434	0.958984	2	158409848	158499253	+	12992	protein_coding	Ral GTPase activating protein, beta subunit (non-catalytic) [Source:MGI Symbol;Acc:MGI:2444531]
Adar	ENSMUSG00000027951	2765	2558	3092	2686	19.6951	18.7657	20.9001	20.7957	2647.56	2870.25	-0.116496	0.298519	0.90487	3	89715022	89753446	+	8118	protein_coding	adenosine deaminase, RNA-specific [Source:MGI Symbol;Acc:MGI:1889575]
Birc6	ENSMUSG00000024073	2722	2675	3124	2572	5.45954	5.52576	5.94598	5.60717	2685.56	2824.38	-0.0728868	0.517781	0.990622	17	74528295	74703356	+	28830	protein_coding	baculoviral IAP repeat-containing 6 [Source:MGI Symbol;Acc:MGI:1276108]
Rpl27a	ENSMUSG00000046364	2751	3302	2751	2282	57.3451	70.8898	54.4179	51.7043	3016.41	2496.26	0.272851	0.0366546	0.378327	7	109519147	109522367	+	2774	protein_coding	ribosomal protein L27A [Source:MGI Symbol;Acc:MGI:1347076]
Vps13d	ENSMUSG00000020220	2721	2771	2915	2666	6.35181	6.66202	6.45732	6.76448	2733.55	2777.23	-0.0227697	0.84043	0.999315	4	144972622	145195005	-	24771	protein_coding	vacuolar protein sorting 13D [Source:MGI Symbol;Acc:MGI:2448530]
Sgip1	ENSMUSG00000028524	2716	2691	3125	2515	15.4944	15.811	16.9177	15.5951	2690.7	2794.47	-0.0548326	0.631774	0.997861	4	102741297	102973628	+	10136	protein_coding	SH3-domain GRB2-like (endophilin) interacting protein 1 [Source:MGI Symbol;Acc:MGI:1920344]
Cpeb4	ENSMUSG00000020300	2741	2617	3082	2607	24.8857	24.4707	26.5533	25.7269	2665.58	2823.49	-0.0831089	0.456454	0.975288	11	31872211	31935634	+	6369	protein_coding	cytoplasmic polyadenylation element binding protein 4 [Source:MGI Symbol;Acc:MGI:1914829]
Picalm	ENSMUSG00000039361	3059	3055	2638	2293	11.2437	11.5649	9.20128	9.16089	3042.7	2449.55	0.312805	0.00498745	0.0965481	7	90130213	90213465	+	15732	protein_coding	phosphatidylinositol binding clathrin assembly protein [Source:MGI Symbol;Acc:MGI:2385902]
Dcaf8	ENSMUSG00000026554	2784	2636	2891	2719	12.3872	12.0795	12.2066	13.1497	2696.26	2794.31	-0.0513067	0.652641	0.997861	1	172148084	172197005	+	12996	protein_coding	DDB1 and CUL4 associated factor 8 [Source:MGI Symbol;Acc:MGI:91860]
Wdr26	ENSMUSG00000038733	2877	2824	2818	2503	21.1979	21.4298	19.7033	20.0456	2836.8	2645.22	0.100923	0.364049	0.941172	1	181173228	181211552	-	7848	protein_coding	WD repeat domain 26 [Source:MGI Symbol;Acc:MGI:1923825]
Epha5	ENSMUSG00000029245	2621	2576	3136	2682	9.05419	9.16494	10.2803	10.0704	2586.04	2888.59	-0.159688	0.15136	0.740328	5	84054761	84417382	-	16739	protein_coding	Eph receptor A5 [Source:MGI Symbol;Acc:MGI:99654]
Rab11fip3	ENSMUSG00000037098	2418	2993	2979	2609	20.595	26.2551	24.0781	24.1538	2697.09	2776.63	-0.0420367	0.754202	0.999315	17	25989036	26069409	-	6789	protein_coding	RAB11 family interacting protein 3 (class II) [Source:MGI Symbol;Acc:MGI:2444431]
Mt3	ENSMUSG00000031760	3234	3691	1968	2105	175.426	206.205	101.304	124.112	3449.69	2037.6	0.760073	2.84e-08	2.56e-06	8	94152607	94154146	+	1066	protein_coding	metallothionein 3 [Source:MGI Symbol;Acc:MGI:97173]
Tgoln1	ENSMUSG00000056429	2865	2412	3038	2676	33.0475	28.6545	33.2543	33.551	2622.86	2839.79	-0.11454	0.341233	0.931802	6	72608432	72617000	-	5013	protein_coding	trans-golgi network protein [Source:MGI Symbol;Acc:MGI:105080]
Efhd2	ENSMUSG00000040659	2794	2516	3088	2592	67.8546	62.931	71.1664	68.4216	2640.57	2818.29	-0.0940323	0.411822	0.959648	4	141858142	141874920	-	2381	protein_coding	EF hand domain containing 2 [Source:MGI Symbol;Acc:MGI:106504]
Snx27	ENSMUSG00000028136	2692	2719	2991	2579	22.6058	23.5156	23.8345	23.5398	2693.07	2766.23	-0.0387308	0.729294	0.999315	3	94497544	94582716	-	6886	protein_coding	sorting nexin family member 27 [Source:MGI Symbol;Acc:MGI:1923992]
Mff	ENSMUSG00000026150	2878	2638	3025	2430	17.0564	16.1017	17.0124	15.6534	2743.36	2702.64	0.0213817	0.85378	0.999315	1	82724890	82752394	+	9757	protein_coding	mitochondrial fission factor [Source:MGI Symbol;Acc:MGI:1922984]
Orai2	ENSMUSG00000039747	1955	3270	2897	2846	18.6024	32.0458	26.1587	29.4349	2609.95	2864.79	-0.13441	0.733112	0.999315	5	136147459	136170713	-	6077	protein_coding	ORAI calcium release-activated calcium modulator 2 [Source:MGI Symbol;Acc:MGI:2443195]
Scd1	ENSMUSG00000037071	2573	2713	3103	2578	30.7656	33.41	35.2089	33.5053	2631.69	2817.81	-0.0987698	0.392678	0.95424	19	44394451	44407709	-	4836	protein_coding	stearoyl-Coenzyme A desaturase 1 [Source:MGI Symbol;Acc:MGI:98239]
Anp32a	ENSMUSG00000032249	2713	3173	2753	2320	49.5508	59.686	47.7147	46.0569	2932.64	2517.45	0.22006	0.082057	0.573341	9	62341293	62378812	+	3166	protein_coding	acidic (leucine-rich) nuclear phosphoprotein 32 family, member A [Source:MGI Symbol;Acc:MGI:108447]
Adcy5	ENSMUSG00000022840	2453	2445	3207	2843	19.7444	20.2687	24.4957	24.873	2437.51	3007.43	-0.303103	0.00660758	0.118903	16	35154877	35305738	+	7184	protein_coding	adenylate cyclase 5 [Source:MGI Symbol;Acc:MGI:99673]
Arhgap39	ENSMUSG00000033697	2072	2959	2988	2927	16.2634	23.9204	22.256	24.9718	2510.26	2950.3	-0.233	0.147428	0.732882	15	76723985	76818170	-	7367	protein_coding	Rho GTPase activating protein 39 [Source:MGI Symbol;Acc:MGI:107858]
Mecp2	ENSMUSG00000031393	2951	2603	2955	2436	11.3254	10.2887	10.7619	10.1617	2761.48	2673.26	0.0467396	0.689726	0.999315	X	74026592	74135363	-	15067	protein_coding	methyl CpG binding protein 2 [Source:MGI Symbol;Acc:MGI:99918]
2900011O08Rik	ENSMUSG00000044117	2893	2764	2954	2332	69.8482	68.7299	67.6803	61.1985	2814.35	2617.37	0.104405	0.368563	0.945114	16	13986604	14101500	+	2395	protein_coding	RIKEN cDNA 2900011O08 gene [Source:MGI Symbol;Acc:MGI:1914504]
Slc27a1	ENSMUSG00000031808	2556	2639	2984	2762	25.3298	26.9347	28.0618	29.7509	2585.98	2860.5	-0.145436	0.204457	0.818697	8	71568882	71587302	+	5835	protein_coding	solute carrier family 27 (fatty acid transporter), member 1 [Source:MGI Symbol;Acc:MGI:1347098]
Cadm4	ENSMUSG00000054793	2722	2504	3080	2633	72.8359	69.0069	78.2084	76.5797	2599.2	2836.42	-0.126024	0.263941	0.877009	7	24482023	24504539	+	2161	protein_coding	cell adhesion molecule 4 [Source:MGI Symbol;Acc:MGI:2449088]
Rusc2	ENSMUSG00000035969	2632	2581	2991	2715	19.2092	19.4004	20.715	21.5376	2593.96	2838.71	-0.129975	0.24571	0.862276	4	43381979	43427088	+	7923	protein_coding	RUN and SH3 domain containing 2 [Source:MGI Symbol;Acc:MGI:2140371]
Arpp21	ENSMUSG00000032503	3378	2240	2974	2326	11.2079	7.65445	9.36377	8.38841	2787.54	2623.48	0.0874631	0.584947	0.997236	9	112065091	112235938	-	17428	protein_coding	cyclic AMP-regulated phosphoprotein, 21 [Source:MGI Symbol;Acc:MGI:107562]
Dapk1	ENSMUSG00000021559	2297	3098	2883	2635	14.7385	20.4726	17.5542	18.3771	2690.78	2745.82	-0.0292552	0.844192	0.999315	13	60601947	60763191	+	9012	protein_coding	death associated protein kinase 1 [Source:MGI Symbol;Acc:MGI:1916885]
Lgi1	ENSMUSG00000067242	2447	2995	2924	2546	12.4623	15.7095	14.1314	14.0938	2712.32	2717.46	-0.002847	0.982878	0.999458	19	38264536	38312214	+	11354	protein_coding	leucine-rich repeat LGI family, member 1 [Source:MGI Symbol;Acc:MGI:1861691]
Nfib	ENSMUSG00000008575	2688	2854	2804	2560	10.3919	11.3638	10.2871	10.7575	2759.28	2669.09	0.048019	0.678803	0.999315	4	82290173	82705750	-	14957	protein_coding	nuclear factor I/B [Source:MGI Symbol;Acc:MGI:103188]
Acly	ENSMUSG00000020917	2607	2717	2998	2584	28.5563	30.6515	31.1629	30.7651	2650.38	2772.15	-0.0648871	0.568286	0.996458	11	100476353	100528000	-	5279	protein_coding	ATP citrate lyase [Source:MGI Symbol;Acc:MGI:103251]
Prpf19	ENSMUSG00000024735	2791	2811	2860	2438	22.1748	23.0018	21.5631	21.0542	2788.07	2630.12	0.0840401	0.453669	0.974968	19	10895231	10909559	+	7278	protein_coding	pre-mRNA processing factor 19 [Source:MGI Symbol;Acc:MGI:106247]
Scarb2	ENSMUSG00000029426	3284	2652	2721	2218	30.2141	25.1294	23.7564	22.1806	2949.51	2448.2	0.268667	0.0354217	0.37117	5	92441314	92506833	-	6285	protein_coding	scavenger receptor class B, member 2 [Source:MGI Symbol;Acc:MGI:1196458]
Fbxo21	ENSMUSG00000032898	2463	2692	2993	2699	25.6847	28.9126	29.6185	30.5928	2567.15	2831.11	-0.141192	0.232576	0.848825	5	117976730	118010201	+	5545	protein_coding	F-box protein 21 [Source:MGI Symbol;Acc:MGI:1924223]
Arhgef7	ENSMUSG00000031511	2721	2800	2858	2459	9.98924	10.5868	9.95661	9.81223	2748.19	2640.39	0.0576541	0.610155	0.997861	8	11727721	11835219	+	15751	protein_coding	Rho guanine nucleotide exchange factor (GEF7) [Source:MGI Symbol;Acc:MGI:1860493]
Sbno1	ENSMUSG00000038095	2682	2757	2903	2483	7.78034	8.23716	7.99156	7.82928	2707.35	2674.12	0.0177251	0.875511	0.999315	5	124368702	124426001	-	19933	protein_coding	strawberry notch 1 [Source:MGI Symbol;Acc:MGI:2384298]
Gabra5	ENSMUSG00000055078	2462	3026	2776	2556	47.8695	60.5956	51.2196	54.0179	2735.33	2653.93	0.0435917	0.745587	0.999315	7	57407672	57510059	-	2974	protein_coding	gamma-aminobutyric acid (GABA) A receptor, subunit alpha 5 [Source:MGI Symbol;Acc:MGI:95617]
Arhgap23	ENSMUSG00000049807	2440	2722	2913	2738	21.2584	24.4247	24.0839	25.9286	2571.02	2814.67	-0.130528	0.285994	0.894504	11	97415533	97502402	+	6637	protein_coding	Rho GTPase activating protein 23 [Source:MGI Symbol;Acc:MGI:3697726]
AC149090.1	ENSMUSG00000095041	1869	5009	2104	1828	25.5012	70.3888	27.2422	27.1102	3445.97	1953.25	0.819019	0.22481	0.841419	JH584304.1	52190	59690	-	4238	protein_coding
Hcn2	ENSMUSG00000020331	2721	2468	2919	2685	49.2459	46.0031	50.1326	52.8191	2580.53	2789.22	-0.112004	0.329784	0.924719	10	79716634	79736108	+	3195	protein_coding	hyperpolarization-activated, cyclic nucleotide-gated K+ 2 [Source:MGI Symbol;Acc:MGI:1298210]
Ube2n	ENSMUSG00000074781	2754	2738	2921	2376	37.7277	38.6306	37.9729	35.3792	2733.06	2625.46	0.0577221	0.612973	0.997861	10	95515145	95545657	+	4221	protein_coding	ubiquitin-conjugating enzyme E2N [Source:MGI Symbol;Acc:MGI:1934835]
Ogfod1	ENSMUSG00000033009	2767	2664	2924	2427	27.3692	27.1387	27.4458	26.0933	2702.07	2654.04	0.0257266	0.819445	0.999315	8	94037198	94067921	+	5846	protein_coding	2-oxoglutarate and iron-dependent oxygenase domain containing 1 [Source:MGI Symbol;Acc:MGI:2442978]
Cenpb	ENSMUSG00000068267	2376	2622	3075	2708	28.1193	31.9589	34.5342	34.8348	2489.14	2874.06	-0.207504	0.081125	0.569499	2	131175182	131180067	-	4886	protein_coding	centromere protein B [Source:MGI Symbol;Acc:MGI:88376]
Ipo5	ENSMUSG00000030662	2815	2665	2853	2435	27.1248	26.4476	26.0877	25.5031	2726.11	2625.27	0.0543248	0.627599	0.997861	14	120911224	120947999	+	6001	protein_coding	importin 5 [Source:MGI Symbol;Acc:MGI:1917822]
Stip1	ENSMUSG00000024966	2504	2949	2824	2481	66.6326	80.8218	71.3119	71.7604	2717.04	2636.29	0.0434425	0.732824	0.999315	19	7020696	7040026	-	2173	protein_coding	stress-induced phosphoprotein 1 [Source:MGI Symbol;Acc:MGI:109130]
Arhgap5	ENSMUSG00000035133	3162	2602	2727	2257	16.7945	14.2335	13.7447	13.0299	2864.44	2471.77	0.212648	0.0882293	0.591197	12	52503972	52571975	+	10887	protein_coding	Rho GTPase activating protein 5 [Source:MGI Symbol;Acc:MGI:1332637]
Atxn7l3b	ENSMUSG00000074748	2517	2446	3185	2597	40.7459	40.781	48.9278	45.696	2469.4	2866.09	-0.215114	0.0587339	0.490065	10	112925430	112929001	-	3572	protein_coding	ataxin 7-like 3B [Source:MGI Symbol;Acc:MGI:1914971]
Fbxo41	ENSMUSG00000047013	2247	2638	3080	2772	19.4509	23.5186	25.3006	26.0816	2433.97	2910.5	-0.257998	0.0422965	0.411172	6	85469574	85502994	-	6680	protein_coding	F-box protein 41 [Source:MGI Symbol;Acc:MGI:1261912]
C1qtnf4	ENSMUSG00000040794	2197	2378	3026	3133	98.481	109.783	128.717	152.647	2278.15	3077.77	-0.433746	0.000748407	0.0218381	2	90885860	90890525	+	1290	protein_coding	C1q and tumor necrosis factor related protein 4 [Source:MGI Symbol;Acc:MGI:1914695]
Snrnp200	ENSMUSG00000003660	2625	2559	2909	2640	19.4129	19.4909	20.415	21.2212	2579.42	2760.58	-0.0978175	0.383396	0.952199	2	127208386	127240451	+	7819	protein_coding	small nuclear ribonucleoprotein 200 (U5) [Source:MGI Symbol;Acc:MGI:2444401]
Mal2	ENSMUSG00000024479	2495	2614	3025	2584	48.9058	52.7712	56.2679	55.0539	2543.45	2784.71	-0.130853	0.253278	0.869984	15	54571192	54602847	+	2950	protein_coding	mal, T cell differentiation protein 2 [Source:MGI Symbol;Acc:MGI:2146021]
Arpc1a	ENSMUSG00000029621	2530	2675	2877	2632	56.9911	62.0599	61.4995	64.4433	2591.41	2741.43	-0.0811131	0.484401	0.982115	5	145083830	145108761	+	2567	protein_coding	actin related protein 2/3 complex, subunit 1A [Source:MGI Symbol;Acc:MGI:1928896]
Hacd3	ENSMUSG00000033629	2744	2532	2881	2554	58.5716	55.6632	58.3568	59.2556	2624.13	2701.72	-0.0419597	0.71017	0.999315	9	64986983	65021693	-	2709	protein_coding	3-hydroxyacyl-CoA dehydratase 3 [Source:MGI Symbol;Acc:MGI:1889341]
Sympk	ENSMUSG00000023118	2603	2660	2899	2545	14.2887	15.0384	15.1012	15.1849	2619.63	2705.3	-0.0464399	0.680615	0.999315	7	19024377	19054618	+	10534	protein_coding	symplekin [Source:MGI Symbol;Acc:MGI:1915438]
Zfand5	ENSMUSG00000024750	2546	2425	3106	2625	23.7722	23.3198	27.5206	26.6407	2473.01	2844.25	-0.201861	0.0721413	0.541271	19	21272278	21282289	+	6193	protein_coding	zinc finger, AN1-type domain 5 [Source:MGI Symbol;Acc:MGI:1278334]
Ndufs2	ENSMUSG00000013593	2448	2536	3044	2673	61.1995	65.296	72.2148	72.6342	2481.01	2840.99	-0.195491	0.0852922	0.582527	1	171234853	171251388	-	2313	protein_coding	NADH:ubiquinone oxidoreductase core subunit S2 [Source:MGI Symbol;Acc:MGI:2385112]
Cttn	ENSMUSG00000031078	2226	2685	2986	2804	30.7055	38.1449	39.0864	42.0411	2447.4	2883.82	-0.236691	0.0739403	0.547471	7	144435733	144471009	-	4192	protein_coding	cortactin [Source:MGI Symbol;Acc:MGI:99695]
Braf	ENSMUSG00000002413	2606	2771	2864	2459	10.8708	11.9048	11.3372	11.1494	2677.16	2643.18	0.0183259	0.874076	0.999315	6	39603237	39725463	-	13862	protein_coding	Braf transforming gene [Source:MGI Symbol;Acc:MGI:88190]
Rpl41	ENSMUSG00000093674	2313	2840	2917	2630	114.51	144.807	137.041	141.524	2568.34	2758.97	-0.103343	0.439572	0.97192	10	128548114	128549305	-	1168	protein_coding	ribosomal protein L41 [Source:MGI Symbol;Acc:MGI:1915195]
Sars	ENSMUSG00000068739	2650	2785	2889	2370	29.8007	32.2557	30.8299	28.969	2705.8	2607.38	0.0532321	0.647416	0.997861	3	108424865	108445209	-	5142	protein_coding	seryl-aminoacyl-tRNA synthetase [Source:MGI Symbol;Acc:MGI:102809]
Plxna2	ENSMUSG00000026640	2730	2787	2750	2423	9.19186	9.66449	8.78655	8.86747	2746.04	2570.95	0.0950501	0.399575	0.957049	1	194618218	194816869	+	17174	protein_coding	plexin A2 [Source:MGI Symbol;Acc:MGI:107684]
Fem1b	ENSMUSG00000032244	2536	2577	3018	2554	21.6128	22.6192	24.4077	23.6586	2544.87	2765.47	-0.120053	0.288351	0.896031	9	62791821	62811934	-	6785	protein_coding	feminization 1 homolog b (C. elegans) [Source:MGI Symbol;Acc:MGI:1335087]
Nol6	ENSMUSG00000028430	2335	2795	2926	2627	25.7574	31.754	30.6291	31.4978	2556.4	2761.56	-0.111417	0.390961	0.953585	4	41114427	41124455	-	5242	protein_coding	nucleolar protein family 6 (RNA-associated) [Source:MGI Symbol;Acc:MGI:2140151]
Eif1ax	ENSMUSG00000067194	2619	2369	3090	2600	28.7585	26.7915	32.1984	31.032	2480.52	2823.48	-0.186885	0.103193	0.639896	X	159372178	159389928	+	5266	protein_coding	eukaryotic translation initiation factor 1A, X-linked [Source:MGI Symbol;Acc:MGI:1913485]
Pik3r2	ENSMUSG00000031834	2274	2662	2947	2795	31.4878	37.963	38.7237	42.0667	2459.32	2860.87	-0.218116	0.0906179	0.600327	8	70768176	70776713	-	4176	protein_coding	phosphoinositide-3-kinase regulatory subunit 2 [Source:MGI Symbol;Acc:MGI:1098772]
Vps35	ENSMUSG00000031696	2734	2592	2942	2403	17.7652	17.3463	18.1409	16.9719	2649.53	2649.63	-0.000234512	0.998359	0.999869	8	85260392	85299802	-	8899	protein_coding	VPS35 retromer complex component [Source:MGI Symbol;Acc:MGI:1890467]
Acin1	ENSMUSG00000022185	2535	2803	2779	2549	13.9247	15.8574	14.4858	15.2189	2658.51	2651.59	0.00381239	0.974736	0.999315	14	54642161	54686931	-	10527	protein_coding	apoptotic chromatin condensation inducer 1 [Source:MGI Symbol;Acc:MGI:1891824]
Tspan5	ENSMUSG00000028152	2409	2545	3057	2654	18.8523	20.5123	22.7022	22.5753	2466.43	2836.91	-0.201965	0.079144	0.563779	3	138742195	138907905	+	7389	protein_coding	tetraspanin 5 [Source:MGI Symbol;Acc:MGI:1928096]
Pbx1	ENSMUSG00000052534	2788	2450	2881	2535	11.6451	10.5394	11.4193	11.5089	2604.3	2691.59	-0.0474833	0.683261	0.999315	1	168119364	168432270	-	13844	protein_coding	pre B cell leukemia homeobox 1 [Source:MGI Symbol;Acc:MGI:97495]
Vdac2	ENSMUSG00000021771	2759	2530	2979	2384	33.4531	31.5941	34.2768	31.4193	2630.48	2656.72	-0.0145289	0.900996	0.999315	14	21825238	21845879	+	4769	protein_coding	voltage-dependent anion channel 2 [Source:MGI Symbol;Acc:MGI:106915]
Kif1c	ENSMUSG00000020821	2347	2777	2813	2710	18.6523	22.7298	21.2146	23.4096	2553.19	2753.22	-0.108705	0.407996	0.958984	11	70700548	70731964	+	7276	protein_coding	kinesin family member 1C [Source:MGI Symbol;Acc:MGI:1098260]
Strbp	ENSMUSG00000026915	3049	2305	2838	2453	9.47073	7.37391	8.36534	8.28188	2659.05	2627.88	0.0170992	0.899922	0.999315	2	37483228	37703859	-	18616	protein_coding	spermatid perinuclear RNA binding protein [Source:MGI Symbol;Acc:MGI:104626]
Lrpap1	ENSMUSG00000029103	2709	2890	2691	2350	38.058	41.8153	35.8753	35.8848	2787.76	2504.59	0.154478	0.182608	0.786248	5	35091501	35105766	-	4116	protein_coding	low density lipoprotein receptor-related protein associated protein 1 [Source:MGI Symbol;Acc:MGI:96829]
Wasf3	ENSMUSG00000029636	2599	2647	2879	2506	28.9234	30.3388	30.4039	30.313	2611.11	2675.21	-0.0350291	0.756103	0.999315	5	146384985	146473615	+	5196	protein_coding	WAS protein family, member 3 [Source:MGI Symbol;Acc:MGI:2658986]
Cpd	ENSMUSG00000020841	2974	2645	2674	2335	20.6397	18.9056	17.6104	17.6139	2793.97	2488.68	0.166988	0.147905	0.734065	11	76778424	76847018	-	8332	protein_coding	carboxypeptidase D [Source:MGI Symbol;Acc:MGI:107265]
Hsbp1	ENSMUSG00000031839	2755	2652	2822	2395	85.6027	84.8673	83.2086	80.8866	2690.12	2589.53	0.0549024	0.624272	0.997861	8	119344488	119348922	+	1861	protein_coding	heat shock factor binding protein 1 [Source:MGI Symbol;Acc:MGI:1915446]
Golgb1	ENSMUSG00000034243	2641	2790	2710	2467	12.8743	14.0075	12.5363	13.0716	2703.92	2575.78	0.0701097	0.545312	0.995454	16	36875140	36933085	+	11862	protein_coding	golgi autoantigen, golgin subfamily b, macrogolgin 1 [Source:MGI Symbol;Acc:MGI:1099447]
Alg2	ENSMUSG00000039740	2487	2421	3086	2606	41.684	41.7916	49.0833	47.4759	2442.06	2824.82	-0.210157	0.0612419	0.501022	4	47465067	47474333	-	3450	protein_coding	asparagine-linked glycosylation 2 (alpha-1,3-mannosyltransferase) [Source:MGI Symbol;Acc:MGI:1914731]
Slc4a8	ENSMUSG00000023032	2610	2683	2838	2469	11.5907	12.2713	11.9598	11.9178	2634.68	2636.41	-0.000993898	0.993001	0.999672	15	100761747	100823968	+	13021	protein_coding	solute carrier family 4 (anion exchanger), member 8 [Source:MGI Symbol;Acc:MGI:1928745]
H3f3b	ENSMUSG00000016559	2682	2620	2954	2341	52.112	52.4302	54.4672	49.4409	2638.17	2622.17	0.00849764	0.941715	0.999315	11	116021912	116027962	-	2976	protein_coding	H3 histone, family 3B [Source:MGI Symbol;Acc:MGI:1101768]
Stxbp5	ENSMUSG00000019790	2627	2612	2887	2464	9.19912	9.42021	9.59352	9.37848	2607.16	2656.54	-0.0271556	0.808833	0.999315	10	9755547	9901079	-	16513	protein_coding	syntaxin binding protein 5 (tomosyn) [Source:MGI Symbol;Acc:MGI:1926058]
Klf9	ENSMUSG00000033863	2450	2614	2922	2600	43.4171	47.7092	49.1383	50.0811	2521.38	2745.31	-0.122764	0.290403	0.899002	19	23141226	23166911	+	3263	protein_coding	Kruppel-like factor 9 [Source:MGI Symbol;Acc:MGI:1333856]
Slc39a10	ENSMUSG00000025986	3025	2418	2811	2325	28.6988	23.6263	25.3072	23.9755	2704.34	2547.1	0.0863886	0.502415	0.98791	1	46807544	46892852	-	6095	protein_coding	solute carrier family 39 (zinc transporter), member 10 [Source:MGI Symbol;Acc:MGI:1914515]
Tmem130	ENSMUSG00000043388	2766	2578	2762	2459	55.0957	52.887	52.2076	53.2389	2658.15	2595.72	0.0343751	0.760512	0.999315	5	144735915	144761818	-	2903	protein_coding	transmembrane protein 130 [Source:MGI Symbol;Acc:MGI:3607706]
Gstm1	ENSMUSG00000058135	2354	2897	2947	2345	92.4093	117.128	109.783	100.059	2617.23	2621.04	-0.00239928	0.986001	0.999458	3	108012255	108017973	-	1473	protein_coding	glutathione S-transferase, mu 1 [Source:MGI Symbol;Acc:MGI:95860]
Tln2	ENSMUSG00000052698	2570	2657	2954	2358	8.0955	8.61992	8.83011	8.07346	2601.94	2631.23	-0.0164377	0.88871	0.999315	9	67217087	67559703	-	18357	protein_coding	talin 2 [Source:MGI Symbol;Acc:MGI:1917799]
Nrd1	ENSMUSG00000053510	2842	2633	2764	2293	23.0164	21.9617	21.2421	20.1848	2723.19	2508.18	0.118529	0.299255	0.905089	4	109000655	109061777	+	7140	protein_coding	nardilysin, N-arginine dibasic convertase, NRD convertase 1 [Source:MGI Symbol;Acc:MGI:1201386]
Slc30a9	ENSMUSG00000029221	2608	2594	2848	2481	12.1874	12.4846	12.6295	12.6018	2588.76	2647.46	-0.0323722	0.772743	0.999315	5	67306955	67358443	+	12374	protein_coding	solute carrier family 30 (zinc transporter), member 9 [Source:MGI Symbol;Acc:MGI:1923690]
Setd5	ENSMUSG00000034269	2679	2611	2715	2525	8.44345	8.4753	8.12011	8.64996	2632.15	2609.02	0.0129217	0.909572	0.999315	6	113077365	113153435	+	18347	protein_coding	SET domain containing 5 [Source:MGI Symbol;Acc:MGI:1920145]
Slc38a2	ENSMUSG00000022462	3042	2556	2795	2137	19.9029	17.2234	17.3534	15.1974	2782.37	2439.46	0.189488	0.139025	0.71664	15	96687392	96699730	-	8838	protein_coding	solute carrier family 38, member 2 [Source:MGI Symbol;Acc:MGI:1915010]
Xpr1	ENSMUSG00000026469	2898	2674	2570	2383	9.37223	8.9065	7.8872	8.37672	2771.35	2465.87	0.168709	0.141809	0.720957	1	155275701	155417415	-	17880	protein_coding	xenotropic and polytropic retrovirus receptor 1 [Source:MGI Symbol;Acc:MGI:97932]
Atp6v0b	ENSMUSG00000033379	2221	2436	3141	2723	62.6174	70.7335	84.0349	83.4448	2319.21	2912.77	-0.328858	0.00560177	0.105235	4	117884326	117887333	-	2051	protein_coding	ATPase, H+ transporting, lysosomal V0 subunit B [Source:MGI Symbol;Acc:MGI:1890510]
Dhx9	ENSMUSG00000042699	2690	2760	2685	2384	16.1979	17.1165	15.3424	15.6033	2712.79	2519.92	0.106421	0.348356	0.934424	1	153455758	153487660	-	9603	protein_coding	DEAH (Asp-Glu-Ala-His) box polypeptide 9 [Source:MGI Symbol;Acc:MGI:108177]
Sod2	ENSMUSG00000006818	2507	2355	3146	2502	14.485	14.0138	17.2492	15.7129	2418.54	2797.31	-0.210134	0.0715061	0.538538	17	13006846	13040063	+	10008	protein_coding	superoxide dismutase 2, mitochondrial [Source:MGI Symbol;Acc:MGI:98352]
Cacng7	ENSMUSG00000069806	2422	2640	2850	2590	57.3745	64.4094	64.067	66.6883	2520.78	2706.48	-0.102511	0.388146	0.953264	7	3332955	3368221	+	2441	protein_coding	calcium channel, voltage-dependent, gamma subunit 7 [Source:MGI Symbol;Acc:MGI:1932374]
Dot1l	ENSMUSG00000061589	2447	2681	2831	2541	16.2546	18.3418	17.8455	18.3465	2553.75	2671.53	-0.0650473	0.584505	0.997236	10	80755206	80795461	+	8705	protein_coding	DOT1-like, histone H3 methyltransferase (S. cerevisiae) [Source:MGI Symbol;Acc:MGI:2143886]
Rogdi	ENSMUSG00000022540	2242	3076	2685	2474	55.3319	78.1857	62.8824	66.3659	2652.7	2567.88	0.0468534	0.758688	0.999315	16	5008730	5013553	-	2343	protein_coding	rogdi homolog [Source:MGI Symbol;Acc:MGI:1913299]
Ipo7	ENSMUSG00000066232	2768	2638	2811	2247	14.3306	14.0661	13.8103	12.6446	2689.43	2505.53	0.10193	0.378923	0.949671	7	110018274	110056609	+	11169	protein_coding	importin 7 [Source:MGI Symbol;Acc:MGI:2152414]
Hexb	ENSMUSG00000021665	4691	3769	1094	906	142.316	117.765	31.4957	29.876	4203.49	991.904	2.08307	3.75e-57	6.09e-54	13	97176331	97198357	-	1906	protein_coding	hexosaminidase B [Source:MGI Symbol;Acc:MGI:96074]
Numa1	ENSMUSG00000066306	2655	2732	2634	2428	19.3868	20.5458	18.2517	19.2706	2681.49	2519.64	0.089949	0.434129	0.971379	7	101934111	102014964	+	7919	protein_coding	nuclear mitotic apparatus protein 1 [Source:MGI Symbol;Acc:MGI:2443665]
Otub1	ENSMUSG00000024767	2287	2711	2874	2570	51.9626	63.4388	61.9664	63.4692	2490.44	2706.99	-0.120338	0.349949	0.935655	19	7198202	7206316	-	2545	protein_coding	OTU domain, ubiquitin aldehyde binding 1 [Source:MGI Symbol;Acc:MGI:2147616]
Cyhr1	ENSMUSG00000053929	2426	2443	2912	2658	16.5623	17.1772	18.8654	19.7237	2423.26	2771.57	-0.193654	0.0882837	0.591197	15	76643395	76660117	-	8470	protein_coding	cysteine and histidine rich 1 [Source:MGI Symbol;Acc:MGI:1859320]
Epas1	ENSMUSG00000024140	2759	2519	2684	2470	30.0505	28.2572	27.7413	29.2416	2624.92	2565.29	0.0333502	0.772101	0.999315	17	86753907	86833410	+	5309	protein_coding	endothelial PAS domain protein 1 [Source:MGI Symbol;Acc:MGI:109169]
Csnk1g2	ENSMUSG00000003345	2269	2598	2877	2676	27.1363	32.0004	32.6513	34.7862	2424.55	2764.88	-0.189444	0.130989	0.704648	10	80622838	80640749	+	4835	protein_coding	casein kinase 1, gamma 2 [Source:MGI Symbol;Acc:MGI:1920014]
Agap1	ENSMUSG00000055013	2534	2548	2784	2553	8.34486	8.64197	8.70015	9.13837	2529.24	2656.05	-0.0704571	0.535788	0.994333	1	89454806	89897617	+	17559	protein_coding	ArfGAP with GTPase domain, ankyrin repeat and PH domain 1 [Source:MGI Symbol;Acc:MGI:2653690]
Gm2115	ENSMUSG00000097789	1811	2817	3058	2725	14.2671	22.8562	22.8612	23.3339	2310.58	2875.21	-0.31545	0.347026	0.933812	7	84528954	84583531	+	7340	protein_coding	predicted gene 2115 [Source:MGI Symbol;Acc:MGI:3780284]
Fam219a	ENSMUSG00000028439	2365	2471	2991	2574	36.7226	39.5163	44.0721	43.4427	2407.49	2763.56	-0.19909	0.0827503	0.575264	4	41517691	41569538	-	3724	protein_coding	family with sequence similarity 219, member A [Source:MGI Symbol;Acc:MGI:1919151]
Tnfrsf21	ENSMUSG00000023915	2588	2879	2571	2362	36.42	41.7272	34.3339	36.1294	2722.87	2455.15	0.149388	0.219149	0.839383	17	43016555	43089189	+	4109	protein_coding	tumor necrosis factor receptor superfamily, member 21 [Source:MGI Symbol;Acc:MGI:2151075]
Gns	ENSMUSG00000034707	3359	2831	2225	1980	20.5711	17.8562	12.9307	13.1801	3076.68	2090.56	0.557615	4.49e-06	0.000261021	10	121365090	121397249	+	9442	protein_coding	glucosamine (N-acetyl)-6-sulfatase [Source:MGI Symbol;Acc:MGI:1922862]
Sema6b	ENSMUSG00000001227	2005	2430	3186	2771	29.2183	36.471	44.0587	43.8917	2210.27	2959.29	-0.421165	0.00138856	0.0363648	17	56123085	56140343	-	3968	protein_coding	sema domain, transmembrane domain (TM), and cytoplasmic domain, (semaphorin) 6B [Source:MGI Symbol;Acc:MGI:1202889]
Spred1	ENSMUSG00000027351	2929	2531	2651	2269	24.9658	22.2187	21.4428	21.0216	2714.34	2442.81	0.15207	0.199933	0.812036	2	117121374	117182279	+	6784	protein_coding	sprouty protein with EVH-1 domain 1, related sequence [Source:MGI Symbol;Acc:MGI:2150016]
Ylpm1	ENSMUSG00000021244	2427	2528	2849	2576	14.1558	15.1859	15.7689	16.3311	2466.68	2698.55	-0.129566	0.26007	0.874774	12	84996321	85070515	+	9914	protein_coding	YLP motif containing 1 [Source:MGI Symbol;Acc:MGI:1926195]
Kif1bp	ENSMUSG00000036955	2363	2875	2738	2393	27.9312	34.9997	30.7117	30.7449	2610.53	2549.37	0.0340935	0.797006	0.999315	10	62538626	62578457	-	4892	protein_coding	KIF1 binding protein [Source:MGI Symbol;Acc:MGI:1919570]
Numbl	ENSMUSG00000063160	2150	2742	2787	2683	14.3345	18.8283	17.6329	19.4433	2438.92	2726.73	-0.16087	0.258982	0.874774	7	27258433	27282144	+	8673	protein_coding	numb-like [Source:MGI Symbol;Acc:MGI:894702]
Bptf	ENSMUSG00000040481	2630	2581	2755	2395	10.8003	10.9161	10.7361	10.6903	2592.98	2558.35	0.0193753	0.862868	0.999315	11	107033081	107132127	-	14081	protein_coding	bromodomain PHD finger transcription factor [Source:MGI Symbol;Acc:MGI:2444008]
L1cam	ENSMUSG00000031391	2659	2427	3020	2245	20.9277	19.6731	22.5556	19.2054	2529.43	2601.71	-0.0410164	0.742907	0.999315	X	73853778	73896105	-	7347	protein_coding	L1 cell adhesion molecule [Source:MGI Symbol;Acc:MGI:96721]
Rabl6	ENSMUSG00000015087	2420	2761	2722	2447	21.9369	25.7767	23.4149	24.1101	2580.91	2570.71	0.00569801	0.963324	0.999315	2	25583018	25608521	-	6379	protein_coding	RAB, member RAS oncogene family-like 6 [Source:MGI Symbol;Acc:MGI:2442633]
Gpx4	ENSMUSG00000075706	2811	2747	2507	2266	94.2835	94.8931	79.7948	82.6114	2765.56	2374.2	0.220239	0.0508484	0.455446	10	80047166	80056439	+	1724	protein_coding	glutathione peroxidase 4 [Source:MGI Symbol;Acc:MGI:104767]
Dusp8	ENSMUSG00000037887	2454	2380	2949	2543	29.1379	29.1046	33.2279	32.8197	2405.17	2727.5	-0.181472	0.106011	0.645741	7	142079490	142095843	-	4870	protein_coding	dual specificity phosphatase 8 [Source:MGI Symbol;Acc:MGI:106626]
Acap3	ENSMUSG00000029033	2347	2538	2898	2538	25.2868	28.1626	29.6295	29.722	2432.5	2701.1	-0.151171	0.198692	0.809716	4	155891822	155907251	+	5367	protein_coding	ArfGAP with coiled-coil, ankyrin repeat and PH domains 3 [Source:MGI Symbol;Acc:MGI:2153589]
Tacc1	ENSMUSG00000065954	2799	2570	2712	2239	13.5781	12.8402	12.4845	11.8058	2670.29	2455.2	0.121016	0.293636	0.900271	8	25154552	25256588	-	11920	protein_coding	transforming, acidic coiled-coil containing protein 1 [Source:MGI Symbol;Acc:MGI:2443510]
Hspd1	ENSMUSG00000025980	2318	2797	2859	2340	50.7333	63.0482	59.3798	55.6674	2549.07	2577.43	-0.0162096	0.902843	0.999315	1	55077835	55088243	-	2642	protein_coding	heat shock protein 1 (chaperonin) [Source:MGI Symbol;Acc:MGI:96242]
Fbxo31	ENSMUSG00000052934	2446	2348	2924	2584	25.8006	25.5078	29.2682	29.6259	2385.09	2737.72	-0.198884	0.0767437	0.555082	8	121549440	121578806	-	5482	protein_coding	F-box protein 31 [Source:MGI Symbol;Acc:MGI:1354708]
Susd4	ENSMUSG00000038576	2278	2756	2893	2372	34.1432	42.5432	41.1475	38.6429	2508.76	2610.3	-0.0574922	0.665782	0.999315	1	182763860	182896591	+	3858	protein_coding	sushi domain containing 4 [Source:MGI Symbol;Acc:MGI:2138351]
Neurod6	ENSMUSG00000037984	1884	2940	3074	2392	50.6704	81.4371	78.4554	69.9263	2408.48	2705.18	-0.167672	0.629158	0.997861	6	55677822	55681263	-	2150	protein_coding	neurogenic differentiation 6 [Source:MGI Symbol;Acc:MGI:106593]
Ubtf	ENSMUSG00000020923	2348	2755	2733	2454	20.7222	25.0415	22.8888	23.5406	2542.57	2579.56	-0.0208667	0.870169	0.999315	11	102304560	102319742	-	6552	protein_coding	upstream binding transcription factor, RNA polymerase I [Source:MGI Symbol;Acc:MGI:98512]
Ybx1	ENSMUSG00000028639	2257	2666	2759	2605	51.5646	62.7309	59.8159	64.6894	2453.01	2672.13	-0.123367	0.344268	0.932515	4	119277981	119294604	-	2531	protein_coding	Y box protein 1 [Source:MGI Symbol;Acc:MGI:99146]
Fubp1	ENSMUSG00000028034	2530	2313	2914	2519	9.43846	8.88704	10.3161	10.2144	2408.6	2698.42	-0.163904	0.150876	0.740328	3	152210422	152236826	+	15500	protein_coding	far upstream element (FUSE) binding protein 1 [Source:MGI Symbol;Acc:MGI:1196294]
Castor2	ENSMUSG00000015944	2661	2495	2757	2323	20.3533	19.6545	20.0112	19.3128	2564.75	2520.91	0.0247862	0.827255	0.999315	5	134099711	134144343	+	7560	protein_coding	cytosolic arginine sensor for mTORC1 subunit 2 [Source:MGI Symbol;Acc:MGI:1933384]
Set	ENSMUSG00000054766	2546	2648	2827	2209	36.1723	38.7469	38.1144	34.1129	2585.62	2492.72	0.0524385	0.662544	0.998663	2	30057378	30072577	+	4070	protein_coding	SET nuclear oncogene [Source:MGI Symbol;Acc:MGI:1860267]
Crocc	ENSMUSG00000040860	2429	2327	2593	2876	16.992	16.7654	17.2133	21.8681	2366.15	2739.33	-0.210785	0.118312	0.675622	4	141016637	141060550	-	8266	protein_coding	ciliary rootlet coiled-coil, rootletin [Source:MGI Symbol;Acc:MGI:3529431]
Tnpo2	ENSMUSG00000031691	2382	2254	2889	2689	21.9154	21.3581	25.2232	26.8908	2306.24	2777.39	-0.26799	0.0194984	0.254338	8	85036915	85057583	+	6285	protein_coding	transportin 2 (importin 3, karyopherin beta 2b) [Source:MGI Symbol;Acc:MGI:2384849]
Akt1	ENSMUSG00000001729	2400	2706	2602	2506	33.865	39.325	34.8412	38.435	2543.33	2546.32	-0.00153091	0.990311	0.999458	12	112653821	112674884	-	4098	protein_coding	thymoma viral proto-oncogene 1 [Source:MGI Symbol;Acc:MGI:87986]
Begain	ENSMUSG00000040867	2219	2524	2885	2585	29.109	34.1005	35.9138	36.8584	2362.67	2720.1	-0.203277	0.100115	0.630323	12	109032187	109068217	-	4408	protein_coding	brain-enriched guanylate kinase-associated [Source:MGI Symbol;Acc:MGI:3044626]
Camkk2	ENSMUSG00000029471	2550	2387	2875	2392	13.5017	13.0168	14.4455	13.7663	2455.78	2612.59	-0.0894161	0.433714	0.971379	5	122731170	122779409	-	10921	protein_coding	calcium/calmodulin-dependent protein kinase kinase 2, beta [Source:MGI Symbol;Acc:MGI:2444812]
Dner	ENSMUSG00000036766	2669	2329	2898	2303	32.2604	28.9929	33.2403	30.2566	2484.84	2575.86	-0.0520857	0.668315	0.999315	1	84369839	84696221	-	4784	protein_coding	delta/notch-like EGF repeat containing [Source:MGI Symbol;Acc:MGI:2152889]
Csnk1d	ENSMUSG00000025162	2357	2456	2847	2537	27.1391	29.1249	31.1077	31.7513	2395.99	2676.84	-0.159897	0.164465	0.764167	11	120961749	120991330	-	5022	protein_coding	casein kinase 1, delta [Source:MGI Symbol;Acc:MGI:1355272]
Usp48	ENSMUSG00000043411	2619	2437	2723	2391	15.6352	14.9839	15.4263	15.515	2514.86	2541.33	-0.0150558	0.894356	0.999315	4	137593755	137658537	+	9686	protein_coding	ubiquitin specific peptidase 48 [Source:MGI Symbol;Acc:MGI:2158502]
Rmnd5a	ENSMUSG00000002222	2568	2456	2739	2395	21.892	21.5635	22.1578	22.1922	2499.45	2550.91	-0.0293822	0.794129	0.999315	6	71388634	71440637	-	6783	protein_coding	required for meiotic nuclear division 5 homolog A [Source:MGI Symbol;Acc:MGI:1915727]
Ppp1r16b	ENSMUSG00000037754	2257	2969	2621	2310	14.7569	19.9929	16.2621	16.4165	2606.02	2450.7	0.0885551	0.542084	0.9949	2	158665398	158766334	+	8844	protein_coding	protein phosphatase 1, regulatory subunit 16B [Source:MGI Symbol;Acc:MGI:2151841]
Flna	ENSMUSG00000031328	2624	2111	2960	2452	16.1417	13.3744	17.2791	16.395	2352.69	2684.12	-0.190153	0.138676	0.71664	X	74223461	74249820	-	9400	protein_coding	filamin, alpha [Source:MGI Symbol;Acc:MGI:95556]
Atp5d	ENSMUSG00000003072	2136	2385	2986	2638	64.0629	73.6707	84.9846	85.9974	2251.77	2795.34	-0.312027	0.0101063	0.161836	10	80138632	80145818	+	1928	protein_coding	ATP synthase, H+ transporting, mitochondrial F1 complex, delta subunit [Source:MGI Symbol;Acc:MGI:1913293]
Ptpa	ENSMUSG00000039515	2280	2457	2861	2542	25.4125	28.2045	30.2604	30.7959	2358.74	2686.02	-0.187473	0.111296	0.656145	2	30416039	30447806	+	5188	protein_coding	protein phosphatase 2 protein activator [Source:MGI Symbol;Acc:MGI:1346006]
Fyn	ENSMUSG00000019843	2594	2726	2492	2325	34.3793	37.2095	31.3415	33.4931	2648.55	2398.67	0.143125	0.223317	0.841419	10	39368855	39565381	+	4363	protein_coding	Fyn proto-oncogene [Source:MGI Symbol;Acc:MGI:95602]
Ildr2	ENSMUSG00000040612	2606	2245	2838	2446	18.2633	16.204	18.874	18.6323	2411.53	2624.15	-0.121861	0.306637	0.910296	1	166254139	166316823	+	8251	protein_coding	immunoglobulin-like domain containing receptor 2 [Source:MGI Symbol;Acc:MGI:1196370]
Ptp4a2	ENSMUSG00000028788	2829	2714	2456	2135	37.3739	36.9272	30.79	30.6577	2757.72	2280.65	0.27402	0.0149938	0.213022	4	129811219	129850003	+	4377	protein_coding	protein tyrosine phosphatase 4a2 [Source:MGI Symbol;Acc:MGI:1277117]
Gm3764	ENSMUSG00000097156	2231	2689	2805	2400	22.1928	27.5489	26.4783	25.9495	2451.88	2584.28	-0.0760344	0.563412	0.995454	3	88206813	88229959	+	5813	lincRNA	predicted gene 3764 [Source:MGI Symbol;Acc:MGI:3781938]
Epha7	ENSMUSG00000028289	1877	2697	2948	2596	10.981	16.2503	16.3664	16.5078	2282.34	2755.28	-0.271819	0.0892535	0.594591	4	28813131	28967499	+	9884	protein_coding	Eph receptor A7 [Source:MGI Symbol;Acc:MGI:95276]
Ckmt1	ENSMUSG00000000308	2394	2722	2787	2213	55.4615	64.9467	61.2703	55.7256	2548.46	2476.24	0.0411511	0.745938	0.999315	2	121357714	121363737	+	2496	protein_coding	creatine kinase, mitochondrial 1, ubiquitous [Source:MGI Symbol;Acc:MGI:99441]
Cnnm1	ENSMUSG00000025189	2301	2478	2905	2430	23.2734	25.8135	27.8827	26.715	2379.64	2646.8	-0.153689	0.19432	0.805313	19	43440436	43497210	+	5717	protein_coding	cyclin M1 [Source:MGI Symbol;Acc:MGI:1891366]
Araf	ENSMUSG00000001127	2461	2513	2771	2368	21.756	22.8803	23.2461	22.7539	2475.77	2551.4	-0.0435138	0.702795	0.999315	X	20797814	20860519	+	6541	protein_coding	Araf proto-oncogene, serine/threonine kinase [Source:MGI Symbol;Acc:MGI:88065]
Neat1	ENSMUSG00000092274	2754	2260	2555	2544	7.66688	6.47984	6.7498	7.69799	2491.67	2544.7	-0.0299896	0.819071	0.999315	19	5824708	5845478	-	20771	lincRNA	nuclear paraspeckle assembly transcript 1 (non-protein coding) [Source:MGI Symbol;Acc:MGI:1914211]
Stox2	ENSMUSG00000038143	2454	2512	2734	2404	7.57414	7.98508	8.0076	8.06489	2471.83	2553.38	-0.0468381	0.681112	0.999315	8	47180048	47446362	-	18735	protein_coding	storkhead box 2 [Source:MGI Symbol;Acc:MGI:1918319]
Ago2	ENSMUSG00000036698	2540	2542	2609	2413	10.4678	10.7895	10.2034	10.809	2529.15	2500.01	0.0168788	0.882941	0.999315	15	73095844	73184935	-	14031	protein_coding	argonaute RISC catalytic subunit 2 [Source:MGI Symbol;Acc:MGI:2446632]
6330403K07Rik	ENSMUSG00000018451	2286	2350	2896	2567	88.4785	93.6765	106.367	107.992	2307.65	2715.63	-0.23486	0.0399164	0.399544	11	71031941	71033513	-	1494	lincRNA	RIKEN cDNA 6330403K07 gene [Source:MGI Symbol;Acc:MGI:1918001]
Med24	ENSMUSG00000017210	2455	2622	2589	2420	21.7462	23.9203	21.7625	23.2998	2527.87	2494.43	0.01935	0.870782	0.999315	11	98704591	98729435	-	6528	protein_coding	mediator complex subunit 24 [Source:MGI Symbol;Acc:MGI:1344385]
Kpna1	ENSMUSG00000022905	2560	2473	2708	2342	17.4441	17.3554	17.5107	17.3461	2504.11	2508.23	-0.00239811	0.983021	0.999458	16	35978750	36037131	+	8486	protein_coding	karyopherin (importin) alpha 1 [Source:MGI Symbol;Acc:MGI:103560]
Rgs4	ENSMUSG00000038530	2723	1835	3143	2381	50.8251	35.2751	55.6699	48.3054	2261.85	2731.43	-0.272221	0.0891459	0.594317	1	169741477	169747642	-	3098	protein_coding	regulator of G-protein signaling 4 [Source:MGI Symbol;Acc:MGI:108409]
Arhgap33	ENSMUSG00000036882	2350	2340	2874	2509	25.4662	26.1164	29.5548	29.5531	2333.98	2674.48	-0.196484	0.0819886	0.573087	7	30522226	30535060	-	5336	protein_coding	Rho GTPase activating protein 33 [Source:MGI Symbol;Acc:MGI:2673998]
Pianp	ENSMUSG00000030329	2259	2432	2897	2484	45.8175	50.8019	55.7582	54.7611	2335.82	2671.86	-0.194033	0.0994746	0.627842	6	124996694	125003096	+	2851	protein_coding	PILR alpha associated neural protein [Source:MGI Symbol;Acc:MGI:2441908]
Lmo4	ENSMUSG00000028266	2606	2594	2696	2172	42.6886	43.7631	41.9085	38.6725	2587.77	2412.05	0.101188	0.383263	0.952199	3	144188530	144205220	-	3530	protein_coding	LIM domain only 4 [Source:MGI Symbol;Acc:MGI:109360]
Tmem178b	ENSMUSG00000057716	2503	2375	2783	2401	14.8766	14.5381	15.6965	15.5111	2426.68	2574.58	-0.0853744	0.449938	0.973506	6	39873271	40255150	+	9729	protein_coding	transmembrane protein 178B [Source:MGI Symbol;Acc:MGI:3647581]
Plxnb1	ENSMUSG00000053646	2862	2351	2532	2315	17.2533	14.5968	14.4848	15.1691	2590.58	2411.95	0.10329	0.411129	0.959572	9	109095389	109119917	+	9592	protein_coding	plexin B1 [Source:MGI Symbol;Acc:MGI:2154238]
Map7d2	ENSMUSG00000041020	2212	2629	2784	2434	31.0381	37.9928	37.0701	37.1224	2412.26	2592.63	-0.104138	0.421356	0.964819	X	159414572	159498757	+	4121	protein_coding	MAP7 domain containing 2 [Source:MGI Symbol;Acc:MGI:1917474]
Safb	ENSMUSG00000071054	2184	2569	2743	2560	17.376	21.0505	20.7094	22.1382	2368.23	2640.7	-0.157067	0.225644	0.841938	17	56584825	56606294	+	7268	protein_coding	scaffold attachment factor B [Source:MGI Symbol;Acc:MGI:2146974]
Rps15	ENSMUSG00000063457	1956	2471	2958	2670	179.531	233.585	257.641	266.372	2206.94	2799.37	-0.343124	0.0135106	0.198248	10	80292453	80294114	+	630	protein_coding	ribosomal protein S15 [Source:MGI Symbol;Acc:MGI:98117]
Ppm1l	ENSMUSG00000027784	2706	2136	2908	2304	14.9079	12.1197	15.203	13.7967	2405.52	2581.04	-0.101715	0.446074	0.972657	3	69316861	69560802	+	10496	protein_coding	protein phosphatase 1 (formerly 2C)-like [Source:MGI Symbol;Acc:MGI:2139740]
Ntsr2	ENSMUSG00000020591	2799	2521	2548	2185	51.8753	48.1207	44.8128	44.0164	2645.54	2350.11	0.170825	0.139468	0.717063	12	16653382	16660227	+	3120	protein_coding	neurotensin receptor 2 [Source:MGI Symbol;Acc:MGI:108018]
Vps41	ENSMUSG00000041236	2770	2518	2614	2147	23.8071	22.2886	21.3195	20.0569	2629.81	2360.57	0.155672	0.181719	0.785733	13	18717286	18866811	+	6728	protein_coding	VPS41 HOPS complex subunit [Source:MGI Symbol;Acc:MGI:1929215]
Cul3	ENSMUSG00000004364	2441	2603	2667	2331	28.9657	31.812	30.032	30.0652	2511.41	2483.29	0.0161884	0.889827	0.999315	1	80264923	80340480	-	4873	protein_coding	cullin 3 [Source:MGI Symbol;Acc:MGI:1347360]
Arl8a	ENSMUSG00000026426	2125	2507	2979	2421	53.4481	64.9424	71.1032	66.1871	2307.99	2676.43	-0.213945	0.100681	0.632478	1	135146824	135156269	+	2299	protein_coding	ADP-ribosylation factor-like 8A [Source:MGI Symbol;Acc:MGI:1915974]
Ranbp2	ENSMUSG00000003226	2654	2336	2642	2400	13.0855	11.8621	12.3614	12.8619	2481.02	2508.44	-0.0156762	0.894278	0.999315	10	58446920	58494356	+	11728	protein_coding	RAN binding protein 2 [Source:MGI Symbol;Acc:MGI:894323]
Adap1	ENSMUSG00000056413	2312	2265	2879	2572	40.6107	40.9753	47.9887	49.1053	2277.47	2710.38	-0.251002	0.0264047	0.308291	5	139271876	139325622	-	3292	protein_coding	ArfGAP with dual PH domains 1 [Source:MGI Symbol;Acc:MGI:2442201]
Tia1	ENSMUSG00000071337	2507	2444	2646	2429	9.2042	9.24132	9.21864	9.69314	2463.48	2525.75	-0.035862	0.753011	0.999315	6	86404219	86433405	+	15750	protein_coding	cytotoxic granule-associated RNA binding protein 1 [Source:MGI Symbol;Acc:MGI:107914]
Polr2m	ENSMUSG00000032199	2627	2401	2684	2314	62.6671	58.9892	60.7585	59.9996	2500.61	2482.14	0.0106928	0.925665	0.999315	9	71478437	71485935	-	2424	protein_coding	polymerase (RNA) II (DNA directed) polypeptide M [Source:MGI Symbol;Acc:MGI:107282]
Usp11	ENSMUSG00000031066	2392	2559	2633	2435	29.23	32.2061	30.5326	32.3424	2465.17	2522.9	-0.0332943	0.77897	0.999315	X	20703906	20720539	+	4732	protein_coding	ubiquitin specific peptidase 11 [Source:MGI Symbol;Acc:MGI:2384312]
Mlec	ENSMUSG00000048578	2582	2604	2477	2352	24.8548	25.8165	22.6269	24.6092	2581.06	2406.08	0.101514	0.384571	0.952199	5	115142981	115158179	-	6007	protein_coding	malectin [Source:MGI Symbol;Acc:MGI:1924015]
Extl3	ENSMUSG00000021978	2518	2252	2852	2393	24.0149	22.1205	25.8119	24.8069	2371.92	2602.42	-0.133859	0.251464	0.86973	14	65052060	65149855	-	6063	protein_coding	exostoses (multiple)-like 3 [Source:MGI Symbol;Acc:MGI:1860765]
Brd9	ENSMUSG00000057649	2482	2506	2685	2337	20.6534	21.4769	21.2021	21.1375	2482.53	2494.87	-0.00718645	0.949525	0.999315	13	73937811	73960895	+	6949	protein_coding	bromodomain containing 9 [Source:MGI Symbol;Acc:MGI:2145317]
Dstn	ENSMUSG00000015932	2777	2631	2489	2110	84.0287	81.9924	71.4696	69.3968	2690.31	2282.69	0.236953	0.0368852	0.38005	2	143915320	143943324	+	1911	protein_coding	destrin [Source:MGI Symbol;Acc:MGI:1929270]
Hlf	ENSMUSG00000003949	3045	2010	2718	2231	26.3547	17.9171	22.3237	20.9882	2508.11	2453.73	0.0316563	0.843336	0.999315	11	90336536	90390895	-	6681	protein_coding	hepatic leukemia factor [Source:MGI Symbol;Acc:MGI:96108]
Crym	ENSMUSG00000030905	2045	2460	2987	2509	34.8721	43.2037	48.3353	46.504	2245.03	2727.06	-0.280815	0.0331193	0.356424	7	120186380	120202111	-	3391	protein_coding	crystallin, mu [Source:MGI Symbol;Acc:MGI:102675]
Bclaf1	ENSMUSG00000037608	2599	2602	2636	2164	9.82197	10.1275	9.45329	8.88904	2588.38	2379.87	0.120953	0.29326	0.900271	10	20312469	20344613	+	15301	protein_coding	BCL2-associated transcription factor 1 [Source:MGI Symbol;Acc:MGI:1917580]
Tspan2	ENSMUSG00000027858	2715	2535	2623	2126	33.0165	31.7498	30.2695	28.1015	2611.43	2353.56	0.149779	0.197326	0.808539	3	102734529	102801513	+	4755	protein_coding	tetraspanin 2 [Source:MGI Symbol;Acc:MGI:1917997]
Cacng8	ENSMUSG00000053395	1438	2220	3082	3247	35.4591	56.3798	72.1186	87.0276	1826.2	3164.59	-0.793171	0.0250835	0.298317	7	3390683	3415648	+	2345	protein_coding	calcium channel, voltage-dependent, gamma subunit 8 [Source:MGI Symbol;Acc:MGI:1932376]
Cnot1	ENSMUSG00000036550	2594	2471	2660	2258	8.73649	8.57119	8.50147	8.26602	2519.78	2441.13	0.0456679	0.687129	0.999315	8	95719451	95807464	-	17169	protein_coding	CCR4-NOT transcription complex, subunit 1 [Source:MGI Symbol;Acc:MGI:2442402]
Negr1	ENSMUSG00000040037	2692	2484	2694	2106	14.8166	14.0808	14.0708	12.5991	2574.39	2375.94	0.115435	0.334662	0.92694	3	156561794	157316445	+	10506	protein_coding	neuronal growth regulator 1 [Source:MGI Symbol;Acc:MGI:2444846]
Tnks	ENSMUSG00000031529	2501	2480	2676	2315	9.71381	9.92039	9.86296	9.7731	2478.72	2478.95	-0.000180493	0.998727	0.999906	8	34826460	34965690	-	14888	protein_coding	tankyrase, TRF1-interacting ankyrin-related ADP-ribose polymerase [Source:MGI Symbol;Acc:MGI:1341087]
Crim1	ENSMUSG00000024074	2119	2485	2795	2562	20.4387	24.686	25.5829	26.8601	2293.94	2665.97	-0.216829	0.0918265	0.604305	17	78200248	78376592	+	5995	protein_coding	cysteine rich transmembrane BMP regulator 1 (chordin like) [Source:MGI Symbol;Acc:MGI:1354756]
Ppp1r37	ENSMUSG00000051403	2296	2661	2504	2491	32.303	38.5582	33.431	38.0934	2469.61	2492.72	-0.0132279	0.920355	0.999315	7	19530800	19563076	-	4110	protein_coding	protein phosphatase 1, regulatory subunit 37 [Source:MGI Symbol;Acc:MGI:2687042]
Hmgcs1	ENSMUSG00000093930	2098	2304	3223	2323	26.4075	29.8679	38.497	31.7816	2192.24	2737.74	-0.321049	0.0163177	0.224634	13	119690379	119708260	+	4594	protein_coding	3-hydroxy-3-methylglutaryl-Coenzyme A synthase 1 [Source:MGI Symbol;Acc:MGI:107592]
Vapb	ENSMUSG00000054455	2373	2287	2831	2449	19.2424	19.0998	21.7845	21.5852	2318.49	2622.49	-0.177774	0.115624	0.66687	2	173737511	173784336	+	7131	protein_coding	vesicle-associated membrane protein, associated protein B and C [Source:MGI Symbol;Acc:MGI:1928744]
Dclk2	ENSMUSG00000028078	2443	2515	2640	2341	13.3863	14.193	13.7273	13.9426	2467.96	2476.06	-0.00472134	0.967161	0.999315	3	86786151	86920852	-	10553	protein_coding	doublecortin-like kinase 2 [Source:MGI Symbol;Acc:MGI:1918012]
Dact3	ENSMUSG00000078794	2162	2323	2840	2614	41.8256	46.2846	52.1374	54.9664	2233.21	2714.62	-0.281559	0.0179006	0.239662	7	16875317	16887462	+	2989	protein_coding	dishevelled-binding antagonist of beta-catenin 3 [Source:MGI Symbol;Acc:MGI:3654828]
Zbtb4	ENSMUSG00000018750	2248	2361	2863	2462	16.0145	17.3226	19.3546	19.0638	2294.57	2644.31	-0.204767	0.077445	0.557836	11	69765912	69784023	+	8117	protein_coding	zinc finger and BTB domain containing 4 [Source:MGI Symbol;Acc:MGI:1922830]
Zfp207	ENSMUSG00000017421	2747	2706	2475	2006	23.8576	24.2046	20.3981	18.9367	2713.47	2220.74	0.288836	0.0125411	0.188032	11	80383279	80405733	+	6658	protein_coding	zinc finger protein 207 [Source:MGI Symbol;Acc:MGI:1340045]
Wdr47	ENSMUSG00000040389	2470	2404	2740	2305	29.3942	29.4646	30.9429	29.8155	2425.14	2503.4	-0.0459419	0.685977	0.999315	3	108591279	108645719	+	4859	protein_coding	WD repeat domain 47 [Source:MGI Symbol;Acc:MGI:2139593]
B230219D22Rik	ENSMUSG00000045767	2426	2335	2806	2341	30.1553	29.8924	33.0983	31.6285	2368.72	2553.3	-0.108389	0.341893	0.932515	13	55693124	55703500	+	4652	protein_coding	RIKEN cDNA B230219D22 gene [Source:MGI Symbol;Acc:MGI:1925771]
Ppme1	ENSMUSG00000030718	2437	2364	2814	2291	45.4576	45.415	49.8104	46.4495	2388.76	2530.37	-0.0833006	0.470218	0.97992	7	100326737	100372307	-	3100	protein_coding	protein phosphatase methylesterase 1 [Source:MGI Symbol;Acc:MGI:1919840]
Wfs1	ENSMUSG00000039474	2247	1712	3196	2749	34.3099	26.9229	46.3094	45.6244	1966.34	2952.22	-0.586172	1.54e-05	0.00079587	5	36966104	36989205	-	3787	protein_coding	wolframin ER transmembrane glycoprotein [Source:MGI Symbol;Acc:MGI:1328355]
Cmtm4	ENSMUSG00000096188	2441	2216	2798	2445	18.2505	17.0639	19.8518	19.8697	2315.98	2605.01	-0.169613	0.140834	0.719347	8	104348191	104395807	-	7734	protein_coding	CKLF-like MARVEL transmembrane domain containing 4 [Source:MGI Symbol;Acc:MGI:2142888]
Lmo3	ENSMUSG00000030226	2218	2568	2759	2354	24.9766	29.783	29.4828	28.8127	2384.4	2538.36	-0.0904319	0.474425	0.980086	6	138362918	138581968	-	5135	protein_coding	LIM domain only 3 [Source:MGI Symbol;Acc:MGI:102810]
Prdx2	ENSMUSG00000005161	2542	2436	2577	2342	48.1934	47.5654	46.363	48.2619	2476.6	2447.28	0.0173215	0.879073	0.999315	8	84969587	84974834	+	3050	protein_coding	peroxiredoxin 2 [Source:MGI Symbol;Acc:MGI:109486]
Tax1bp1	ENSMUSG00000004535	2608	2657	2484	2143	15.0942	15.8378	13.6427	13.4813	2620.57	2297.95	0.189464	0.0971762	0.620118	6	52713729	52766780	+	9991	protein_coding	Tax1 (human T cell leukemia virus type I) binding protein 1 [Source:MGI Symbol;Acc:MGI:1289308]
Fn1	ENSMUSG00000026193	3710	2525	2132	1524	18.3594	12.869	10.0119	8.19736	3094.26	1804.26	0.777867	2.02e-06	0.000126454	1	71585520	71653200	-	11685	protein_coding	fibronectin 1 [Source:MGI Symbol;Acc:MGI:95566]
Osbpl1a	ENSMUSG00000044252	3088	2091	2696	2003	24.1561	16.8463	20.0131	17.0309	2570.1	2321.98	0.146318	0.364013	0.941172	18	12755314	12941841	-	7392	protein_coding	oxysterol binding protein-like 1A [Source:MGI Symbol;Acc:MGI:1927551]
Cyfip1	ENSMUSG00000030447	2702	2776	2364	2032	13.0845	13.845	10.8634	10.6955	2726.76	2182.95	0.320816	0.00518709	0.0989142	7	55841745	55932602	+	11941	protein_coding	cytoplasmic FMR1 interacting protein 1 [Source:MGI Symbol;Acc:MGI:1338801]
Lancl1	ENSMUSG00000026000	2455	2388	2693	2332	20.6847	20.7221	21.5318	21.3566	2409.7	2495.92	-0.0507456	0.653596	0.997861	1	67000517	67038872	-	6863	protein_coding	LanC (bacterial lantibiotic synthetase component C)-like 1 [Source:MGI Symbol;Acc:MGI:1336997]
Ttc7b	ENSMUSG00000033530	2556	2643	2428	2237	20.1912	21.503	18.201	19.2076	2588	2321.99	0.156612	0.178144	0.782147	12	100300770	100520826	-	7320	protein_coding	tetratricopeptide repeat domain 7B [Source:MGI Symbol;Acc:MGI:2144724]
Pdpk1	ENSMUSG00000024122	2322	2318	2743	2477	12.2788	12.6243	13.7646	14.2372	2309.14	2596.47	-0.169114	0.137949	0.715181	17	24073680	24150924	-	10935	protein_coding	3-phosphoinositide dependent protein kinase 1 [Source:MGI Symbol;Acc:MGI:1338068]
Akap8l	ENSMUSG00000002625	2312	2572	2653	2323	64.4291	73.8187	70.1579	70.3637	2432.51	2472.52	-0.0236112	0.845769	0.999315	17	32321425	32350581	-	2075	protein_coding	A kinase (PRKA) anchor protein 8-like [Source:MGI Symbol;Acc:MGI:1860606]
Myo6	ENSMUSG00000033577	2939	2487	2450	1979	14.0707	12.2629	11.1309	10.2984	2697.02	2194.72	0.29717	0.0166571	0.22744	9	80165031	80311729	+	12078	protein_coding	myosin VI [Source:MGI Symbol;Acc:MGI:104785]
Dpysl2	ENSMUSG00000022048	2522	2350	2687	2292	32.264	30.963	32.6202	31.8709	2423.37	2471.81	-0.0286024	0.802201	0.999315	14	66802864	66868688	-	4520	protein_coding	dihydropyrimidinase-like 2 [Source:MGI Symbol;Acc:MGI:1349763]
Rps8	ENSMUSG00000047675	2417	2338	2705	2384	80.9745	80.6709	85.9971	86.8126	2365.82	2529.22	-0.0963201	0.394575	0.955171	4	117153827	117156243	-	1726	protein_coding	ribosomal protein S8 [Source:MGI Symbol;Acc:MGI:98166]
Efnb3	ENSMUSG00000003934	2030	2522	2838	2447	36.8784	47.1869	48.9253	48.3187	2268.98	2624.68	-0.210251	0.123321	0.687606	11	69554092	69560205	-	3183	protein_coding	ephrin B3 [Source:MGI Symbol;Acc:MGI:109196]
Trim28	ENSMUSG00000005566	2429	2531	2565	2311	33.7797	36.2511	33.8501	34.9328	2469.17	2425.17	0.0259896	0.822646	0.999315	7	12999114	13031035	+	4158	protein_coding	tripartite motif-containing 28 [Source:MGI Symbol;Acc:MGI:109274]
Abi1	ENSMUSG00000058835	2099	2544	2763	2428	30.1026	37.5759	37.6026	37.8482	2313.93	2579.66	-0.156943	0.236942	0.854506	2	22940073	23040241	-	4032	protein_coding	abl-interactor 1 [Source:MGI Symbol;Acc:MGI:104913]
Pten	ENSMUSG00000013663	2769	2258	2658	2147	13.9147	11.6862	12.6751	11.727	2498.02	2381.04	0.069084	0.59068	0.997236	19	32757497	32826160	+	11507	protein_coding	phosphatase and tensin homolog [Source:MGI Symbol;Acc:MGI:109583]
Atp5c1	ENSMUSG00000025781	2428	2476	2639	2285	73.5839	77.2833	75.8959	75.2706	2440.91	2445.75	-0.00292025	0.979623	0.999458	2	10056016	10080510	-	1908	protein_coding	ATP synthase, H+ transporting, mitochondrial F1 complex, gamma polypeptide 1 [Source:MGI Symbol;Acc:MGI:1261437]
Crk	ENSMUSG00000017776	2240	2419	2711	2458	27.3841	30.4571	31.4504	32.6617	2319.94	2571.45	-0.148463	0.212086	0.829862	11	75679259	75706908	+	4730	protein_coding	v-crk avian sarcoma virus CT10 oncogene homolog [Source:MGI Symbol;Acc:MGI:88508]
Pds5b	ENSMUSG00000034021	2415	2444	2693	2263	14.1931	14.7932	15.0191	14.4561	2418.37	2459.15	-0.024273	0.832407	0.999315	5	150673739	150810690	+	9839	protein_coding	PDS5 cohesin associated factor B [Source:MGI Symbol;Acc:MGI:2140945]
Rpl26	ENSMUSG00000060938	3024	2638	2283	1869	121.095	108.798	86.7553	81.3504	2814.95	2058.39	0.451436	0.000177934	0.00670045	11	68901583	68906989	+	1444	protein_coding	ribosomal protein L26 [Source:MGI Symbol;Acc:MGI:106022]
Rack1	ENSMUSG00000020372	2657	2554	2492	2106	30.0136	29.7132	26.7129	25.8578	2592.58	2281.95	0.184017	0.105702	0.645112	11	48800332	48806434	+	5119	protein_coding	receptor for activated C kinase 1 [Source:MGI Symbol;Acc:MGI:101849]
Dnajb14	ENSMUSG00000074212	2328	2282	2795	2403	8.5519	8.63369	9.74332	9.59487	2293.9	2581.23	-0.170307	0.132931	0.704971	3	137867675	137916557	+	15741	protein_coding	DnaJ heat shock protein family (Hsp40) member B14 [Source:MGI Symbol;Acc:MGI:1917854]
Islr2	ENSMUSG00000051243	2128	2975	2392	2307	20.7821	29.923	22.1678	24.4889	2545.8	2342.54	0.12009	0.447944	0.973085	9	58196297	58204319	-	5921	protein_coding	immunoglobulin superfamily containing leucine-rich repeat 2 [Source:MGI Symbol;Acc:MGI:2444277]
Phlpp1	ENSMUSG00000044340	2515	2464	2611	2210	21.5386	21.7331	21.2193	20.572	2477.5	2392.75	0.0501109	0.65938	0.998239	1	106171752	106394250	+	6752	protein_coding	PH domain and leucine rich repeat protein phosphatase 1 [Source:MGI Symbol;Acc:MGI:2138327]
Tecpr1	ENSMUSG00000066621	2176	2343	2738	2531	9.85172	10.9251	11.7634	12.4552	2250.18	2622.92	-0.221052	0.0645182	0.514048	5	144194442	144223615	-	12772	protein_coding	tectonin beta-propeller repeat containing 1 [Source:MGI Symbol;Acc:MGI:1917631]
Nceh1	ENSMUSG00000027698	2544	2304	2695	2244	28.0041	26.1209	28.152	26.8493	2410.92	2449.95	-0.0232668	0.841825	0.999315	3	27182965	27284608	+	5253	protein_coding	neutral cholesterol ester hydrolase 1 [Source:MGI Symbol;Acc:MGI:2443191]
Kmt2c	ENSMUSG00000038056	2512	2455	2459	2357	7.1586	7.20545	6.64986	7.30085	2471.49	2400.37	0.0424071	0.717708	0.999315	5	25271798	25498783	-	20291	protein_coding	lysine (K)-specific methyltransferase 2C [Source:MGI Symbol;Acc:MGI:2444959]
Slc4a3	ENSMUSG00000006576	2514	2148	2768	2335	16.9056	14.8765	17.6634	17.067	2317.43	2532.42	-0.128001	0.290734	0.89902	1	75546266	75562172	+	8599	protein_coding	solute carrier family 4 (anion exchanger), member 3 [Source:MGI Symbol;Acc:MGI:109350]
Capns1	ENSMUSG00000001794	2561	2717	2365	2117	59.7855	65.3246	52.3917	53.7171	2627.82	2228.72	0.237682	0.0427295	0.413808	7	30186936	30198811	-	2477	protein_coding	calpain, small subunit 1 [Source:MGI Symbol;Acc:MGI:88266]
Pdha1	ENSMUSG00000031299	2277	2343	2757	2379	35.2615	37.369	40.5154	40.044	2299.7	2550.75	-0.149555	0.193317	0.803033	X	160122209	160138413	-	3734	protein_coding	pyruvate dehydrogenase E1 alpha 1 [Source:MGI Symbol;Acc:MGI:97532]
Fibcd1	ENSMUSG00000026841	1749	2671	2687	2638	21.2871	33.4813	31.0342	34.8985	2206.45	2656.22	-0.26765	0.421528	0.964819	2	31813290	31846005	-	4751	protein_coding	fibrinogen C domain containing 1 [Source:MGI Symbol;Acc:MGI:2138953]
Sema5a	ENSMUSG00000022231	2236	2614	2582	2313	6.91939	8.3311	7.58223	7.77995	2416.45	2434.15	-0.0105653	0.934222	0.999315	15	32244810	32696341	+	18686	protein_coding	sema domain, seven thrombospondin repeats (type 1 and type 1-like), transmembrane domain (TM) and short cytoplasmic domain, (semaphorin) 5A [Source:MGI Symbol;Acc:MGI:107556]
Wdr6	ENSMUSG00000066357	2299	2055	2976	2409	31.9334	29.3981	39.2269	36.3704	2165.05	2668.64	-0.301853	0.0113072	0.176177	9	108572311	108578739	-	4163	protein_coding	WD repeat domain 6 [Source:MGI Symbol;Acc:MGI:1930140]
Usp32	ENSMUSG00000000804	2410	2283	2739	2305	18.1455	17.7035	19.5699	18.8637	2334.61	2502.94	-0.100535	0.379025	0.949792	11	84984442	85140161	-	7680	protein_coding	ubiquitin specific peptidase 32 [Source:MGI Symbol;Acc:MGI:2144475]
Srrt	ENSMUSG00000037364	2379	2525	2597	2228	26.2328	28.6756	27.1748	26.7036	2441.62	2395.83	0.0272045	0.816453	0.999315	5	137295704	137307674	-	5244	protein_coding	serrate RNA effector molecule homolog (Arabidopsis) [Source:MGI Symbol;Acc:MGI:1933527]
St13	ENSMUSG00000022403	2414	2582	2647	2086	13.5457	14.9218	14.0949	12.7228	2487.57	2343.41	0.0857729	0.482769	0.981863	15	81363669	81400077	-	10305	protein_coding	suppression of tumorigenicity 13 [Source:MGI Symbol;Acc:MGI:1917606]
Setd3	ENSMUSG00000056770	2332	2671	2502	2221	22.3441	26.3578	22.7493	23.1307	2492.31	2347.89	0.0860686	0.492007	0.983368	12	108106431	108179314	-	6035	protein_coding	SET domain containing 3 [Source:MGI Symbol;Acc:MGI:1289184]
Sema7a	ENSMUSG00000038264	2193	2294	2822	2412	38.4503	41.4244	46.953	45.9668	2233.77	2598.59	-0.218363	0.0602201	0.496386	9	57940112	57962865	+	3298	protein_coding	sema domain, immunoglobulin domain (Ig), and GPI membrane anchor, (semaphorin) 7A [Source:MGI Symbol;Acc:MGI:1306826]
Sugp2	ENSMUSG00000036054	2416	2533	2460	2306	9.68285	10.4554	9.35592	10.0455	2463.81	2373.65	0.053948	0.648687	0.997861	8	70234226	70279915	+	14428	protein_coding	SURP and G patch domain containing 2 [Source:MGI Symbol;Acc:MGI:2678085]
Nmnat2	ENSMUSG00000042751	2340	2372	2717	2274	23.4059	24.4357	25.7896	24.7232	2345.24	2476.18	-0.0785444	0.495168	0.985635	1	152954993	153119261	+	5781	protein_coding	nicotinamide nucleotide adenylyltransferase 2 [Source:MGI Symbol;Acc:MGI:2444155]
Tcp1	ENSMUSG00000068039	2614	2499	2533	2051	30.0504	29.5877	27.6328	25.628	2543.72	2271.71	0.162921	0.160972	0.757512	17	12915701	12925067	+	5030	protein_coding	t-complex protein 1 [Source:MGI Symbol;Acc:MGI:98535]
Usp34	ENSMUSG00000056342	2398	2256	2789	2247	7.5144	7.28091	8.29352	7.65339	2315.1	2495.29	-0.108354	0.354257	0.938646	11	23306895	23490560	+	18453	protein_coding	ubiquitin specific peptidase 34 [Source:MGI Symbol;Acc:MGI:109473]
Ube2b	ENSMUSG00000020390	2426	2349	2728	2178	65.9842	65.8011	70.4107	64.3891	2375.79	2430.13	-0.0328989	0.778977	0.999315	11	51985497	52000762	-	2126	protein_coding	ubiquitin-conjugating enzyme E2B [Source:MGI Symbol;Acc:MGI:102944]
Pde4a	ENSMUSG00000032177	2198	2426	2800	2250	16.6033	18.8738	20.0711	18.4737	2302.88	2502.01	-0.119949	0.332128	0.926096	9	21165714	21213248	+	7655	protein_coding	phosphodiesterase 4A, cAMP specific [Source:MGI Symbol;Acc:MGI:99558]
Sorbs2	ENSMUSG00000031626	2548	2389	2575	2161	5.29018	5.10844	5.07334	4.87676	2455.81	2349.88	0.0635048	0.580157	0.996888	8	45507788	45827906	+	27851	protein_coding	sorbin and SH3 domain containing 2 [Source:MGI Symbol;Acc:MGI:1924574]
Polr2a	ENSMUSG00000005198	2471	2273	2698	2231	20.2185	19.1548	20.949	19.8418	2359.47	2444.42	-0.0511576	0.659902	0.998239	11	69733997	69758637	-	7067	protein_coding	polymerase (RNA) II (DNA directed) polypeptide A [Source:MGI Symbol;Acc:MGI:98086]
Abhd2	ENSMUSG00000039202	2359	1950	2647	2702	12.9016	10.9837	13.7377	16.0622	2141.44	2671.72	-0.318757	0.0169242	0.230383	7	79273199	79365508	+	10573	protein_coding	abhydrolase domain containing 2 [Source:MGI Symbol;Acc:MGI:1914344]
Arhgap44	ENSMUSG00000033389	2257	2499	2625	2268	22.4283	25.5759	24.7536	24.497	2368.67	2430.17	-0.037093	0.759735	0.999315	11	65002039	65162961	-	5819	protein_coding	Rho GTPase activating protein 44 [Source:MGI Symbol;Acc:MGI:2144423]
Bcas1	ENSMUSG00000013523	2313	2794	2513	2011	35.43	44.0781	36.5286	33.4821	2545.11	2241.09	0.183208	0.175492	0.778957	2	170346991	170427845	-	3775	protein_coding	breast carcinoma amplified sequence 1 [Source:MGI Symbol;Acc:MGI:1924210]
Exd2	ENSMUSG00000032705	2488	2339	2649	2152	17.2565	16.7084	17.4353	16.2237	2401.14	2379.52	0.0128456	0.912208	0.999315	12	80463095	80500227	+	8337	protein_coding	exonuclease 3'-5' domain containing 2 [Source:MGI Symbol;Acc:MGI:1922485]
Baalc	ENSMUSG00000022296	2745	2532	2403	1945	38.3309	36.4143	31.8424	29.5211	2624.62	2154.73	0.284376	0.0155181	0.218045	15	38933144	38952912	+	4141	protein_coding	brain and acute leukemia, cytoplasmic [Source:MGI Symbol;Acc:MGI:1928704]
Lnpep	ENSMUSG00000023845	2355	2156	2756	2357	9.62788	9.07799	10.6921	10.4738	2243.51	2538.56	-0.178273	0.122473	0.685869	17	17521410	17625050	-	14144	protein_coding	leucyl/cystinyl aminopeptidase [Source:MGI Symbol;Acc:MGI:2387123]
Gabrg2	ENSMUSG00000020436	2353	2387	2802	2081	22.9988	24.0291	25.9895	22.1086	2359.19	2412.87	-0.0329171	0.793371	0.999315	11	41910203	42000857	-	5916	protein_coding	gamma-aminobutyric acid (GABA) A receptor, subunit gamma 2 [Source:MGI Symbol;Acc:MGI:95623]
Prpf4b	ENSMUSG00000021413	2529	2521	2442	2116	17.3474	17.8098	15.8955	15.7763	2513.15	2264.01	0.150572	0.186337	0.791876	13	34875302	34906064	+	8430	protein_coding	pre-mRNA processing factor 4B [Source:MGI Symbol;Acc:MGI:109584]
Cct8	ENSMUSG00000025613	2350	2403	2655	2195	44.0051	46.3436	47.1785	44.6761	2365.79	2405.23	-0.0240545	0.83612	0.999315	16	87483326	87495873	-	3088	protein_coding	chaperonin containing Tcp1, subunit 8 (theta) [Source:MGI Symbol;Acc:MGI:107183]
Tmem63b	ENSMUSG00000036026	2007	2445	2786	2363	22.7646	28.5622	29.9874	29.1327	2218.82	2555.72	-0.204125	0.127964	0.697267	17	45660171	45686905	-	5098	protein_coding	transmembrane protein 63b [Source:MGI Symbol;Acc:MGI:2387609]
Nucks1	ENSMUSG00000026434	2331	2271	2695	2302	19.8833	19.951	21.8148	21.3431	2289.82	2480.87	-0.115683	0.309524	0.912185	1	131910534	131936321	+	6779	protein_coding	nuclear casein kinase and cyclin-dependent kinase substrate 1 [Source:MGI Symbol;Acc:MGI:1934811]
Ccnl2	ENSMUSG00000029068	2522	2366	2520	2191	27.6304	26.6968	26.1992	26.091	2431.45	2340.28	0.055144	0.629094	0.997861	4	155812489	155824543	+	5278	protein_coding	cyclin L2 [Source:MGI Symbol;Acc:MGI:1927119]
Rapgef1	ENSMUSG00000039844	2482	2510	2412	2181	19.4341	20.2412	17.9219	18.5619	2484.55	2284.7	0.121074	0.29246	0.900271	2	29619720	29740978	+	7385	protein_coding	Rap guanine nucleotide exchange factor (GEF) 1 [Source:MGI Symbol;Acc:MGI:104580]
Lgmn	ENSMUSG00000021190	3583	3249	1449	1302	89.1887	83.294	34.2276	35.2273	3397.6	1368.14	1.31249	4.46e-29	2.5e-26	12	102394084	102439813	-	2323	protein_coding	legumain [Source:MGI Symbol;Acc:MGI:1330838]
Slc6a11	ENSMUSG00000030307	2359	2221	2600	2397	27.0115	26.1921	28.2514	29.8328	2278.3	2487.29	-0.126432	0.273736	0.884401	6	114131241	114249952	+	5050	protein_coding	solute carrier family 6 (neurotransmitter transporter, GABA), member 11 [Source:MGI Symbol;Acc:MGI:95630]
Tollip	ENSMUSG00000025139	2165	2318	2778	2315	24.746	27.2874	30.1318	28.761	2232.16	2526.42	-0.178853	0.133002	0.705098	7	141874813	141918507	-	5059	protein_coding	toll interacting protein [Source:MGI Symbol;Acc:MGI:1891808]
Eml5	ENSMUSG00000051166	2291	2319	2734	2232	11.0112	11.4792	12.4696	11.6603	2294.45	2461.71	-0.101747	0.382969	0.952199	12	98786805	98901484	-	12031	protein_coding	echinoderm microtubule associated protein like 5 [Source:MGI Symbol;Acc:MGI:2442513]
Src	ENSMUSG00000027646	2056	2479	2640	2396	27.1991	33.7761	33.1421	34.4527	2260.02	2505.37	-0.148721	0.263006	0.876213	2	157418444	157471862	+	4371	protein_coding	Rous sarcoma oncogene [Source:MGI Symbol;Acc:MGI:98397]
Tagln3	ENSMUSG00000022658	2306	2349	2631	2283	107.535	112.817	116.428	115.718	2316.95	2440.96	-0.0752762	0.511942	0.989746	16	45711230	45724608	-	1240	protein_coding	transgelin 3 [Source:MGI Symbol;Acc:MGI:1926784]
Actn4	ENSMUSG00000054808	2457	2423	2500	2180	23.1883	23.5515	22.3898	22.3628	2428.36	2325.11	0.0626676	0.581794	0.996888	7	28893248	28962340	-	6127	protein_coding	actinin alpha 4 [Source:MGI Symbol;Acc:MGI:1890773]
Grk3	ENSMUSG00000042249	2424	2307	2525	2303	16.1241	15.8049	15.9386	16.6511	2353.6	2402.3	-0.0293919	0.797896	0.999315	5	112910482	113015791	-	8693	protein_coding	G protein-coupled receptor kinase 3 [Source:MGI Symbol;Acc:MGI:87941]
Atp6v0c	ENSMUSG00000024121	1917	2222	2837	2581	32.757	39.1045	46.003	47.9375	2062.08	2695.64	-0.386547	0.00242594	0.0562179	17	24163866	24169702	-	3384	protein_coding	ATPase, H+ transporting, lysosomal V0 subunit C [Source:MGI Symbol;Acc:MGI:88116]
Tnrc6b	ENSMUSG00000047888	2189	2227	2618	2521	5.34603	5.60153	6.06737	6.69212	2197.97	2561.76	-0.220719	0.0639157	0.511755	15	80711313	80941085	+	23677	protein_coding	trinucleotide repeat containing 6b [Source:MGI Symbol;Acc:MGI:2443730]
Isca1	ENSMUSG00000044792	2497	2512	2438	2102	13.5195	14.0075	12.5262	12.3703	2492.92	2254.69	0.144839	0.205478	0.821152	13	59755409	59769810	-	10680	protein_coding	iron-sulfur cluster assembly 1 [Source:MGI Symbol;Acc:MGI:1916296]
Chtop	ENSMUSG00000001017	2253	2179	2686	2415	35.8204	35.6802	40.5247	41.7341	2205.11	2536.9	-0.202123	0.0766437	0.555031	3	90498956	90509498	-	3637	protein_coding	chromatin target of PRMT1 [Source:MGI Symbol;Acc:MGI:1913761]
Cyp46a1	ENSMUSG00000021259	2536	2187	2593	2217	44.613	39.6244	43.2873	42.392	2347.92	2388.1	-0.0244694	0.838862	0.999315	12	108334381	108362234	+	3287	protein_coding	cytochrome P450, family 46, subfamily a, polypeptide 1 [Source:MGI Symbol;Acc:MGI:1341877]
Grb2	ENSMUSG00000059923	2332	2447	2533	2219	46.2438	49.9758	47.6656	47.8286	2379.19	2361.25	0.0108757	0.925677	0.999315	11	115644045	115708597	-	2916	protein_coding	growth factor receptor bound protein 2 [Source:MGI Symbol;Acc:MGI:95805]
Mvb12b	ENSMUSG00000038740	2395	2530	2450	2154	15.8437	17.2374	15.3802	15.4882	2451.99	2287.99	0.0998428	0.393936	0.955171	2	33729953	33887946	-	8741	protein_coding	multivesicular body subunit 12B [Source:MGI Symbol;Acc:MGI:1919793]
Arel1	ENSMUSG00000042350	2197	2316	2720	2294	21.0193	22.8206	24.6946	23.8554	2246.84	2488.24	-0.147387	0.209612	0.826268	12	84918148	84970900	-	6044	protein_coding	apoptosis resistant E3 ubiquitin protein ligase 1 [Source:MGI Symbol;Acc:MGI:1915747]
2021-09-04	ENSMUSG00000020486	2223	2441	2713	2148	36.0775	40.8005	41.7822	37.891	2322.71	2407.17	-0.0518662	0.677003	0.999315	11	87568903	87590539	+	3563	protein_coding	septin 4 [Source:MGI Symbol;Acc:MGI:1270156]
Pcmt1	ENSMUSG00000019795	2367	2217	2683	2257	29.0103	27.9847	31.2047	30.0671	2280.2	2451.3	-0.104477	0.363872	0.941172	10	7629373	7681136	-	4718	protein_coding	protein-L-isoaspartate (D-aspartate) O-methyltransferase 1 [Source:MGI Symbol;Acc:MGI:97502]
Slc2a3	ENSMUSG00000003153	2229	2261	2685	2348	17.7903	18.5856	20.3359	20.3694	2234.75	2500.73	-0.16226	0.157102	0.750737	6	122727809	122801640	-	7245	protein_coding	solute carrier family 2 (facilitated glucose transporter), member 3 [Source:MGI Symbol;Acc:MGI:95757]
Tusc3	ENSMUSG00000039530	2487	2154	2605	2270	41.9026	37.3776	41.6503	41.5715	2307.23	2421.93	-0.0699308	0.559191	0.995454	8	39005845	39165114	+	3432	protein_coding	tumor suppressor candidate 3 [Source:MGI Symbol;Acc:MGI:1933134]
Sfxn5	ENSMUSG00000033720	2858	2341	2363	1953	17.1523	14.4698	13.4577	12.74	2583.57	2140.38	0.271429	0.0332139	0.35703	6	85213049	85333422	-	9635	protein_coding	sideroflexin 5 [Source:MGI Symbol;Acc:MGI:2137681]
Caly	ENSMUSG00000025468	2021	2580	2619	2290	48.6728	63.9942	59.855	59.9461	2293.86	2439.11	-0.0887037	0.529937	0.991837	7	140069880	140082548	-	2401	protein_coding	calcyon neuron-specific vesicular protein [Source:MGI Symbol;Acc:MGI:1915816]
Supt5	ENSMUSG00000003435	2088	2276	2776	2366	20.9468	23.5159	26.4273	25.7993	2173.19	2552.67	-0.232336	0.053087	0.466588	7	28314891	28338746	-	5764	protein_coding	suppressor of Ty 5 [Source:MGI Symbol;Acc:MGI:1202400]
Ran	ENSMUSG00000029430	2116	2193	2770	2424	46.2422	49.3585	57.4443	57.5785	2145.01	2580.79	-0.266871	0.0212341	0.267852	5	129020069	129024323	+	2646	protein_coding	RAN, member RAS oncogene family [Source:MGI Symbol;Acc:MGI:1333112]
Vim	ENSMUSG00000026728	4700	3006	962	833	57.3003	37.7441	11.1296	11.0385	3822.59	891.578	2.10017	9.16e-36	7.8e-33	2	13573927	13582826	+	4743	protein_coding	vimentin [Source:MGI Symbol;Acc:MGI:98932]
Thrap3	ENSMUSG00000043962	2234	2508	2480	2278	13.9896	16.1752	14.7373	15.5053	2361.94	2368.04	-0.003664	0.976447	0.999458	4	126164082	126202760	-	9234	protein_coding	thyroid hormone receptor associated protein 3 [Source:MGI Symbol;Acc:MGI:2442637]
Lgi3	ENSMUSG00000033595	2393	2547	2365	2193	35.4896	38.9035	33.284	35.3511	2459.6	2269.22	0.116355	0.329559	0.924533	14	70530685	70538324	+	3899	protein_coding	leucine-rich repeat LGI family, member 3 [Source:MGI Symbol;Acc:MGI:2182619]
Ap1s1	ENSMUSG00000004849	1817	2401	2848	2430	47.8013	65.0546	71.1	69.4858	2103.44	2620.28	-0.31716	0.0307729	0.341915	5	137034993	137046135	-	2198	protein_coding	adaptor protein complex AP-1, sigma 1 [Source:MGI Symbol;Acc:MGI:1098244]
Pou3f3	ENSMUSG00000045515	1975	2165	2836	2513	15.4142	17.4025	21.0041	21.3182	2061.73	2658.93	-0.367039	0.00232862	0.0548053	1	42695768	42703176	+	7409	protein_coding	POU domain, class 3, transcription factor 3 [Source:MGI Symbol;Acc:MGI:102564]
Kif3a	ENSMUSG00000018395	2252	2512	2456	2261	36.3137	41.7179	37.5816	39.6285	2372.79	2347.81	0.0153343	0.901195	0.999315	11	53567379	53601967	+	3586	protein_coding	kinesin family member 3A [Source:MGI Symbol;Acc:MGI:107689]
Ptpn5	ENSMUSG00000030854	2311	2219	2629	2319	23.0639	22.8083	24.8983	25.1559	2253.75	2459.22	-0.125829	0.269499	0.879856	7	47077795	47133684	-	5794	protein_coding	protein tyrosine phosphatase, non-receptor type 5 [Source:MGI Symbol;Acc:MGI:97807]
Pcbp1	ENSMUSG00000051695	2219	2227	2563	2463	70.1162	72.474	76.8519	84.5923	2212.68	2505.25	-0.178907	0.131544	0.704648	6	86524492	86526321	-	1830	protein_coding	poly(rC) binding protein 1 [Source:MGI Symbol;Acc:MGI:1345635]
Marf1	ENSMUSG00000060657	2635	2361	2283	2191	15.0072	13.8489	12.3387	13.5633	2484.33	2230	0.156154	0.196167	0.806928	16	14109173	14163351	-	10153	protein_coding	meiosis regulator and mRNA stability 1 [Source:MGI Symbol;Acc:MGI:2444505]
Dgkd	ENSMUSG00000070738	2182	2430	2593	2261	18.4194	21.1266	20.7716	20.7457	2297.05	2411.55	-0.0702699	0.56532	0.995676	1	87853287	87945180	+	6850	protein_coding	diacylglycerol kinase, delta [Source:MGI Symbol;Acc:MGI:2138334]
Fto	ENSMUSG00000055932	2458	2294	2516	2194	10.9073	10.484	10.5947	10.5822	2363.71	2340.02	0.014555	0.898971	0.999315	8	91313525	91668439	+	13031	protein_coding	fat mass and obesity associated [Source:MGI Symbol;Acc:MGI:1347093]
Arpc5	ENSMUSG00000008475	2130	2653	2428	2241	54.1152	69.419	58.5374	61.8852	2384.17	2324.12	0.0368105	0.790377	0.999315	1	152766542	152775597	+	2276	protein_coding	actin related protein 2/3 complex, subunit 5 [Source:MGI Symbol;Acc:MGI:1915021]
Cct7	ENSMUSG00000030007	2143	2257	2598	2446	18.2824	19.8309	21.0327	22.6815	2190.57	2512.48	-0.19765	0.0982516	0.623422	6	85451514	85468475	+	6778	protein_coding	chaperonin containing Tcp1, subunit 7 (eta) [Source:MGI Symbol;Acc:MGI:107184]
Alcam	ENSMUSG00000022636	2817	2105	2613	1908	22.8748	17.6045	20.1352	16.8405	2444.29	2232.73	0.13035	0.3804	0.951248	16	52248996	52454074	-	7121	protein_coding	activated leukocyte cell adhesion molecule [Source:MGI Symbol;Acc:MGI:1313266]
Cdc37l1	ENSMUSG00000024780	2333	2327	2541	2241	11.0451	11.3462	11.4157	11.5319	2319.08	2376.7	-0.0353939	0.756833	0.999315	19	28990352	29026681	+	12214	protein_coding	cell division cycle 37-like 1 [Source:MGI Symbol;Acc:MGI:1914322]
G3bp2	ENSMUSG00000029405	2329	2326	2583	2200	15.553	15.9976	16.3687	15.9688	2316.61	2374.39	-0.0356415	0.755832	0.999315	5	92052146	92083719	-	8659	protein_coding	GTPase activating protein (SH3 domain) binding protein 2 [Source:MGI Symbol;Acc:MGI:2442040]
Pcmtd1	ENSMUSG00000051285	2404	2278	2589	2166	20.8912	20.3884	21.3504	20.4594	2329.15	2359.06	-0.0185323	0.872098	0.999315	1	7088920	7173628	+	6654	protein_coding	protein-L-isoaspartate (D-aspartate) O-methyltransferase domain containing 1 [Source:MGI Symbol;Acc:MGI:2441773]
Stim2	ENSMUSG00000039156	2028	2790	2507	2106	22.8459	32.3703	26.8003	25.7872	2403.34	2288.93	0.0701643	0.648985	0.997861	5	53998499	54121057	+	5133	protein_coding	stromal interaction molecule 2 [Source:MGI Symbol;Acc:MGI:2151156]
Dnal1	ENSMUSG00000042523	2391	2427	2518	2095	19.9277	20.8329	19.9149	18.9787	2398.02	2288.19	0.06745	0.560962	0.995454	12	84114366	84147498	+	6938	protein_coding	dynein, axonemal, light chain 1 [Source:MGI Symbol;Acc:MGI:1921462]
Mast2	ENSMUSG00000003810	2203	2592	2532	2098	16.6628	20.1916	18.1737	17.2483	2389.16	2296.3	0.0569536	0.661886	0.998651	4	116306762	116464183	-	7645	protein_coding	microtubule associated serine/threonine kinase 2 [Source:MGI Symbol;Acc:MGI:894676]
Neurl4	ENSMUSG00000047284	2139	2329	2623	2333	21.003	23.5527	24.4407	24.8995	2224.96	2463.89	-0.147178	0.220251	0.840639	11	69901072	69913820	+	5889	protein_coding	neuralized E3 ubiquitin protein ligase 4 [Source:MGI Symbol;Acc:MGI:1921092]
Eml2	ENSMUSG00000040811	2075	2220	2741	2377	34	37.464	42.6201	42.3346	2138.54	2542.24	-0.249567	0.0349769	0.368142	7	19176421	19206482	+	3529	protein_coding	echinoderm microtubule associated protein like 2 [Source:MGI Symbol;Acc:MGI:1919455]
Ppp1r12b	ENSMUSG00000073557	2223	2292	2565	2324	8.57932	9.11022	9.3939	9.74888	2247.47	2432.1	-0.113832	0.327893	0.923294	1	134754658	134955942	-	14983	protein_coding	protein phosphatase 1, regulatory subunit 12B [Source:MGI Symbol;Acc:MGI:1916417]
Nktr	ENSMUSG00000032525	2316	2193	2629	2265	6.29242	6.13648	6.77821	6.68887	2243.07	2430.44	-0.115763	0.311572	0.913922	9	121719169	121756843	+	21283	protein_coding	natural killer tumor recognition sequence [Source:MGI Symbol;Acc:MGI:97346]
Fbxo11	ENSMUSG00000005371	2287	2484	2474	2149	31.9123	35.6981	32.7595	32.5937	2375.81	2296.49	0.048899	0.683116	0.999315	17	87990859	88065291	-	4144	protein_coding	F-box protein 11 [Source:MGI Symbol;Acc:MGI:2147134]
Tyro3	ENSMUSG00000027298	2048	1951	2882	2509	19.1069	18.7464	25.5152	25.4429	1989.45	2678.2	-0.428884	0.000175398	0.00663285	2	119797733	119818104	+	6198	protein_coding	TYRO3 protein tyrosine kinase 3 [Source:MGI Symbol;Acc:MGI:104294]
Rpl9	ENSMUSG00000047215	2322	2271	2750	2047	43.5795	43.8974	48.9777	41.7584	2285.41	2370.55	-0.053214	0.670597	0.999315	5	65388364	65391444	-	3081	protein_coding	ribosomal protein L9 [Source:MGI Symbol;Acc:MGI:1298373]
Cox6c	ENSMUSG00000014313	2281	2268	2615	2222	36.9772	37.8663	40.2278	39.1524	2263.79	2401.01	-0.0850055	0.458507	0.976665	15	35925886	35938246	-	3567	protein_coding	cytochrome c oxidase subunit 6C [Source:MGI Symbol;Acc:MGI:104614]
Nos1	ENSMUSG00000029361	2345	2374	2541	2119	12.1602	12.6789	12.504	11.9436	2348.7	2311.68	0.0227417	0.844452	0.999315	5	117781032	117958840	+	11151	protein_coding	nitric oxide synthase 1, neuronal [Source:MGI Symbol;Acc:MGI:97360]
Sfswap	ENSMUSG00000029439	2319	2499	2321	2237	16.7619	18.6033	15.92	17.5749	2399.07	2272.2	0.0786152	0.523185	0.99169	5	129501221	129571384	+	8000	protein_coding	splicing factor SWAP [Source:MGI Symbol;Acc:MGI:101760]
Limch1	ENSMUSG00000037736	2259	2584	2415	2112	12.7278	14.9945	12.9122	12.9341	2412.58	2249.32	0.100998	0.421518	0.964819	5	66745827	67057158	+	10263	protein_coding	LIM and calponin homology domains 1 [Source:MGI Symbol;Acc:MGI:1924819]
Mtmr6	ENSMUSG00000021987	2447	2282	2545	2090	31.8902	30.6295	31.4743	29.6056	2352.25	2298.08	0.0334405	0.774367	0.999315	14	60265228	60302370	+	4437	protein_coding	myotubularin related protein 6 [Source:MGI Symbol;Acc:MGI:2145637]
Dag1	ENSMUSG00000039952	2573	2305	2224	2260	23.4045	21.5939	19.1973	22.3447	2425.65	2239.32	0.115781	0.360405	0.939733	9	108204634	108263958	-	6357	protein_coding	dystroglycan 1 [Source:MGI Symbol;Acc:MGI:101864]
Pou6f1	ENSMUSG00000009739	2267	2064	2646	2383	18.8643	17.6889	20.8942	21.5536	2153.9	2501.24	-0.215547	0.0643266	0.513207	15	100575318	100599984	-	6949	protein_coding	POU domain, class 6, transcription factor 1 [Source:MGI Symbol;Acc:MGI:102935]
Ppip5k1	ENSMUSG00000033526	2351	2164	2578	2263	10.8878	10.3216	11.3297	11.3914	2245.59	2405.64	-0.0992702	0.390039	0.953585	2	121310561	121355396	-	12486	protein_coding	diphosphoinositol pentakisphosphate kinase 1 [Source:MGI Symbol;Acc:MGI:2443281]
Fmnl1	ENSMUSG00000055805	2164	2413	2517	2258	25.6104	29.4115	28.2675	29.0461	2279.64	2374.59	-0.0588834	0.631784	0.997861	11	103171107	103198901	+	4886	protein_coding	formin-like 1 [Source:MGI Symbol;Acc:MGI:1888994]
Hnrnpd	ENSMUSG00000000568	2146	2106	2827	2270	16.874	17.0549	21.094	19.4008	2115.78	2525.23	-0.255478	0.0297598	0.335633	5	99955935	99978938	-	7354	protein_coding	heterogeneous nuclear ribonucleoprotein D [Source:MGI Symbol;Acc:MGI:101947]
Tenm3	ENSMUSG00000031561	2548	1845	2710	2241	14.3926	10.7334	14.5263	13.759	2181.09	2455.34	-0.170838	0.240261	0.857041	8	48227682	48843951	-	10237	protein_coding	teneurin transmembrane protein 3 [Source:MGI Symbol;Acc:MGI:1345183]
Rap2a	ENSMUSG00000051615	2460	2341	2441	2099	33.9414	33.2657	31.9601	31.4784	2388.42	2254.49	0.083219	0.467141	0.978969	14	120478444	120507194	+	4191	protein_coding	RAS related protein 2a [Source:MGI Symbol;Acc:MGI:97855]
Mapk3	ENSMUSG00000063065	2579	2543	2256	1961	66.0742	67.1009	54.8485	54.6089	2548.78	2094.86	0.282928	0.0133157	0.196354	7	126759601	126765819	+	2257	protein_coding	mitogen-activated protein kinase 3 [Source:MGI Symbol;Acc:MGI:1346859]
Chp1	ENSMUSG00000014077	2307	2431	2443	2150	38.1255	41.3765	38.3122	38.62	2358.85	2282.6	0.0473759	0.686376	0.999315	2	119547697	119587027	+	3499	protein_coding	calcineurin-like EF hand protein 1 [Source:MGI Symbol;Acc:MGI:1927185]
Tiam1	ENSMUSG00000002489	2181	2380	2426	2339	12.5513	14.1062	13.2486	14.6308	2271.31	2375.42	-0.0644541	0.60425	0.997804	16	89787111	90143769	-	10048	protein_coding	T cell lymphoma invasion and metastasis 1 [Source:MGI Symbol;Acc:MGI:103306]
Nacc1	ENSMUSG00000001910	2218	2277	2482	2346	29.8267	31.5361	31.6731	34.2908	2237.44	2405.21	-0.104112	0.379703	0.950694	8	84670483	84687862	-	4300	protein_coding	nucleus accumbens associated 1, BEN and BTB (POZ) domain containing [Source:MGI Symbol;Acc:MGI:1914080]
Nebl	ENSMUSG00000053702	2546	2459	2336	1972	9.66336	9.61234	8.41371	8.13546	2490.18	2137.95	0.219907	0.0553778	0.476799	2	17343909	17731464	-	15235	protein_coding	nebulette [Source:MGI Symbol;Acc:MGI:1921353]
Ssr1	ENSMUSG00000021427	2373	2186	2608	2146	13.1548	12.4807	13.7195	12.9307	2267.49	2357.24	-0.0561551	0.631774	0.997861	13	37966605	37994217	-	10431	protein_coding	signal sequence receptor, alpha [Source:MGI Symbol;Acc:MGI:105082]
Gpc1	ENSMUSG00000034220	1849	2514	2508	2440	20.7245	29.021	26.6759	29.7264	2176.19	2467.4	-0.181141	0.241591	0.858771	1	92831645	92860779	+	5159	protein_coding	glypican 1 [Source:MGI Symbol;Acc:MGI:1194891]
Cacnb1	ENSMUSG00000020882	1901	2364	2649	2394	24.2712	31.0855	32.095	33.223	2125.94	2508.5	-0.238781	0.0830348	0.575899	11	98001508	98023034	-	4529	protein_coding	calcium channel, voltage-dependent, beta 1 subunit [Source:MGI Symbol;Acc:MGI:102522]
Lmo7	ENSMUSG00000033060	2115	2482	2505	2203	10.2334	12.3683	11.5017	11.5858	2290.46	2339.7	-0.0307727	0.811585	0.999315	14	101729957	101934710	+	11951	protein_coding	LIM domain only 7 [Source:MGI Symbol;Acc:MGI:1353586]
Ganab	ENSMUSG00000071650	2262	2326	2511	2190	33.8682	35.8683	35.6773	35.641	2283.76	2335.56	-0.0324013	0.779669	0.999315	19	8898090	8916663	+	3862	protein_coding	alpha glucosidase 2 alpha neutral subunit [Source:MGI Symbol;Acc:MGI:1097667]
Hapln4	ENSMUSG00000007594	2188	2333	2611	2143	32.2426	35.4078	36.512	34.325	2251.01	2357.04	-0.0666518	0.578697	0.996888	8	70083457	70090862	+	3924	protein_coding	hyaluronan and proteoglycan link protein 4 [Source:MGI Symbol;Acc:MGI:2679531]
Oaz2	ENSMUSG00000040652	2028	2047	2783	2410	39.2201	40.7718	51.0739	50.6598	2028.13	2579.37	-0.346928	0.00257999	0.0590131	9	65668001	65690300	+	2990	protein_coding	ornithine decarboxylase antizyme 2 [Source:MGI Symbol;Acc:MGI:109492]
Socs7	ENSMUSG00000038485	2056	2299	2570	2343	16.3644	18.8459	19.4113	20.27	2169.12	2444.56	-0.172439	0.163592	0.76212	11	97362551	97398542	+	7265	protein_coding	suppressor of cytokine signaling 7 [Source:MGI Symbol;Acc:MGI:2651588]
Gpr158	ENSMUSG00000045967	2336	2365	2486	2080	16.5334	17.2394	16.6969	16.0014	2339.74	2265.3	0.0464746	0.688715	0.999315	2	21367542	21830547	+	8170	protein_coding	G protein-coupled receptor 158 [Source:MGI Symbol;Acc:MGI:2441697]
Rpl18a	ENSMUSG00000045128	2478	2447	2334	2006	82.3975	83.8007	73.6476	72.5018	2450.78	2155.14	0.185393	0.105645	0.645112	8	70894722	70897412	-	1739	protein_coding	ribosomal protein L18A [Source:MGI Symbol;Acc:MGI:1924058]
Pxdn	ENSMUSG00000020674	2516	2408	2336	1999	15.0795	14.8639	13.286	13.0225	2449.71	2152.34	0.186649	0.103465	0.639931	12	29937608	30017658	+	9648	protein_coding	peroxidasin [Source:MGI Symbol;Acc:MGI:1916925]
Camk4	ENSMUSG00000038128	2532	2195	2524	2007	11.8735	10.6011	11.2318	10.2298	2350	2244.08	0.06633	0.592161	0.997615	18	32939041	33195767	+	12331	protein_coding	calcium/calmodulin-dependent protein kinase IV [Source:MGI Symbol;Acc:MGI:88258]
Prkag2	ENSMUSG00000028944	2233	2554	2439	2028	19.9263	23.4725	20.6535	19.6703	2384.68	2215.72	0.105789	0.404036	0.95878	5	24862744	25100642	-	6480	protein_coding	protein kinase, AMP-activated, gamma 2 non-catalytic subunit [Source:MGI Symbol;Acc:MGI:1336153]
Tmx2	ENSMUSG00000050043	2300	2261	2588	2103	57.08	57.7907	60.9489	56.7284	2269.57	2325.02	-0.0350637	0.764146	0.999315	2	84671316	84679140	-	2330	protein_coding	thioredoxin-related transmembrane protein 2 [Source:MGI Symbol;Acc:MGI:1914208]
Hipk1	ENSMUSG00000008730	2309	2139	2561	2240	12.2335	11.6719	12.8761	12.8998	2212.37	2385.47	-0.108641	0.346518	0.933432	3	103739815	103791563	-	10914	protein_coding	homeodomain interacting protein kinase 1 [Source:MGI Symbol;Acc:MGI:1314873]
Gng3	ENSMUSG00000071658	2265	2630	2381	1966	77.088	92.1883	76.8995	72.729	2438.75	2155.69	0.177741	0.168315	0.769006	19	8836929	8839246	-	1699	protein_coding	guanine nucleotide binding protein (G protein), gamma 3 [Source:MGI Symbol;Acc:MGI:102704]
Atp2b4	ENSMUSG00000026463	3065	1647	2581	1946	14.4703	8.00832	11.5633	9.98608	2334.6	2238.09	0.0609024	0.88748	0.999315	1	133699457	133801041	-	12248	protein_coding	ATPase, Ca++ transporting, plasma membrane 4 [Source:MGI Symbol;Acc:MGI:88111]
Cpsf6	ENSMUSG00000055531	2429	2146	2544	2120	13.364	12.1602	13.2823	12.678	2274.75	2313.61	-0.0245178	0.837391	0.999315	10	117344673	117380015	-	10510	protein_coding	cleavage and polyadenylation specific factor 6 [Source:MGI Symbol;Acc:MGI:1913948]
Dopey2	ENSMUSG00000022946	2402	2432	2281	2116	14.0439	14.6447	12.6557	13.4474	2405.94	2189.1	0.136438	0.243244	0.859464	16	93711904	93810590	+	9890	protein_coding	dopey family member 2 [Source:MGI Symbol;Acc:MGI:1917278]
Mpeg1	ENSMUSG00000046805	4738	3723	403	366	63.2002	51.1466	5.10121	5.30652	4203.31	382.581	3.45822	3.01e-131	5.39e-127	19	12460779	12465284	+	4335	protein_coding	macrophage expressed gene 1 [Source:MGI Symbol;Acc:MGI:1333743]
Bap1	ENSMUSG00000021901	2255	2244	2488	2232	27.8501	28.5433	29.1592	29.9627	2238.92	2347.24	-0.0680939	0.553882	0.995454	14	31251450	31259944	+	4682	protein_coding	Brca1 associated protein 1 [Source:MGI Symbol;Acc:MGI:1206586]
Arid1b	ENSMUSG00000069729	2088	2285	2518	2316	9.58235	10.8001	10.9659	11.5528	2177.74	2405.97	-0.143721	0.238725	0.855413	17	4994332	5347656	+	12600	protein_coding	AT rich interactive domain 1B (SWI-like) [Source:MGI Symbol;Acc:MGI:1926129]
Exoc6b	ENSMUSG00000033769	2236	2555	2416	1994	8.54396	10.0549	8.76051	8.28166	2386.66	2186.9	0.125853	0.32196	0.919952	6	84618487	85069513	-	15133	protein_coding	exocyst complex component 6B [Source:MGI Symbol;Acc:MGI:1923164]
Cacnb4	ENSMUSG00000017412	2583	1773	2727	2115	16.6642	11.7806	16.6951	14.8311	2161.89	2396.09	-0.148451	0.344823	0.932515	2	52428320	52676831	-	8963	protein_coding	calcium channel, voltage-dependent, beta 4 subunit [Source:MGI Symbol;Acc:MGI:103301]
Ctsa	ENSMUSG00000017760	3381	2775	1617	1422	41.4644	35.0505	18.8185	18.9555	3059.19	1510.26	1.01845	1.28e-15	2.86e-13	2	164832873	164841032	+	4715	protein_coding	cathepsin A [Source:MGI Symbol;Acc:MGI:97748]
Chmp4b	ENSMUSG00000038467	2157	2298	2489	2245	61.5331	67.5164	67.3796	69.6114	2218.14	2354.64	-0.0861216	0.468895	0.979191	2	154651705	154694785	+	2027	protein_coding	charged multivesicular body protein 4B [Source:MGI Symbol;Acc:MGI:1922858]
Tnks1bp1	ENSMUSG00000033955	1943	2420	2488	2335	18.1684	23.3055	22.0769	23.732	2174.81	2402.14	-0.143397	0.303912	0.908348	2	85048022	85073048	+	6184	protein_coding	tankyrase 1 binding protein 1 [Source:MGI Symbol;Acc:MGI:2446193]
Ubqln4	ENSMUSG00000008604	2227	2298	2577	2084	31.0526	33.0012	34.0987	31.585	2252.46	2309.78	-0.036532	0.758688	0.999315	3	88553758	88569725	+	4147	protein_coding	ubiquilin 4 [Source:MGI Symbol;Acc:MGI:2150152]
Mtor	ENSMUSG00000028991	2199	2373	2506	2107	12.5785	13.9799	13.6029	13.1001	2276.6	2289	-0.00801821	0.946818	0.999315	4	148448611	148557683	+	10109	protein_coding	mechanistic target of rapamycin kinase [Source:MGI Symbol;Acc:MGI:1928394]
Syt4	ENSMUSG00000024261	2526	2139	2453	2066	37.4429	32.6549	34.5048	33.2868	2318.77	2242.48	0.0482421	0.695672	0.999315	18	31437808	31447415	-	3901	protein_coding	synaptotagmin IV [Source:MGI Symbol;Acc:MGI:101759]
Papola	ENSMUSG00000021111	2473	2320	2324	2066	21.6831	20.9501	19.3365	19.6894	2384.19	2182.46	0.127631	0.267991	0.879754	12	105784694	105838944	+	6595	protein_coding	poly (A) polymerase alpha [Source:MGI Symbol;Acc:MGI:109301]
Nono	ENSMUSG00000031311	2384	2517	2307	1973	31.5094	34.2625	28.9352	28.3444	2440.04	2124.98	0.199325	0.0911984	0.602028	X	101429318	101448591	+	4375	protein_coding	non-POU-domain-containing, octamer binding protein [Source:MGI Symbol;Acc:MGI:1855692]
Zcchc14	ENSMUSG00000061410	2041	2266	2467	2406	15.1697	17.3458	17.3999	19.4372	2145.1	2430.21	-0.179833	0.157487	0.751593	8	121598703	121652901	-	7780	protein_coding	zinc finger, CCHC domain containing 14 [Source:MGI Symbol;Acc:MGI:2159407]
Sgsm2	ENSMUSG00000038351	1992	2252	2556	2374	16.7325	19.4823	20.374	21.6749	2114	2454.56	-0.215427	0.0872427	0.587541	11	74849261	74897060	-	6884	protein_coding	small G protein signaling modulator 2 [Source:MGI Symbol;Acc:MGI:2144695]
Scrt1	ENSMUSG00000048385	1898	2084	2791	2399	25.0573	28.3359	34.9658	34.425	1983.07	2577.23	-0.378221	0.00183175	0.0455696	15	76516203	76522499	-	4380	protein_coding	scratch family zinc finger 1 [Source:MGI Symbol;Acc:MGI:2176606]
Cct5	ENSMUSG00000022234	2183	2507	2438	2042	45.6366	53.9778	48.3659	46.4003	2336.43	2222.71	0.0717684	0.572697	0.996562	15	31590800	31601804	-	2766	protein_coding	chaperonin containing Tcp1, subunit 5 (epsilon) [Source:MGI Symbol;Acc:MGI:107185]
Tjp1	ENSMUSG00000030516	2898	2462	2031	1777	21.4538	18.7713	14.2679	14.2988	2664.29	1892.1	0.493844	5.71e-05	0.0025864	7	65296165	65527781	-	7811	protein_coding	tight junction protein 1 [Source:MGI Symbol;Acc:MGI:98759]
Myl6	ENSMUSG00000090841	1842	2327	2619	2378	33.421	43.4838	45.0932	46.8972	2078.33	2486.01	-0.258468	0.0658532	0.517993	10	128490860	128494145	-	3187	protein_coding	myosin, light polypeptide 6, alkali, smooth muscle and non-muscle [Source:MGI Symbol;Acc:MGI:109318]
Rnf220	ENSMUSG00000028677	1880	2227	2643	2412	13.1946	16.0975	17.6027	18.4001	2046.46	2515.3	-0.297618	0.0233101	0.284931	4	117271463	117497052	-	8239	protein_coding	ring finger protein 220 [Source:MGI Symbol;Acc:MGI:1913993]
Acvr1b	ENSMUSG00000000532	2205	2220	2486	2248	28.8599	29.9254	30.8768	31.9807	2202.28	2354.84	-0.0965429	0.404247	0.95878	15	101174067	101213684	+	4418	protein_coding	activin A receptor, type 1B [Source:MGI Symbol;Acc:MGI:1338944]
Adcy2	ENSMUSG00000021536	2302	2212	2515	2124	31.6106	31.2833	32.7725	31.702	2245.8	2302.24	-0.0359125	0.755116	0.999315	13	68620043	68999541	-	4211	protein_coding	adenylate cyclase 2 [Source:MGI Symbol;Acc:MGI:99676]
Bri3bp	ENSMUSG00000037905	2029	2047	2779	2296	17.8551	18.5524	23.2068	21.9613	2028.62	2516.75	-0.311262	0.00768987	0.131812	5	125441568	125460370	+	6571	protein_coding	Bri3 binding protein [Source:MGI Symbol;Acc:MGI:1924059]
Flnb	ENSMUSG00000025278	2255	2325	2396	2174	14.1764	15.0537	14.2939	14.8554	2279.82	2273.52	0.00407627	0.972193	0.999315	14	7817957	7951588	+	9198	protein_coding	filamin, beta [Source:MGI Symbol;Acc:MGI:2446089]
Gcn1l1	ENSMUSG00000041638	2159	2185	2501	2304	7.00776	7.3043	7.70345	8.12857	2162.05	2391.66	-0.145477	0.212693	0.831484	5	115565254	115622654	+	17815	protein_coding	GCN1 general control of amino-acid synthesis 1-like 1 (yeast) [Source:MGI Symbol;Acc:MGI:2444248]
Daam2	ENSMUSG00000040260	2507	2692	2062	1881	14.8394	16.4111	11.5823	12.102	2588.72	1961.95	0.400045	0.000873136	0.0246005	17	49456022	49564343	-	9769	protein_coding	dishevelled associated activator of morphogenesis 2 [Source:MGI Symbol;Acc:MGI:1923691]
4932438A13Rik	ENSMUSG00000037270	2161	2025	2758	2170	3.87121	3.7361	4.68847	4.2253	2082.23	2439.83	-0.228925	0.0569341	0.482065	3	36863104	37053033	+	32279	protein_coding	RIKEN cDNA 4932438A13 gene [Source:MGI Symbol;Acc:MGI:2444631]
Sowaha	ENSMUSG00000044352	1657	2404	2516	2537	25.882	38.6733	37.2934	43.0726	2026.5	2522.82	-0.315995	0.0590941	0.491368	11	53476573	53480274	-	3702	protein_coding	sosondowah ankyrin repeat domain family member A [Source:MGI Symbol;Acc:MGI:2687280]
Nomo1	ENSMUSG00000030835	2078	2220	2606	2208	20.2425	22.2727	24.0901	23.3788	2140.01	2389.36	-0.159164	0.181965	0.785767	7	46033698	46084212	+	5936	protein_coding	nodal modulator 1 [Source:MGI Symbol;Acc:MGI:2385850]
Usp24	ENSMUSG00000028514	2559	2177	2338	2037	11.9816	10.498	10.3881	10.3667	2354.14	2173.52	0.115246	0.346665	0.933432	4	106316213	106441322	+	12350	protein_coding	ubiquitin specific peptidase 24 [Source:MGI Symbol;Acc:MGI:1919936]
Arfgef1	ENSMUSG00000067851	2376	2224	2365	2139	12.1392	11.7025	11.4662	11.8784	2288.15	2240.44	0.0305412	0.792145	0.999315	1	10137571	10232670	-	11318	protein_coding	ADP-ribosylation factor guanine nucleotide-exchange factor 1(brefeldin A-inhibited) [Source:MGI Symbol;Acc:MGI:2442988]
Rabep1	ENSMUSG00000020817	2314	2399	2383	2006	19.4825	20.8024	19.0393	18.3577	2346.12	2177.94	0.107149	0.36112	0.940172	11	70844778	70943105	+	6868	protein_coding	rabaptin, RAB GTPase binding effector protein 1 [Source:MGI Symbol;Acc:MGI:1860236]
Sesn3	ENSMUSG00000032009	2853	2017	2196	2027	10.8045	7.86699	7.89185	8.34374	2417.5	2102.12	0.201921	0.178361	0.782384	9	14275067	14333101	+	15269	protein_coding	sestrin 3 [Source:MGI Symbol;Acc:MGI:1922997]
Nf2	ENSMUSG00000009073	2114	2468	2369	2120	17.9108	21.5355	19.0467	19.5232	2282.9	2232.18	0.0323766	0.801925	0.999315	11	4765845	4849536	-	6825	protein_coding	neurofibromin 2 [Source:MGI Symbol;Acc:MGI:97307]
Map6	ENSMUSG00000055407	2198	2268	2473	2130	13.8875	14.7584	14.8274	14.6279	2223.09	2285.9	-0.0402852	0.729689	0.999315	7	99267447	99337137	+	9152	protein_coding	microtubule-associated protein 6 [Source:MGI Symbol;Acc:MGI:1201690]
Ndn	ENSMUSG00000033585	2118	2228	2339	2370	33.1544	35.9196	34.7449	40.3245	2163.66	2351.46	-0.119732	0.345338	0.932515	7	62346569	62350262	+	3694	protein_coding	necdin [Source:MGI Symbol;Acc:MGI:97290]
Ppfia4	ENSMUSG00000026458	2140	2223	2417	2268	18.8291	20.1444	20.1807	21.6902	2171.92	2333.39	-0.103281	0.386454	0.952986	1	134296783	134332928	-	6572	protein_coding	protein tyrosine phosphatase, receptor type, f polypeptide (PTPRF), interacting protein (liprin), alpha 4 [Source:MGI Symbol;Acc:MGI:1915757]
Rab5b	ENSMUSG00000000711	1966	2212	2596	2271	27.0609	31.3578	33.9086	33.9768	2081.05	2418.28	-0.216763	0.0809159	0.568701	10	128677175	128696264	-	4201	protein_coding	RAB5B, member RAS oncogene family [Source:MGI Symbol;Acc:MGI:105938]
Dscaml1	ENSMUSG00000032087	1696	2518	2507	2311	11.008	16.8322	15.4413	16.3038	2103.19	2398.19	-0.189436	0.258958	0.874774	9	45426628	45753712	+	8909	protein_coding	DS cell adhesion molecule like 1 [Source:MGI Symbol;Acc:MGI:2150309]
Tpr	ENSMUSG00000006005	2323	2446	2220	2041	12.7979	13.8786	11.6061	12.2218	2374.27	2120.75	0.163034	0.171002	0.772403	1	150392838	150449935	+	10496	protein_coding	translocated promoter region, nuclear basket protein [Source:MGI Symbol;Acc:MGI:1922066]
Rps9	ENSMUSG00000006333	2047	2213	2533	2237	46.9337	52.2576	55.1122	55.7492	2121.27	2370.85	-0.160513	0.181434	0.785384	7	3703993	3706897	+	2522	protein_coding	ribosomal protein S9 [Source:MGI Symbol;Acc:MGI:1924096]
Luc7l	ENSMUSG00000024188	2230	2218	2458	2120	17.1726	17.5911	17.9621	17.7448	2213.53	2273.59	-0.038683	0.737005	0.999315	17	26252910	26285504	+	7509	protein_coding	Luc7-like [Source:MGI Symbol;Acc:MGI:1914228]
Tmem47	ENSMUSG00000025666	2853	2281	2115	1775	40.9872	33.7499	28.8338	27.7172	2550.82	1930.12	0.402249	0.00215519	0.0511272	X	81070698	81097872	+	4025	protein_coding	transmembrane protein 47 [Source:MGI Symbol;Acc:MGI:2177570]
Os9	ENSMUSG00000040462	2260	2371	2308	2085	49.7084	53.7099	48.1729	49.8463	2305.5	2185.14	0.077416	0.512384	0.989746	10	127095650	127121131	-	2629	protein_coding	amplified in osteosarcoma [Source:MGI Symbol;Acc:MGI:1924301]
[truncated: 52,857 more rows]

## Sheet: Annotation
Analysis results of upregulated genes based on PTS + RS vs RS.
[truncated: 429 more rows]

## Sheet: Enrichment heatmap
Analysis results of upregulated genes based on PTS + RS vs RS.
[truncated: 285 more rows]

## Sheet: KEGG pathway
KEGGID	Description of upregulated pathways based on PTS + RS vs RS.	GeneRatio	BgRatio	pvalue	padj	geneID	geneName	keggID	Count		KEGGID	Description of downregulated pathways based on PTS + RS vs RS.	GeneRatio	BgRatio	pvalue	padj	geneID	geneName	keggID	Count
[truncated: 76 more rows]

[truncated: 3 more sheets: GO analysis, GO_PaGenBase, GO_TRRUST]
