# Supplementary material for: HDAC3-Regulated PGE2 Production by Microglia Induces Phobic Anxiety Susceptibility After Stroke and Pointedly Exploiting a Signal-Targeted Gamma Visual Stimulation New Therapy
Source: Front Immunol. 2022 Feb 18;13:845678. doi: 10.3389/fimmu.2022.845678 (PMC8895955; doi:10.3389/fimmu.2022.845678)
Supplement: Supplementary file 4 [file Table_3.xlsx]

## Sheet: HDAC3 inhibition-NaCl deg all
All changed genes of HDAC3 inhibition vs NaCl.
gene_id	HDAC3 inhibition_1	HDAC3 inhibition_2	Nacl_1	NaCl_2	HDAC3 inhibitioni	NaCl	log2FoldChange	pvalue	padj	gene_name	gene_chr	gene_start	gene_end	gene_strand	gene_length	gene_biotype	gene_description	tf_family	HDAC3 inhibition_1_count	HDAC3 inhibition_2_count	Nacl_1_count	NaCl_2_count	HDAC3 inhibition_1_fpkm	HDAC3 inhibition_2_fpkm	Nacl_1_fpkm	NaCl_2_fpkm
ENSMUSG00000001023	0	0	1157.48	0	0	578.739	-24.3056	3.78173e-07	0.0106754	S100a5	3	90608523	90611780	+	432	protein_coding	S100 calcium binding protein A5 [Source:MGI Symbol;Acc:MGI:1338915]	-	0	0	1131	0	0	0	147.172	0
ENSMUSG00000002020	14.9853	23.835	458.488	71.986	19.4102	265.237	-3.76472	3.60506e-06	0.0508836	Ltbp2	12	84783212	84876532	-	8184	protein_coding	latent transforming growth factor beta binding protein 2 [Source:MGI Symbol;Acc:MGI:99502]	-	13	28	448	73	0.100576	0.159972	3.07721	0.483145
ENSMUSG00000019787	2.30544	1.7025	152.488	17.75	2.00397	85.1191	-5.42512	9.54967e-06	0.0898592	Trdn	10	33080554	33476709	+	9352	protein_coding	triadin [Source:MGI Symbol;Acc:MGI:1924007]	-	2	2	149	18	0.0135408	0.00999948	0.895627	0.104253
ENSMUSG00000036480	1.15272	3.405	198.542	9.86109	2.27886	104.201	-5.47115	3.08883e-05	0.217987	Prss56	1	87183313	87188405	+	2180	protein_coding	protease, serine 56 [Source:MGI Symbol;Acc:MGI:1916703]	-	1	4	194	10	0.0290444	0.0857937	5.00254	0.248464
ENSMUSG00000035258	79.5376	211.961	1593.45	397.402	145.749	995.427	-2.76872	4.32079e-05	0.240156	Abi3bp	16	56477878	56690135	+	7416	protein_coding	ABI gene family, member 3 (NESH) binding protein [Source:MGI Symbol;Acc:MGI:2444583]	-	69	249	1557	403	0.589112	1.56993	11.8022	2.94344
ENSMUSG00000087075	1.15272	3.405	186.261	8.87498	2.27886	97.5679	-5.37694	5.10445e-05	0.240156	Lbhd2	12	111406809	111412090	+	670	protein_coding	LBH domain containing 2 [Source:MGI Symbol;Acc:MGI:2685744]	-	1	4	182	9	0.0945026	0.27915	15.2701	0.727592
ENSMUSG00000021609	2.30544	1.7025	199.565	3.94444	2.00397	101.755	-5.67892	8.78246e-05	0.354172	Slc6a3	13	73536747	73578672	+	3456	protein_coding	solute carrier family 6 (neurotransmitter transporter, dopamine), member 3 [Source:MGI Symbol;Acc:MGI:94862]	-	2	2	195	4	0.0366416	0.0270588	3.1718	0.0626912
ENSMUSG00000101578	0	4.25625	112.575	18.7361	2.12812	65.6557	-4.85347	0.000138023	0.487032	Vmn1r206	13	22617456	22624251	-	3970	protein_coding	vomeronasal 1 receptor 206 [Source:MGI Symbol;Acc:MGI:2159665]	-	0	5	110	19	0	0.0588886	1.55757	0.259229
ENSMUSG00000055865	3.45816	2.55375	227.197	2.95833	3.00595	115.078	-5.26813	0.000193411	0.606645	Fam19a3	3	104767406	104781840	-	4484	protein_coding	family with sequence similarity 19, member A3 [Source:MGI Symbol;Acc:MGI:3046463]	-	3	3	222	3	0.0423618	0.0312829	2.78312	0.036239
ENSMUSG00000027356	151.006	34.05	1.02341	11.8333	92.5281	6.42836	3.83858	0.000321872	0.830867	Fermt1	2	132904389	132945906	-	5699	protein_coding	fermitin family member 1 [Source:MGI Symbol;Acc:MGI:2443583]	-	131	40	1	12	1.45543	0.328181	0.00986385	0.114052
ENSMUSG00000028640	0	1.7025	123.833	3.94444	0.85125	63.8886	-6.1125	0.00033206	0.830867	Tfap2c	2	172549593	172558622	+	3679	protein_coding	transcription factor AP-2, gamma [Source:MGI Symbol;Acc:MGI:106032]	AP-2	0	2	121	4	0	0.0254186	1.84885	0.0588912
ENSMUSG00000069911	23.0544	50.2237	656.007	53.2499	36.6391	354.628	-3.26947	0.00038446	0.830867	Fam196b	11	34314822	34422640	+	5371	protein_coding	family with sequence similarity 196, member B [Source:MGI Symbol;Acc:MGI:3643491]	-	20	59	641	54	0.235773	0.513628	6.70885	0.544576
ENSMUSG00000085008	0	0	46.0535	5.91666	0	25.9851	-7.15511	0.000402243	0.830867	Dbhos	2	27144898	27162703	-	4020	antisense	dopamine beta hydroxylase, opposite strand [Source:MGI Symbol;Acc:MGI:3652314]	-	0	0	45	6	0	0	0.629262	0.0808435
ENSMUSG00000043424	77.2322	91.0837	21.4916	19.7222	84.1579	20.6069	2.03179	0.000427565	0.830867	Eif3j2	18	43475418	43477796	-	2379	protein_coding	eukaryotic translation initiation factor 3, subunit J2 [Source:MGI Symbol;Acc:MGI:3704486]	-	67	107	21	20	1.78319	2.10301	0.496215	0.455361
ENSMUSG00000023391	86.4539	109.811	1222.98	133.125	98.1326	678.051	-2.78763	0.000465335	0.830867	Dlx2	2	71543408	71546754	-	2855	protein_coding	distal-less homeobox 2 [Source:MGI Symbol;Acc:MGI:94902]	Homeobox	75	129	1195	135	1.66331	2.11269	23.5292	2.56122
ENSMUSG00000068859	109.508	183.87	1497.25	228.777	146.689	863.014	-2.55509	0.00047511	0.830867	Sp9	2	73271925	73284706	+	5044	protein_coding	trans-acting transcription factor 9 [Source:MGI Symbol;Acc:MGI:3574660]	zf-C2H2	95	216	1463	232	1.19252	2.00231	16.3048	2.49134
ENSMUSG00000019762	40.3452	6.81	0	0	23.5776	0	6.98859	0.00052043	0.830867	Iyd	10	3540240	3554877	+	1623	protein_coding	iodotyrosine deiodinase [Source:MGI Symbol;Acc:MGI:1917587]	-	35	8	0	0	1.36543	0.230475	0	0
ENSMUSG00000096768	51.8723	59.5875	123.833	298.791	55.7299	211.312	-1.92149	0.000566378	0.830867	Gm47283	Y	90784738	90816464	+	1124	protein_coding	predicted gene, 47283 [Source:MGI Symbol;Acc:MGI:6096131]	-	45	70	121	303	2.53492	2.91195	6.05152	14.6015
ENSMUSG00000005268	349.274	29.7937	5.11706	25.6388	189.534	15.3779	3.6195	0.000572347	0.830867	Prlr	15	10177238	10349180	+	15339	protein_coding	prolactin receptor [Source:MGI Symbol;Acc:MGI:97763]	-	303	35	5	26	1.25073	0.10669	0.0183239	0.0918113
ENSMUSG00000066279	0	3.405	125.88	5.91666	1.7025	65.8981	-5.18858	0.000588662	0.830867	Chrna10	7	102111266	102116828	-	2628	protein_coding	cholinergic receptor, nicotinic, alpha polypeptide 10 [Source:MGI Symbol;Acc:MGI:3609260]	-	0	4	123	6	0	0.0711683	2.63102	0.123665
ENSMUSG00000043110	43.8033	19.5787	0	1.97222	31.691	0.986109	4.98346	0.000627503	0.843514	Lrrn4	2	132868305	132880891	-	3715	protein_coding	leucine rich repeat neuronal 4 [Source:MGI Symbol;Acc:MGI:2445154]	-	38	23	0	2	0.647654	0.289482	0	0.0291602
ENSMUSG00000061808	24504.5	24.6862	33.7726	24.6527	12264.6	29.2126	8.71363	0.000756891	0.918787	Ttr	18	20665250	20674324	+	1219	protein_coding	transthyretin [Source:MGI Symbol;Acc:MGI:98865]	-	21258	29	33	25	1104.17	1.11236	1.52179	1.11085
ENSMUSG00000056025	13.8326	13.62	322.375	14.7916	13.7263	168.583	-3.61837	0.00076445	0.918787	Clca3a1	3	144729677	144760977	-	3899	protein_coding	chloride channel accessory 3A1 [Source:MGI Symbol;Acc:MGI:1316732]	-	12	16	315	15	0.194871	0.191875	4.54153	0.208381
ENSMUSG00000010175	1639.17	298.789	157.605	237.652	968.977	197.629	2.29284	0.000781143	0.918787	Prox1	1	190118035	190170714	-	8390	protein_coding	prospero homeobox 1 [Source:MGI Symbol;Acc:MGI:97772]	HPD	1422	351	154	241	10.7314	1.95613	1.03182	1.55588
ENSMUSG00000040428	50.7196	56.1825	443.137	95.6526	53.451	269.395	-2.33229	0.00082348	0.92984	Plekha4	7	45526330	45554229	+	6371	protein_coding	pleckstrin homology domain containing, family A (phosphoinositide binding specific) member 4 [Source:MGI Symbol;Acc:MGI:1916467]	-	44	66	433	97	0.437284	0.484382	3.82055	0.824678
ENSMUSG00000031786	190.199	35.7525	10.2341	19.7222	112.976	14.9781	2.90973	0.00086662	0.940916	Drc7	8	95055103	95078141	+	2988	protein_coding	dynein regulatory complex subunit 7 [Source:MGI Symbol;Acc:MGI:2685616]	-	165	42	10	20	3.49641	0.657235	0.188133	0.362551
ENSMUSG00000038370	946.382	1749.32	9327.37	2113.23	1347.85	5720.3	-2.08516	0.000903288	0.944405	Pcp4l1	1	171173262	171196268	-	1577	protein_coding	Purkinje cell protein 4-like 1 [Source:MGI Symbol;Acc:MGI:1913675]	-	821	2055	9114	2143	32.9632	60.9301	324.88	73.6055
ENSMUSG00000005994	0	0.85125	65.4983	5.91666	0.425625	35.7075	-6.20104	0.0011131	0.999966	Tyrp1	4	80834123	80851719	+	2828	protein_coding	tyrosinase-related protein 1 [Source:MGI Symbol;Acc:MGI:98881]	-	0	1	64	6	0	0.0165338	1.27217	0.114919
ENSMUSG00000032446	2.30544	4.25625	2195.22	3.94444	3.28084	1099.58	-8.38278	0.00116851	0.999966	Eomes	9	118478212	118486132	+	4155	protein_coding	eomesodermin [Source:MGI Symbol;Acc:MGI:1201683]	T-box	2	5	2145	4	0.0304774	0.0562666	29.0203	0.0521446
ENSMUSG00000035200	4.61088	3.405	120.763	7.88887	4.00794	64.3257	-4.01352	0.00117798	0.999966	Chrnb4	9	55028154	55048779	-	3723	protein_coding	cholinergic receptor, nicotinic, beta polypeptide 4 [Source:MGI Symbol;Acc:MGI:87892]	-	4	4	118	8	0.0680276	0.0502364	1.7817	0.11639
ENSMUSG00000050010	10.3745	24.6862	1541.26	75.9304	17.5304	808.594	-5.52393	0.00121732	0.999966	Shisa3	5	67607882	67623552	+	4754	protein_coding	shisa family member 3 [Source:MGI Symbol;Acc:MGI:3041225]	-	9	29	1506	77	0.119868	0.285227	17.8078	0.877307
ENSMUSG00000040258	54.1778	97.0424	507.612	141.014	75.6101	324.313	-2.09661	0.00127556	0.999966	Nxph4	10	127525473	127534559	-	1675	protein_coding	neurexophilin 4 [Source:MGI Symbol;Acc:MGI:1336197]	-	47	114	496	143	1.77665	3.18231	16.6461	4.62425
ENSMUSG00000031936	1.15272	0	102.341	0.986109	0.576359	51.6636	-6.65811	0.00130573	0.999966	Hephl1	9	15051841	15112108	-	5261	protein_coding	hephaestin-like 1 [Source:MGI Symbol;Acc:MGI:2685355]	-	1	0	100	1	0.0120351	0	1.06851	0.0102956
ENSMUSG00000001741	416.131	75.7612	31.7257	57.1943	245.946	44.46	2.46494	0.00135048	0.999966	Il16	7	83642825	83745726	-	7865	protein_coding	interleukin 16 [Source:MGI Symbol;Acc:MGI:1270855]	-	361	89	31	58	2.90621	0.529107	0.221569	0.399438
ENSMUSG00000043168	10.3745	16.1737	108.482	40.4305	13.2741	74.456	-2.47604	0.00138156	0.999966	4930426D05Rik	18	21651448	21656105	+	3001	antisense	RIKEN cDNA 4930426D05 gene [Source:MGI Symbol;Acc:MGI:1921894]	-	9	19	106	41	0.189887	0.296033	1.98557	0.740011
ENSMUSG00000000214	8.06903	25.5375	3305.62	50.2916	16.8033	1677.95	-6.63861	0.00141959	0.999966	Th	7	142892752	142931128	-	2364	protein_coding	tyrosine hydroxylase [Source:MGI Symbol;Acc:MGI:98735]	-	7	30	3230	51	0.187486	0.59337	76.8069	1.16854
ENSMUSG00000028539	9.22175	5.95875	120.763	18.7361	7.59025	69.7493	-3.21068	0.00144562	0.999966	Artn	4	117926162	117929763	-	2405	protein_coding	artemin [Source:MGI Symbol;Acc:MGI:1333791]	-	8	7	118	19	0.210617	0.136093	2.75811	0.427916
ENSMUSG00000028004	930.244	142.159	49.1237	137.069	536.201	93.0965	2.52454	0.00153382	0.999966	Npy2r	3	82538383	82548084	-	3383	protein_coding	neuropeptide Y receptor Y2 [Source:MGI Symbol;Acc:MGI:108418]	-	807	167	48	139	15.1039	2.30816	0.797599	2.22553
ENSMUSG00000004952	92.2175	112.365	625.304	166.652	102.291	395.978	-1.95141	0.00161565	0.999966	Rasa4	5	136083916	136111860	+	7485	protein_coding	RAS p21 protein activator 4 [Source:MGI Symbol;Acc:MGI:1858600]	-	80	132	611	169	0.676732	0.824582	4.58875	1.22297
ENSMUSG00000086905	46.1088	75.7612	441.09	104.528	60.935	272.809	-2.15861	0.00179059	0.999966	Gm13716	2	85196932	85198675	+	808	antisense	predicted gene 13716 [Source:MGI Symbol;Acc:MGI:3650432]	-	40	89	431	106	3.13449	5.15028	29.9855	7.10583
ENSMUSG00000036169	171.755	17.025	4.09364	13.8055	94.39	8.94959	3.39245	0.00181602	0.999966	Sostdc1	12	36314139	36318452	+	1781	protein_coding	sclerostin domain containing 1 [Source:MGI Symbol;Acc:MGI:1913292]	-	149	20	4	14	5.29713	0.525071	0.126253	0.425779
ENSMUSG00000091402	3.45816	0.85125	78.8027	6.90276	2.1547	42.8527	-4.36778	0.00189065	0.999966	Rd3l	12	111979111	111981317	-	1958	protein_coding	retinal degeneration 3-like [Source:MGI Symbol;Acc:MGI:2675860]	-	3	1	77	7	0.0970123	0.0238803	2.21067	0.193645
ENSMUSG00000037086	43.8033	1.7025	0	0	22.7529	0	6.93779	0.00192345	0.999966	Prr32	X	45090904	45092791	+	1110	protein_coding	proline rich 32 [Source:MGI Symbol;Acc:MGI:1916050]	-	38	2	0	0	2.1676	0.0842479	0	0
ENSMUSG00000030098	356.19	617.156	3315.85	663.651	486.673	1989.75	-2.03095	0.00200397	0.999966	Grip2	6	91761509	91827250	-	9359	protein_coding	glutamate receptor interacting protein 2 [Source:MGI Symbol;Acc:MGI:2681173]	-	309	725	3240	673	2.09049	3.6221	19.4608	3.89498
ENSMUSG00000032368	373.481	426.476	2730.46	509.818	399.978	1620.14	-2.01789	0.00200478	0.999966	Zic1	9	91358058	91365810	-	5693	protein_coding	zinc finger protein of the cerebellum 1 [Source:MGI Symbol;Acc:MGI:106683]	zf-C2H2	324	501	2668	517	3.60348	4.1148	26.3445	4.91892
ENSMUSG00000074006	8.06903	3.405	2087.76	6.90276	5.73702	1047.33	-7.51744	0.00200867	0.999966	Omp	7	98143359	98145502	-	2144	protein_coding	olfactory marker protein [Source:MGI Symbol;Acc:MGI:97436]	-	7	4	2040	7	0.206724	0.0872343	53.4873	0.176845
ENSMUSG00000025739	147.548	106.406	438.02	237.652	126.977	337.836	-1.41419	0.00212604	0.999966	Gng13	17	25717171	25719406	+	773	protein_coding	guanine nucleotide binding protein (G protein), gamma 13 [Source:MGI Symbol;Acc:MGI:1925616]	-	128	125	428	241	10.4845	7.56106	31.125	16.8872
ENSMUSG00000116755	1.15272	8.5125	159.652	6.90276	4.83261	83.2775	-4.07159	0.00215992	0.999966	CT025584.1	16	48122072	48158499	-	2260	lincRNA	novel transcript	-	1	10	156	7	0.0280162	0.206892	3.88026	0.167768
ENSMUSG00000068240	170.602	148.969	257.9	709.013	159.786	483.456	-1.59813	0.00242033	0.999966	Gm11808	4	3973092	3973595	-	504	protein_coding	predicted gene 11808 [Source:MGI Symbol;Acc:MGI:3649356]	-	148	175	252	719	18.593	16.2353	28.107	77.2713
ENSMUSG00000028610	1.15272	0.85125	31.7257	13.8055	1.00198	22.7656	-4.52648	0.0024331	0.999966	Dmrtb1	4	107676290	107684230	-	2083	protein_coding	DMRT-like family B with proline-rich C-terminal, 1 [Source:MGI Symbol;Acc:MGI:1927125]	DM	1	1	31	14	0.0303969	0.0224472	0.8366	0.364048
ENSMUSG00000043336	49.5669	87.6787	534.221	103.541	68.6228	318.881	-2.21268	0.0024351	0.999966	Filip1l	16	57353093	57573126	+	5335	protein_coding	filamin A interacting protein 1-like [Source:MGI Symbol;Acc:MGI:1925999]	-	43	103	522	105	0.510332	0.902723	5.50024	1.06604
ENSMUSG00000020160	29.9707	105.555	724.575	98.6109	67.7628	411.593	-2.59756	0.00246132	0.999966	Meis1	11	18879817	19018985	-	10532	protein_coding	Meis homeobox 1 [Source:MGI Symbol;Acc:MGI:104717]	Homeobox	26	124	708	100	0.156308	0.550507	3.77892	0.514291
ENSMUSG00000040310	61.0941	102.15	526.033	132.139	81.622	329.086	-2.00812	0.00250479	0.999966	Alx4	2	93642384	93681339	+	7060	protein_coding	aristaless-like homeobox 4 [Source:MGI Symbol;Acc:MGI:108359]	Homeobox	53	120	514	134	0.475324	0.794746	4.09264	1.02806
ENSMUSG00000025723	46.1088	41.7112	581.298	37.4721	43.91	309.385	-2.81717	0.00263401	0.999966	Nmb	7	80902227	80905076	-	793	protein_coding	neuromedin B [Source:MGI Symbol;Acc:MGI:1915289]	-	40	49	568	38	3.19378	2.88918	40.2643	2.59556
ENSMUSG00000025355	13.8326	23.835	117.692	50.2916	18.8338	83.9919	-2.14497	0.00270139	0.999966	Mmp19	10	128790910	128800824	+	3533	protein_coding	matrix metallopeptidase 19 [Source:MGI Symbol;Acc:MGI:1927899]	-	12	28	115	51	0.215058	0.370567	1.82978	0.781892
ENSMUSG00000058626	14.9853	189.829	16.3746	4.93055	102.407	10.6526	3.27054	0.00301784	0.999966	Capn11	17	45630204	45659325	-	2708	protein_coding	calpain 11 [Source:MGI Symbol;Acc:MGI:1352490]	-	13	223	16	5	0.303958	3.85042	0.332136	0.10001
ENSMUSG00000104184	0	0	28.6555	3.94444	0	16.3	-6.48216	0.00304886	0.999966	Gm37818	11	18884623	18887791	-	3169	TEC	predicted gene, 37818 [Source:MGI Symbol;Acc:MGI:5611046]	-	0	0	28	4	0	0	0.496685	0.0683688
ENSMUSG00000086308	28.818	50.2237	325.445	62.1249	39.5208	193.785	-2.28846	0.00313561	0.999966	G630016G05Rik	2	116067225	116085911	+	3515	lincRNA	RIKEN cDNA G630016G05 gene [Source:MGI Symbol;Acc:MGI:3603178]	-	25	59	318	63	0.450332	0.784835	5.08566	0.970812
ENSMUSG00000051323	1872.02	1065.76	544.455	756.346	1468.89	650.4	1.1747	0.00316021	0.999966	Pcdh19	X	133582860	133688987	-	10464	protein_coding	protocadherin 19 [Source:MGI Symbol;Acc:MGI:2685563]	-	1624	1252	532	767	9.82668	5.59446	2.85798	3.97025
ENSMUSG00000027210	1129.66	2623.55	11292.3	2682.22	1876.61	6987.27	-1.89636	0.00321186	0.999966	Meis2	2	115863064	116065839	-	12043	protein_coding	Meis homeobox 2 [Source:MGI Symbol;Acc:MGI:108564]	Homeobox	980	3082	11034	2720	5.1524	11.966	51.5043	12.2336
ENSMUSG00000042129	111.814	226.432	926.187	272.166	169.123	599.177	-1.82244	0.00323799	0.999966	Rassf4	6	116633008	116673952	-	9209	protein_coding	Ras association (RalGDS/AF-6) domain family member 4 [Source:MGI Symbol;Acc:MGI:2386853]	-	97	266	905	276	0.666926	1.35058	5.52435	1.62337
ENSMUSG00000063935	4.61088	1.7025	83.9197	6.90276	3.15669	45.4112	-3.87904	0.00328355	0.999966	Zar1	5	72576806	72581254	-	3465	protein_coding	zygote arrest 1 [Source:MGI Symbol;Acc:MGI:2180337]	-	4	2	82	7	0.0730929	0.0269885	1.33032	0.109425
ENSMUSG00000020053	152.159	224.73	792.12	304.708	188.444	548.414	-1.5393	0.00332577	0.999966	Igf1	10	87858265	87937042	+	9904	protein_coding	insulin-like growth factor 1 [Source:MGI Symbol;Acc:MGI:96432]	-	132	264	774	309	0.843882	1.24636	4.39314	1.68993
ENSMUSG00000019866	28.818	24.6862	260.97	37.4721	26.7521	149.221	-2.48106	0.00349405	0.999966	Crybg1	10	43950636	44148853	-	7525	protein_coding	crystallin beta-gamma domain containing 1 [Source:MGI Symbol;Acc:MGI:109544]	-	25	29	255	38	0.210355	0.180195	1.90493	0.273525
ENSMUSG00000042099	423.048	429.881	2219.78	556.166	426.464	1387.97	-1.70239	0.0036465	0.999966	Kank3	17	33810520	33822918	+	3118	protein_coding	KN motif and ankyrin repeat domains 3 [Source:MGI Symbol;Acc:MGI:1098615]	-	367	505	2169	564	7.45261	7.57299	39.1047	9.79768
ENSMUSG00000034040	3665.65	1261.55	484.073	1078.8	2463.6	781.438	1.6562	0.00368751	0.999966	Galnt17	5	130872082	131308497	-	9408	protein_coding	polypeptide N-acetylgalactosaminyltransferase 17 [Source:MGI Symbol;Acc:MGI:2137594]	-	3180	1482	473	1094	21.4017	7.36551	2.82624	6.29854
ENSMUSG00000029755	79.5376	135.349	878.087	122.278	107.443	500.182	-2.21692	0.00396677	0.999966	Dlx5	6	6877805	6882085	-	2263	protein_coding	distal-less homeobox 5 [Source:MGI Symbol;Acc:MGI:101926]	Homeobox	69	159	858	124	1.93056	3.28522	21.3132	2.96795
ENSMUSG00000042804	182.13	364.335	1211.72	448.68	273.232	830.199	-1.60147	0.00405548	0.999966	Gpr153	4	152274232	152285337	+	3909	protein_coding	G protein-coupled receptor 153 [Source:MGI Symbol;Acc:MGI:1916157]	-	158	428	1184	455	2.55923	5.11953	17.0267	6.30472
ENSMUSG00000025020	7060.4	1981.71	936.421	1870.65	4521.06	1403.54	1.68739	0.00440187	0.999966	Slit1	19	41600257	41743665	-	5921	protein_coding	slit guidance ligand 1 [Source:MGI Symbol;Acc:MGI:1315203]	-	6125	2328	915	1897	65.4982	18.384	8.68703	17.3537
ENSMUSG00000039672	148.701	2.55375	7.16388	1.97222	75.6272	4.56805	4.04916	0.0045883	0.999966	Kcne2	16	92292389	92298129	+	1767	protein_coding	potassium voltage-gated channel, Isk-related subfamily, gene 2 [Source:MGI Symbol;Acc:MGI:1891123]	-	129	3	7	2	4.62244	0.0793847	0.222693	0.0613075
ENSMUSG00000038843	92.2175	112.365	918	94.6665	102.291	506.333	-2.30662	0.00461038	0.999966	Gcnt1	19	17326141	17356667	-	5571	protein_coding	glucosaminyl (N-acetyl) transferase 1, core 2 [Source:MGI Symbol;Acc:MGI:95676]	-	80	132	897	96	0.909233	1.10788	9.05117	0.933379
ENSMUSG00000059898	159.075	32.3475	1.02341	19.7222	95.7113	10.3728	3.19969	0.00464817	0.999966	Dsc3	18	19960930	20002351	-	5403	protein_coding	desmocollin 3 [Source:MGI Symbol;Acc:MGI:1194993]	-	138	38	1	20	1.6172	0.328852	0.0104042	0.2005
ENSMUSG00000019789	70.3158	71.505	642.702	69.0276	70.9104	355.865	-2.32699	0.00474875	0.999966	Hey2	10	30832359	30842801	-	4593	protein_coding	hairy/enhancer-of-split related with YRPW motif 2 [Source:MGI Symbol;Acc:MGI:1341884]	bHLH	61	84	628	70	0.840914	0.855135	7.68614	0.825509
ENSMUSG00000115625	32.2761	1.7025	0	0	16.9893	0	6.51533	0.0048082	0.999966	2900040C04Rik	14	76251457	76252327	+	459	lincRNA	RIKEN cDNA 2900040C04 gene [Source:MGI Symbol;Acc:MGI:1920143]	-	28	2	0	0	3.86246	0.203737	0	0
ENSMUSG00000063239	477.226	539.692	2296.53	668.582	508.459	1482.56	-1.54364	0.0049547	0.999966	Grm4	17	27422387	27521403	-	5977	protein_coding	glutamate receptor, metabotropic 4 [Source:MGI Symbol;Acc:MGI:1351341]	-	414	634	2244	678	4.38567	4.95973	21.105	6.14422
ENSMUSG00000029754	36.887	88.53	372.522	110.444	62.7085	241.483	-1.93888	0.00500388	0.999966	Dlx6	6	6863334	6868568	+	2375	protein_coding	distal-less homeobox 6 [Source:MGI Symbol;Acc:MGI:101927]	Homeobox	32	104	364	112	0.85311	2.04749	8.61555	2.55432
ENSMUSG00000023484	72.6213	43.4137	6.14047	17.75	58.0175	11.9452	2.27357	0.00502913	0.999966	Prph	15	99055174	99058978	+	1999	protein_coding	peripherin [Source:MGI Symbol;Acc:MGI:97774]	-	63	51	6	18	1.99547	1.19291	0.168727	0.48773
ENSMUSG00000022425	12479.3	3751.46	2436.74	3291.63	8115.4	2864.19	1.50242	0.00509696	0.999966	Enpp2	15	54838901	54952892	-	5779	protein_coding	ectonucleotide pyrophosphatase/phosphodiesterase 2 [Source:MGI Symbol;Acc:MGI:1321390]	-	10826	4407	2381	3338	118.613	35.6568	23.1607	31.2863
ENSMUSG00000027750	38.0397	98.7449	234.361	175.527	68.3923	204.944	-1.57429	0.00513328	0.999966	Postn	3	54361109	54391037	+	8702	protein_coding	periostin, osteoblast specific factor [Source:MGI Symbol;Acc:MGI:1926321]	-	33	116	229	178	0.240112	0.623291	1.47932	1.10795
ENSMUSG00000050074	200.573	35.7525	7.16388	30.5694	118.163	18.8666	2.64179	0.00540661	0.999966	Spink8	9	109812280	109826633	+	821	protein_coding	serine peptidase inhibitor, Kazal type 8 [Source:MGI Symbol;Acc:MGI:1925959]	-	174	42	7	31	13.4191	2.39198	0.479292	2.04521
ENSMUSG00000074625	8.06903	11.0662	137.137	12.8194	9.56764	74.9783	-2.96369	0.00554494	0.999966	Arhgap40	2	158512796	158550762	+	2206	protein_coding	Rho GTPase activating protein 40 [Source:MGI Symbol;Acc:MGI:3649852]	-	7	13	134	13	0.200914	0.275543	3.41464	0.319196
ENSMUSG00000061859	147.548	137.051	750.16	186.375	142.3	468.268	-1.71851	0.00562673	0.999966	Patj	4	98395785	98719603	+	13086	protein_coding	PATJ, crumbs cell polarity complex component [Source:MGI Symbol;Acc:MGI:1277960]	-	128	161	733	189	0.619329	0.575269	3.14878	0.782303
ENSMUSG00000079588	0	0	25.5853	2.95833	0	14.2718	-6.29042	0.00571962	0.999966	Tmem182	1	40805601	40856887	+	2716	protein_coding	transmembrane protein 182 [Source:MGI Symbol;Acc:MGI:1923725]	-	0	0	25	3	0	0	0.517435	0.059829
ENSMUSG00000010601	26.5125	17.025	2.04682	1.97222	21.7688	2.00952	3.43339	0.0059464	0.999966	Apol7a	15	77388219	77399110	-	3029	protein_coding	apolipoprotein L 7a [Source:MGI Symbol;Acc:MGI:1923011]	-	23	20	2	2	0.480781	0.308733	0.0371173	0.0357644
ENSMUSG00000090698	99.1338	97.8937	603.813	121.291	98.5138	362.552	-1.87963	0.00603732	0.999966	Apold1	6	134981718	134986836	+	3567	protein_coding	apolipoprotein L domain containing 1 [Source:MGI Symbol;Acc:MGI:2685921]	-	86	115	590	123	1.52656	1.50746	9.2981	1.86776
ENSMUSG00000049336	4130.19	1913.61	764.488	1579.75	3021.9	1172.12	1.36605	0.00605765	0.999966	Tenm2	11	36006656	37235964	-	11474	protein_coding	teneurin transmembrane protein 2 [Source:MGI Symbol;Acc:MGI:1345184]	-	3583	2248	747	1602	19.772	9.1608	3.65975	7.56254
ENSMUSG00000053441	3.45816	5.95875	690.803	4.93055	4.70845	347.867	-6.20231	0.00606929	0.999966	Adamts19	18	58836764	59053678	+	4666	protein_coding	a disintegrin-like and metallopeptidase (reprolysin type) with thrombospondin type 1 motif, 19 [Source:MGI Symbol;Acc:MGI:2442875]	-	3	7	675	5	0.0407094	0.0701464	8.13213	0.0580424
ENSMUSG00000007888	455.324	22.9837	32.7492	38.4583	239.154	35.6037	2.74596	0.00608124	0.999966	Crlf1	8	70493158	70504081	+	1644	protein_coding	cytokine receptor-like factor 1 [Source:MGI Symbol;Acc:MGI:1340030]	-	395	27	32	39	15.213	0.767916	1.09419	1.28494
ENSMUSG00000047230	197.115	4.25625	10.2341	7.88887	100.686	9.06149	3.47154	0.00609374	0.999966	Cldn2	X	139800828	139811386	+	3325	protein_coding	claudin 2 [Source:MGI Symbol;Acc:MGI:1276110]	-	171	5	10	8	3.25629	0.0703121	0.169065	0.130322
ENSMUSG00000076431	236.307	225.581	1069.46	301.749	230.944	685.607	-1.56983	0.00621272	0.999966	Sox4	13	28948919	28953713	-	4795	protein_coding	SRY (sex determining region Y)-box 4 [Source:MGI Symbol;Acc:MGI:98366]	HMG	205	265	1045	306	2.70697	2.5841	12.251	3.45663
ENSMUSG00000026170	65.705	92.7862	361.264	125.236	79.2456	243.25	-1.615	0.00638372	0.999966	Cyp27a1	1	74713574	74737892	+	2173	protein_coding	cytochrome P450, family 27, subfamily a, polypeptide 1 [Source:MGI Symbol;Acc:MGI:88594]	-	57	109	353	127	1.66086	2.34541	9.13188	3.16566
ENSMUSG00000035105	81.843	152.374	602.789	172.569	117.108	387.679	-1.72397	0.00646496	0.999966	Egln3	12	54178981	54203860	-	2662	protein_coding	egl-9 family hypoxia-inducible factor 3 [Source:MGI Symbol;Acc:MGI:1932288]	-	71	179	589	175	1.68876	3.1441	12.4381	3.56082
ENSMUSG00000025650	153.312	108.96	640.655	181.444	131.136	411.05	-1.64961	0.00649938	0.999966	Col7a1	9	108953586	108984875	+	10287	protein_coding	collagen, type VII, alpha 1 [Source:MGI Symbol;Acc:MGI:88462]	-	133	128	626	184	0.818618	0.581799	3.42082	0.968833
ENSMUSG00000049107	85.3012	28.0912	4.09364	14.7916	56.6962	9.44264	2.57762	0.00665636	0.999966	Ntf3	6	126101412	126166910	-	1714	protein_coding	neurotrophin 3 [Source:MGI Symbol;Acc:MGI:97380]	-	74	33	4	15	2.73363	0.900233	0.131188	0.474024
ENSMUSG00000074345	797.681	285.169	164.769	229.763	541.425	197.266	1.45506	0.0066758	0.999966	Tnfaip8l3	9	54023405	54068388	-	4585	protein_coding	tumor necrosis factor, alpha-induced protein 8-like 3 [Source:MGI Symbol;Acc:MGI:2685363]	-	692	335	161	233	9.5562	3.41631	1.97393	2.75256
ENSMUSG00000032338	89.9121	147.266	718.435	146.93	118.589	432.682	-1.86525	0.00687868	0.999966	Hcn4	9	58823412	58863175	+	6118	protein_coding	hyperpolarization-activated, cyclic nucleotide-gated K+ 4 [Source:MGI Symbol;Acc:MGI:1298209]	-	78	173	702	149	0.807242	1.32217	6.4502	1.31916
ENSMUSG00000055612	54.1778	51.9262	419.599	57.1943	53.052	238.396	-2.16787	0.00693417	0.999966	Cdca7	2	72476159	72486893	+	3202	protein_coding	cell division cycle associated 7 [Source:MGI Symbol;Acc:MGI:1914203]	-	47	61	410	58	0.929384	0.890759	7.19793	0.98113
ENSMUSG00000100546	27.6653	9.36375	0	0.986109	18.5145	0.493055	5.2002	0.00706585	0.999966	Gm29483	1	92714234	92717202	-	1078	lincRNA	predicted gene 29483 [Source:MGI Symbol;Acc:MGI:5580189]	-	24	11	0	1	1.40965	0.477118	0	0.050246
ENSMUSG00000031285	504.891	844.44	4268.65	688.304	674.665	2478.48	-1.87683	0.00710373	0.999966	Dcx	X	143855842	143933311	-	12647	protein_coding	doublecortin [Source:MGI Symbol;Acc:MGI:1277171]	-	438	992	4171	698	2.19283	3.66755	18.5395	2.98943
ENSMUSG00000085135	14.9853	16.1737	172.956	18.7361	15.5795	95.8463	-2.61944	0.00716107	0.999966	Gm13713	2	85160778	85193325	+	902	antisense	predicted gene 13713 [Source:MGI Symbol;Acc:MGI:3650490]	-	13	19	169	19	0.912547	0.984916	10.5324	1.14095
ENSMUSG00000019230	295.096	10.215	12.2809	24.6527	152.656	18.4668	3.04427	0.00731261	0.999966	Lhx9	1	138825186	138848577	-	9494	protein_coding	LIM homeobox protein 9 [Source:MGI Symbol;Acc:MGI:1316721]	Homeobox	256	12	12	25	1.7073	0.0590995	0.0710522	0.14263
ENSMUSG00000014603	23.0544	22.1325	214.916	26.6249	22.5934	120.771	-2.41831	0.00748238	0.999966	Alx3	3	107595031	107605776	+	1892	protein_coding	aristaless-like homeobox 3 [Source:MGI Symbol;Acc:MGI:1277097]	Homeobox	20	26	210	27	0.66931	0.642546	6.23941	0.77297
ENSMUSG00000044393	148.701	57.0337	24.5619	34.5138	102.867	29.5378	1.79485	0.00752485	0.999966	Dsg2	18	20558074	20604521	+	8268	protein_coding	desmoglein 2 [Source:MGI Symbol;Acc:MGI:1196466]	-	129	67	24	35	0.987888	0.378901	0.163176	0.229291
ENSMUSG00000085427	0	0	30.7023	0.986109	0	15.8442	-6.44131	0.00754057	0.999966	6430710C18Rik	2	72745846	72813717	-	2270	lincRNA	RIKEN cDNA 6430710C18 gene [Source:MGI Symbol;Acc:MGI:1923468]	-	0	0	30	1	0	0	0.742918	0.0238613
ENSMUSG00000001119	1243.78	1779.11	4599.21	2177.33	1511.45	3388.27	-1.16431	0.00757266	0.999966	Col6a1	10	76708792	76726168	-	4380	protein_coding	collagen, type VI, alpha 1 [Source:MGI Symbol;Acc:MGI:88459]	-	1079	2090	4494	2208	15.5979	22.3113	57.6772	27.3052
ENSMUSG00000022479	5.76359	11.9175	124.856	11.8333	8.84054	68.3447	-2.93669	0.0077585	0.999966	Vdr	15	97854425	97910630	-	5650	protein_coding	vitamin D (1,25-dihydroxyvitamin D3) receptor [Source:MGI Symbol;Acc:MGI:103076]	THR-like	5	14	122	12	0.0560325	0.115859	1.21383	0.115041
ENSMUSG00000042109	1633.4	1788.48	7442.25	2032.37	1710.94	4737.31	-1.46922	0.00785334	0.999966	Csdc2	15	81936759	81950941	+	4623	protein_coding	cold shock domain containing C2, RNA binding [Source:MGI Symbol;Acc:MGI:2146027]	CSD	1417	2101	7272	2061	19.4073	21.2498	88.425	24.1476
ENSMUSG00000115354	2.30544	4.25625	54.2408	9.86109	3.28084	32.0509	-3.26492	0.00793899	0.999966	Gm49083	14	43804696	43812383	-	2385	lincRNA	predicted gene, 49083 [Source:MGI Symbol;Acc:MGI:6118469]	-	2	5	53	10	0.0530958	0.0980243	1.2492	0.227108
ENSMUSG00000069372	43.8033	62.1412	381.732	62.1249	52.9723	221.929	-2.0641	0.00798432	0.999966	Ctxn3	18	57468516	57478133	+	1605	protein_coding	cortexin 3 [Source:MGI Symbol;Acc:MGI:3642816]	-	38	73	373	63	1.49909	2.12667	13.0641	2.12611
ENSMUSG00000040181	152.159	191.531	641.679	248.5	171.845	445.089	-1.37166	0.00798522	0.999966	Fmo1	1	162829561	162866610	-	6304	protein_coding	flavin containing monooxygenase 1 [Source:MGI Symbol;Acc:MGI:1310002]	-	132	225	627	252	1.32579	1.66885	5.59109	2.16523
ENSMUSG00000028494	84.1485	150.671	215.94	359.93	117.41	287.935	-1.2899	0.00798583	0.999966	Plin2	4	86648386	86670060	-	3512	protein_coding	perilipin 2 [Source:MGI Symbol;Acc:MGI:87920]	-	73	177	211	365	1.31609	2.35652	3.37733	5.62935
ENSMUSG00000021803	161.381	103.001	9605.74	160.736	132.191	4883.24	-5.20733	0.0079944	0.999966	Cdhr1	14	37077857	37098347	-	4332	protein_coding	cadherin-related family member 1 [Source:MGI Symbol;Acc:MGI:2157782]	-	140	121	9386	163	2.04625	1.30602	121.797	2.03807
ENSMUSG00000020096	232.849	57.885	19.4448	49.3055	145.367	34.3751	2.07598	0.00814041	0.999966	Tbata	10	61171954	61188841	+	2426	protein_coding	thymus, brain and testes associated [Source:MGI Symbol;Acc:MGI:1923820]	-	202	68	19	50	5.27204	1.3106	0.440259	1.11635
ENSMUSG00000021200	43.8033	55.3312	266.087	73.9582	49.5673	170.023	-1.77558	0.00833132	0.999966	Asb2	12	103321142	103356001	-	3542	protein_coding	ankyrin repeat and SOCS box-containing 2 [Source:MGI Symbol;Acc:MGI:1929743]	-	38	65	260	75	0.679287	0.858058	4.12639	1.14692
ENSMUSG00000026768	412.673	183.87	106.435	131.153	298.272	118.794	1.32562	0.00841204	0.999966	Itga8	2	12106632	12301922	-	7368	protein_coding	integrin alpha 8 [Source:MGI Symbol;Acc:MGI:109442]	-	358	216	104	133	3.07646	1.37074	0.793467	0.977737
ENSMUSG00000020651	376.939	85.125	16.3746	80.861	231.032	48.6178	2.24576	0.00848097	0.999966	Slc26a4	12	31519827	31559969	-	3109	protein_coding	solute carrier family 26, member 4 [Source:MGI Symbol;Acc:MGI:1346029]	-	327	100	16	82	6.65956	1.50394	0.289297	1.42861
ENSMUSG00000073154	10.3745	7.66125	116.669	11.8333	9.01786	64.2511	-2.8382	0.00854182	0.999966	9330158H04Rik	6	36209620	36390191	-	9180	lincRNA	RIKEN cDNA 9330158H04 gene [Source:MGI Symbol;Acc:MGI:2442094]	-	9	9	114	12	0.0620752	0.0458408	0.698084	0.0708041
ENSMUSG00000020140	43.8033	58.7362	2526.8	79.8748	51.2698	1303.34	-4.66754	0.00858215	0.999966	Lgr5	10	115450311	115587780	-	10264	protein_coding	leucine rich repeat containing G protein coupled receptor 5 [Source:MGI Symbol;Acc:MGI:1341817]	-	38	69	2469	81	0.234415	0.314329	13.5223	0.427453
ENSMUSG00000031380	103.745	66.3975	9.2107	33.5277	85.0711	21.3692	1.98851	0.00860679	0.999966	Vegfd	X	164373378	164402650	+	2408	protein_coding	vascular endothelial growth factor D [Source:MGI Symbol;Acc:MGI:108037]	-	90	78	9	34	2.36649	1.51457	0.210103	0.764791
ENSMUSG00000034684	152.159	222.176	458.488	321.472	187.168	389.98	-1.05618	0.00875497	0.999966	Sema3f	9	107681500	107710475	-	5197	protein_coding	sema domain, immunoglobulin domain (Ig), short basic domain, secreted, (semaphorin) 3F [Source:MGI Symbol;Acc:MGI:1096347]	-	132	261	448	326	1.6082	2.34823	4.84586	3.3977
ENSMUSG00000090063	234.002	362.632	1544.33	348.097	298.317	946.212	-1.66442	0.00875851	0.999966	Dlx6os1	6	6820189	6871592	-	5173	antisense	distal-less homeobox 6, opposite strand 1 [Source:MGI Symbol;Acc:MGI:2443217]	-	203	426	1509	353	2.48469	3.85052	16.398	3.69617
ENSMUSG00000048562	17.2908	40.86	2261.74	35.4999	29.0754	1148.62	-5.30242	0.0089062	0.999966	Sp8	12	118846329	118852576	+	4558	protein_coding	trans-acting transcription factor 8 [Source:MGI Symbol;Acc:MGI:2443471]	zf-C2H2	15	48	2210	36	0.20837	0.492401	27.2561	0.427807
ENSMUSG00000018470	464.546	1009.58	2838.94	1107.4	737.064	1973.17	-1.41985	0.0089896	0.999966	Kcnab3	11	69326258	69333042	+	2865	protein_coding	potassium voltage-gated channel, shaker-related subfamily, beta member 3 [Source:MGI Symbol;Acc:MGI:1336208]	-	403	1186	2774	1123	8.90633	19.3558	54.4286	21.2312
ENSMUSG00000041842	57.6359	96.1912	404.247	107.486	76.9136	255.867	-1.73053	0.0092137	0.999966	Fhdc1	3	84442198	84480429	-	6270	protein_coding	FH2 domain containing 1 [Source:MGI Symbol;Acc:MGI:2684972]	-	50	113	395	109	0.504918	0.84268	3.5414	0.941627
ENSMUSG00000075270	252.445	74.91	40.9364	57.1943	163.678	49.0654	1.73416	0.00930387	0.999966	Pde11a	2	75989141	76338774	-	5208	protein_coding	phosphodiesterase 11A [Source:MGI Symbol;Acc:MGI:3036251]	-	219	88	40	58	2.66251	0.790066	0.431752	0.603222
ENSMUSG00000026354	524.487	19.5787	6.14047	14.7916	272.033	10.4661	4.69882	0.00947678	0.999966	Lct	1	128284756	128328318	-	6406	protein_coding	lactase [Source:MGI Symbol;Acc:MGI:104576]	-	455	23	6	15	4.49721	0.167878	0.0526514	0.126831
ENSMUSG00000045613	154.464	344.756	1340.67	314.569	249.61	827.619	-1.72765	0.0095312	0.999966	Chrm2	6	36388084	36528414	+	6053	protein_coding	cholinergic receptor, muscarinic 2, cardiac [Source:MGI Symbol;Acc:MGI:88397]	-	134	405	1310	319	1.40169	3.1285	12.1659	2.85457
ENSMUSG00000024871	38.0397	24.6862	2124.6	35.4999	31.363	1080.05	-5.10665	0.00962356	0.999966	Doc2g	19	4003321	4007005	+	3027	protein_coding	double C2, gamma [Source:MGI Symbol;Acc:MGI:1926250]	-	33	29	2076	36	0.690272	0.447958	38.5532	0.644184
ENSMUSG00000050711	2549.81	3509.7	7790.21	4367.48	3029.76	6078.84	-1.00442	0.00966614	0.999966	Scg2	1	79434669	79440120	-	2515	protein_coding	secretogranin II [Source:MGI Symbol;Acc:MGI:103033]	-	2212	4123	7612	4429	55.6885	76.6527	170.14	95.3867
ENSMUSG00000035528	0	1.7025	51.1706	1.97222	0.85125	26.5714	-4.86045	0.00967172	0.999966	Npffr2	5	89527429	89583740	+	1643	protein_coding	neuropeptide FF receptor 2 [Source:MGI Symbol;Acc:MGI:1860130]	-	0	2	50	2	0	0.0569173	1.71071	0.0659345
ENSMUSG00000001444	3.45816	6.81	527.057	4.93055	5.13408	265.994	-5.6894	0.00973049	0.999966	Tbx21	11	97098071	97115331	-	2488	protein_coding	T-box 21 [Source:MGI Symbol;Acc:MGI:1888984]	T-box	3	8	515	5	0.0763465	0.150346	11.636	0.108853
ENSMUSG00000056427	1885.85	986.598	382.756	817.485	1436.22	600.12	1.2584	0.0101314	0.999966	Slit3	11	35121224	35708507	+	6067	protein_coding	slit guidance ligand 3 [Source:MGI Symbol;Acc:MGI:1315202]	-	1636	1159	374	829	17.0737	8.93226	3.46532	7.40117
ENSMUSG00000022949	501.433	71.505	35.8194	93.6804	286.469	64.7499	2.14314	0.010252	0.999966	Clic6	16	92485736	92541243	+	3914	protein_coding	chloride intracellular channel 6 [Source:MGI Symbol;Acc:MGI:2146607]	-	435	84	35	95	7.03699	1.00348	0.502681	1.31469
ENSMUSG00000041324	82.9958	240.052	734.809	268.222	161.524	501.515	-1.6311	0.0103315	0.999966	Inhba	13	16011851	16031621	+	6390	protein_coding	inhibin beta-A [Source:MGI Symbol;Acc:MGI:96570]	-	72	282	718	272	0.713428	2.06348	6.31639	2.30562
ENSMUSG00000005397	257.056	351.566	676.475	491.082	304.311	583.779	-0.938066	0.0105408	0.999966	Nid1	13	13437551	13512269	+	6943	protein_coding	nidogen 1 [Source:MGI Symbol;Acc:MGI:97342]	-	223	413	661	498	2.03365	2.78134	5.3518	3.8851
ENSMUSG00000039037	3891.58	1140.67	872.97	1054.15	2516.13	963.56	1.3844	0.0107752	0.999966	St6galnac5	3	152817081	152982246	-	6002	protein_coding	ST6 (alpha-N-acetyl-neuraminyl-2,3-beta-galactosyl-1,3)-N-acetylgalactosaminide alpha-2,6-sialyltransferase 5 [Source:MGI Symbol;Acc:MGI:1349471]	-	3376	1340	853	1069	35.6143	10.439	7.98911	9.64721
ENSMUSG00000034384	1.15272	15.3225	140.207	12.8194	8.23761	76.5134	-3.18764	0.0109138	0.999966	Barhl2	5	106452523	106458166	-	2314	protein_coding	BarH like homeobox 2 [Source:MGI Symbol;Acc:MGI:1859314]	Homeobox	1	18	137	13	0.0273625	0.363715	3.32815	0.304299
ENSMUSG00000037206	378.092	565.23	1848.28	599.554	471.661	1223.92	-1.37496	0.0112236	0.999966	Islr	9	58156268	58204306	-	2686	protein_coding	immunoglobulin superfamily containing leucine-rich repeat [Source:MGI Symbol;Acc:MGI:1349645]	-	328	664	1806	608	7.7319	11.5588	37.797	12.2608
ENSMUSG00000091345	115.272	24.6862	11.2575	17.75	69.9791	14.5037	2.26379	0.0112346	0.999966	Col6a5	9	105856078	105960643	-	9413	protein_coding	collagen, type VI, alpha 5 [Source:MGI Symbol;Acc:MGI:3648134]	-	100	29	11	18	0.672652	0.144053	0.0656916	0.103577
ENSMUSG00000068452	2.30544	0.85125	63.4515	0.986109	1.57834	32.2188	-4.38833	0.0112656	0.999966	Duox2	2	122279247	122298165	-	6403	protein_coding	dual oxidase 2 [Source:MGI Symbol;Acc:MGI:3036280]	-	2	1	62	1	0.0197772	0.00730245	0.544319	0.00845934
ENSMUSG00000033740	533.709	110.662	64.4749	119.319	322.186	91.8971	1.8076	0.0113061	0.999966	St18	1	6487231	6860940	+	6464	protein_coding	suppression of tumorigenicity 18 [Source:MGI Symbol;Acc:MGI:2446700]	zf-C2HC	463	130	63	121	4.53522	0.94036	0.547879	1.01392
ENSMUSG00000096883	43.8033	62.1412	2177.82	76.9165	52.9723	1127.37	-4.41107	0.0114234	0.999966	Shisa8	15	82206168	82212815	-	2776	protein_coding	shisa family member 8 [Source:MGI Symbol;Acc:MGI:2146080]	-	38	73	2128	78	0.866727	1.22958	43.0921	1.52193
ENSMUSG00000030549	8.06903	15.3225	124.856	15.7777	11.6958	70.317	-2.57662	0.0116453	0.999966	Rhcg	7	79593363	79617657	-	2232	protein_coding	Rhesus blood group-associated C glycoprotein [Source:MGI Symbol;Acc:MGI:1888517]	-	7	18	122	16	0.198574	0.377077	3.07263	0.388281
ENSMUSG00000026347	197.115	314.111	975.311	346.124	255.613	660.718	-1.36857	0.0116744	0.999966	Tmem163	1	127486546	127679548	-	4292	protein_coding	transmembrane protein 163 [Source:MGI Symbol;Acc:MGI:1919410]	-	171	369	953	351	2.52264	4.01993	12.4818	4.42963
ENSMUSG00000100706	72.6213	33.1987	461.558	45.361	52.91	253.46	-2.26381	0.0116949	0.999966	Gm19744	8	48843665	48869901	+	5822	processed_transcript	predicted gene, 19744 [Source:MGI Symbol;Acc:MGI:5011929]	-	63	39	451	46	0.685152	0.313216	4.35461	0.427962
ENSMUSG00000078958	34.5816	129.39	407.318	155.805	81.9857	281.561	-1.77354	0.0117408	0.999966	Atp6ap1l	13	90883433	90905355	-	1280	protein_coding	ATPase, H+ transporting, lysosomal accessory protein 1-like [Source:MGI Symbol;Acc:MGI:3648665]	-	30	152	398	158	1.48399	5.55246	17.4791	6.68601
ENSMUSG00000047759	17.2908	21.2812	142.254	28.5972	19.286	85.4257	-2.14332	0.0117725	0.999966	Hs3st3a1	11	64435332	64522841	+	3939	protein_coding	heparan sulfate (glucosamine) 3-O-sulfotransferase 3A1 [Source:MGI Symbol;Acc:MGI:1333861]	-	15	25	139	29	0.241115	0.29676	1.98369	0.398779
ENSMUSG00000086496	145.243	159.184	748.114	174.541	152.213	461.327	-1.59918	0.0117837	0.999966	Gm14204	2	158595472	158610723	-	7401	processed_transcript	predicted gene 14204 [Source:MGI Symbol;Acc:MGI:3651576]	-	126	187	731	177	1.07795	1.18142	5.55229	1.2954
ENSMUSG00000059003	4975.13	3170.9	1820.65	2513.59	4073.02	2167.12	0.910098	0.0117864	0.999966	Grin2a	16	9567898	9995560	-	17933	protein_coding	glutamate receptor, ionotropic, NMDA2A (epsilon 1) [Source:MGI Symbol;Acc:MGI:95820]	-	4316	3725	1779	2549	15.2387	9.71237	5.57658	7.69905
ENSMUSG00000027168	160.228	165.994	1076.63	140.028	163.111	608.328	-1.89879	0.0117883	0.999966	Pax6	2	105668900	105697364	+	11694	protein_coding	paired box 6 [Source:MGI Symbol;Acc:MGI:97490]	PAX	139	195	1052	142	0.75261	0.779693	5.05706	0.657726
ENSMUSG00000036357	288.18	148.117	55.2642	110.444	218.149	82.8542	1.39373	0.0120238	0.999966	Gpr101	X	57496668	57503757	-	5410	protein_coding	G protein-coupled receptor 101 [Source:MGI Symbol;Acc:MGI:2685211]	-	250	174	54	112	2.92591	1.50385	0.561102	1.12135
ENSMUSG00000050122	220.169	22.1325	13.3043	30.5694	121.151	21.9369	2.46106	0.0122223	0.999966	Vwa3b	1	37026596	37187613	+	5386	protein_coding	von Willebrand factor A domain containing 3B [Source:MGI Symbol;Acc:MGI:1918103]	-	191	26	13	31	2.24536	0.225714	0.135682	0.311756
ENSMUSG00000024907	3.45816	5.95875	85.9665	4.93055	4.70845	45.4485	-3.25686	0.0123239	0.999966	Gal	19	3409919	3414472	-	712	protein_coding	galanin [Source:MGI Symbol;Acc:MGI:95637]	-	3	7	84	5	0.266784	0.459695	6.632	0.380373
ENSMUSG00000049709	8.06903	2.55375	86.99	6.90276	5.31139	46.9464	-3.16862	0.0123644	0.999966	Nlrp10	7	108921852	108930178	-	4504	protein_coding	NLR family, pyrin domain containing 10 [Source:MGI Symbol;Acc:MGI:2444084]	-	7	3	85	7	0.0984052	0.031144	1.06088	0.0841821
ENSMUSG00000002228	13.8326	8.5125	471.793	16.7639	11.1726	244.278	-4.45338	0.012408	0.999966	Ppm1j	3	104781056	104786018	+	1814	protein_coding	protein phosphatase 1J [Source:MGI Symbol;Acc:MGI:1919137]	-	12	10	461	17	0.418854	0.257759	14.2859	0.507612
ENSMUSG00000041616	0	0.85125	41.9599	0.986109	0.425625	21.473	-5.47503	0.0125252	0.999966	Nppa	4	148000722	148002079	+	865	protein_coding	natriuretic peptide type A [Source:MGI Symbol;Acc:MGI:97367]	-	0	1	41	1	0	0.054055	2.66448	0.0626187
ENSMUSG00000030607	65.705	94.4887	441.09	94.6665	80.0968	267.878	-1.73944	0.0126955	0.999966	Acan	7	79053483	79115099	+	7469	protein_coding	aggrecan [Source:MGI Symbol;Acc:MGI:99602]	-	57	111	431	96	0.483204	0.694884	3.24384	0.696192
ENSMUSG00000097683	38.0397	0	0	0	19.0199	0	6.68084	0.0127326	0.999966	Gm26644	19	44692367	44695275	-	958	lincRNA	predicted gene, 26644 [Source:MGI Symbol;Acc:MGI:5477138]	-	33	0	0	0	2.18106	0	0	0
ENSMUSG00000038623	215.558	310.706	937.445	353.027	263.132	645.236	-1.29275	0.0127405	0.999966	Tm6sf1	7	81859001	81884434	+	5921	protein_coding	transmembrane 6 superfamily member 1 [Source:MGI Symbol;Acc:MGI:1933209]	-	187	365	916	358	1.9997	2.88237	8.69652	3.27498
ENSMUSG00000044067	1830.52	1136.42	401.177	908.207	1483.47	654.692	1.17962	0.0128675	0.999966	Gpr22	12	31706867	31713947	-	4608	protein_coding	G protein-coupled receptor 22 [Source:MGI Symbol;Acc:MGI:1920260]	-	1588	1335	392	921	21.8201	13.5463	4.7821	10.826
ENSMUSG00000027318	72.6213	153.225	353.077	206.097	112.923	279.587	-1.30267	0.0128677	0.999966	Adam33	2	131050591	131063814	-	5394	protein_coding	a disintegrin and metallopeptidase domain 33 [Source:MGI Symbol;Acc:MGI:1341813]	-	63	180	345	209	0.739517	1.56032	3.59545	2.09872
ENSMUSG00000067571	0	0	1384.68	0.986109	0	692.831	-11.8924	0.0129404	0.999966	Ms4a15	19	10978307	10993250	-	1777	protein_coding	membrane-spanning 4-domains, subfamily A, member 15 [Source:MGI Symbol;Acc:MGI:3617853]	-	0	0	1353	1	0	0	42.8012	0.0304812
ENSMUSG00000026930	1188.45	1133.01	5246.01	1211.93	1160.73	3228.97	-1.47603	0.0129739	0.999966	Gpsm1	2	26315515	26348237	+	5383	protein_coding	G-protein signalling modulator 1 (AGS3-like, C. elegans) [Source:MGI Symbol;Acc:MGI:1915089]	-	1031	1331	5126	1229	12.127	11.5613	53.5303	12.3665
ENSMUSG00000014198	5.76359	3.405	86.99	3.94444	4.5843	45.4672	-3.3222	0.0131335	0.999966	Zfp385c	11	100627543	100692455	-	3101	protein_coding	zinc finger protein 385C [Source:MGI Symbol;Acc:MGI:3608347]	-	5	4	85	4	0.102091	0.0603129	1.54086	0.069868
ENSMUSG00000026062	755.031	211.961	197.518	149.889	483.496	173.703	1.47549	0.0131353	0.999966	Slc9a2	1	40680574	40769273	+	6984	protein_coding	solute carrier family 9 (sodium/hydrogen exchanger), member 2 [Source:MGI Symbol;Acc:MGI:105075]	-	655	249	193	152	5.93821	1.66704	1.55345	1.17885
ENSMUSG00000017723	61.0941	0.85125	2.04682	0.986109	30.9727	1.51647	4.34976	0.0131903	0.999966	Wfdc2	2	164562413	164568510	+	1140	protein_coding	WAP four-disulfide core domain 2 [Source:MGI Symbol;Acc:MGI:1914951]	-	53	1	2	1	2.94367	0.0410154	0.0986212	0.0475133
ENSMUSG00000049191	311.234	489.468	1176.92	579.832	400.351	878.378	-1.13228	0.0132679	0.999966	Rtl5	X	102066544	102071304	-	4761	protein_coding	retrotransposon Gag like 5 [Source:MGI Symbol;Acc:MGI:3045324]	-	270	575	1150	588	3.59074	5.64705	13.5783	6.68959
ENSMUSG00000056752	370.023	128.539	18.4214	106.5	249.281	62.4606	1.99441	0.0133161	0.999966	Dnah9	11	65831282	66168551	-	15949	protein_coding	dynein, axonemal, heavy chain 9 [Source:MGI Symbol;Acc:MGI:1289279]	-	321	151	18	108	1.27435	0.442686	0.0634431	0.366784
ENSMUSG00000020673	2.30544	5.1075	42.9833	12.8194	3.70647	27.9013	-2.88332	0.0135775	0.999966	Tpo	12	30054659	30132624	-	3915	protein_coding	thyroid peroxidase [Source:MGI Symbol;Acc:MGI:98813]	-	2	6	42	13	0.0323457	0.0716591	0.603063	0.179859
ENSMUSG00000035954	4959	2928.3	1012.15	2426.81	3943.65	1719.48	1.19737	0.0136225	0.999966	Dock4	12	40445952	40846874	+	22923	protein_coding	dedicator of cytokinesis 4 [Source:MGI Symbol;Acc:MGI:1918006]	-	4302	3440	989	2461	11.8828	7.0168	2.42533	5.81514
ENSMUSG00000067996	0	0	35.8194	0	0	17.9097	-6.61836	0.0137965	0.999966	Bpifb9b	2	154307227	154320646	+	2067	protein_coding	BPI fold containing family B, member 9B [Source:MGI Symbol;Acc:MGI:1918675]	-	0	0	35	0	0	0	0.951859	0
ENSMUSG00000083061	165.992	193.234	350.007	302.736	179.613	326.371	-0.85999	0.013828	0.999966	Gm12191	11	49678710	49679057	-	348	processed_pseudogene	predicted gene 12191 [Source:MGI Symbol;Acc:MGI:3651293]	-	144	227	342	307	26.2	30.4999	55.2449	47.7836
ENSMUSG00000037771	1229.95	1562.04	3520.53	1916.01	1396	2718.27	-0.961103	0.0138536	0.999966	Slc32a1	2	158610767	158615748	+	2797	protein_coding	solute carrier family 32 (GABA vesicular transporter), member 1 [Source:MGI Symbol;Acc:MGI:1194488]	-	1067	1835	3440	1943	24.1541	30.6758	69.1371	37.6271
ENSMUSG00000031119	824.194	369.442	256.876	286.958	596.818	271.917	1.13269	0.0138747	0.999966	Gpc4	X	52053021	52165252	-	2651	protein_coding	glypican 4 [Source:MGI Symbol;Acc:MGI:104902]	-	715	434	251	291	17.0771	7.65477	5.32242	5.9457
ENSMUSG00000000305	351.579	474.146	1449.15	524.61	412.863	986.88	-1.25649	0.0139916	0.999966	Cdh4	2	179442431	179899373	+	7257	protein_coding	cadherin 4 [Source:MGI Symbol;Acc:MGI:99218]	-	305	557	1416	532	2.6611	3.58881	10.9686	3.97077
ENSMUSG00000024601	388.466	341.351	1946.53	342.18	364.909	1144.35	-1.64903	0.014014	0.999966	Isoc1	18	58659482	58679570	+	2563	protein_coding	isochorismatase domain containing 1 [Source:MGI Symbol;Acc:MGI:1913557]	-	337	401	1902	347	8.3253	7.31556	41.7164	7.33332
ENSMUSG00000002324	63.3995	74.0587	414.482	71.986	68.7291	243.234	-1.82215	0.0144288	0.999966	Rec8	14	55618037	55625395	+	2935	protein_coding	REC8 meiotic recombination protein [Source:MGI Symbol;Acc:MGI:1929645]	-	55	87	405	73	1.18651	1.386	7.75697	1.34721
ENSMUSG00000053101	0	0	6.14047	12.8194	0	9.47994	-5.70179	0.0144603	0.999966	Gpr141	13	19749682	19824257	-	5974	protein_coding	G protein-coupled receptor 141 [Source:MGI Symbol;Acc:MGI:2672983]	-	0	0	6	13	0	0	0.0564587	0.117869
ENSMUSG00000018126	46.1088	56.1825	356.147	49.3055	51.1456	202.726	-1.98524	0.0145731	0.999966	Baiap2l2	15	79258195	79285537	-	2728	protein_coding	BAI1-associated protein 2-like 2 [Source:MGI Symbol;Acc:MGI:2652819]	-	40	66	348	50	0.928398	1.13123	7.17101	0.992763
ENSMUSG00000059900	10.3745	34.05	161.699	37.4721	22.2122	99.5856	-2.15092	0.0146181	0.999966	Tmem40	6	115729131	115762410	-	2140	protein_coding	transmembrane protein 40 [Source:MGI Symbol;Acc:MGI:2137870]	-	9	40	158	38	0.266285	0.873973	4.15039	0.961811
ENSMUSG00000041710	259.362	254.524	79.8261	155.805	256.943	117.816	1.12413	0.0147978	0.999966	Trpc5	X	144381671	144688180	-	5014	protein_coding	transient receptor potential cation channel, subfamily C, member 5 [Source:MGI Symbol;Acc:MGI:109524]	-	225	299	78	158	2.8413	2.7883	0.874491	1.70684
ENSMUSG00000068196	206.337	119.175	35.8194	83.8193	162.756	59.8193	1.44078	0.0148055	0.999966	Col8a1	16	57624258	57754737	-	7833	protein_coding	collagen, type VIII, alpha 1 [Source:MGI Symbol;Acc:MGI:88463]	-	179	140	35	85	1.44692	0.835703	0.25118	0.587775
ENSMUSG00000070880	5767.05	6306.91	28275.8	5827.91	6036.98	17051.9	-1.49802	0.0148066	0.999966	Gad1	2	70553072	70602014	+	7639	protein_coding	glutamate decarboxylase 1 [Source:MGI Symbol;Acc:MGI:95632]	-	5003	7409	27629	5910	41.4679	45.3498	203.317	41.9055
ENSMUSG00000064201	127.952	18.7275	1.02341	17.75	73.3396	9.38669	2.95918	0.0148569	0.999966	Krt2	15	101810689	101818169	-	2613	protein_coding	keratin 2 [Source:MGI Symbol;Acc:MGI:96699]	-	111	22	1	18	2.68969	0.393673	0.0215132	0.373124
ENSMUSG00000019856	504.891	617.156	2810.29	537.43	561.023	1673.86	-1.5768	0.0148942	0.999966	Fam184a	10	53633145	53751123	-	5368	protein_coding	family with sequence similarity 184, member A [Source:MGI Symbol;Acc:MGI:1923156]	-	438	725	2746	545	5.1663	6.31506	28.7563	5.49926
ENSMUSG00000051920	744.656	324.326	35.8194	253.43	534.491	144.625	1.88481	0.0152664	0.999966	Rspo2	15	43020794	43170826	-	5112	protein_coding	R-spondin 2 [Source:MGI Symbol;Acc:MGI:1922667]	-	646	381	35	257	8.00129	3.48487	0.384877	2.72309
ENSMUSG00000102729	231.696	114.919	60.3813	81.8471	173.308	71.1142	1.28146	0.0153954	0.999966	Gm32444	3	118537021	118540531	+	3511	TEC	predicted gene, 32444 [Source:MGI Symbol;Acc:MGI:5591603]	-	201	135	59	83	3.6248	1.79786	0.94464	1.28046
ENSMUSG00000026308	3.45816	2.55375	279.391	1.97222	3.00595	140.682	-5.55242	0.0154941	0.999966	Klhl30	1	91351016	91362416	+	3089	protein_coding	kelch-like 30 [Source:MGI Symbol;Acc:MGI:1918038]	-	3	3	273	2	0.0614924	0.0454104	4.9681	0.0350697
ENSMUSG00000053519	290.485	263.036	981.451	343.166	276.761	662.309	-1.25901	0.0155204	0.999966	Kcnip1	11	33629339	33993152	-	6200	protein_coding	Kv channel-interacting protein 1 [Source:MGI Symbol;Acc:MGI:1917607]	-	252	309	959	348	2.57352	2.33034	8.69505	3.04024
ENSMUSG00000067597	16.1381	21.2812	73.6856	44.3749	18.7097	59.0303	-1.65057	0.0156383	0.999966	Dgat2l6	X	100524838	100546144	+	4741	protein_coding	diacylglycerol O-acyltransferase 2-like 6 [Source:MGI Symbol;Acc:MGI:3045268]	-	14	25	72	45	0.186972	0.24656	0.853705	0.514118
ENSMUSG00000037411	9.22175	22.9837	49.1237	65.0832	16.1027	57.1035	-1.80708	0.0156582	0.999966	Serpine1	5	137061504	137072268	-	3876	protein_coding	serine (or cysteine) peptidase inhibitor, clade E, member 1 [Source:MGI Symbol;Acc:MGI:97608]	-	8	27	48	66	0.130685	0.325711	0.69615	0.922317
ENSMUSG00000026826	2072.59	1250.49	848.408	967.373	1661.54	907.891	0.871377	0.015743	0.999966	Nr4a2	2	57106830	57124003	-	4059	protein_coding	nuclear receptor subfamily 4, group A, member 2 [Source:MGI Symbol;Acc:MGI:1352456]	NGFIB-like	1798	1469	829	981	28.0472	16.9221	11.481	13.0909
ENSMUSG00000070407	27.6653	57.0337	297.813	46.3471	42.3495	172.08	-2.01717	0.0158262	0.999966	Hs3st3b1	11	63885792	63922290	-	4911	protein_coding	heparan sulfate (glucosamine) 3-O-sulfotransferase 3B1 [Source:MGI Symbol;Acc:MGI:1333853]	-	24	67	291	47	0.309428	0.637906	3.33095	0.51838
ENSMUSG00000117227	0	0	17.398	2.95833	0	10.1782	-5.80269	0.0159941	0.999966	AC105304.3	17	9926593	9929767	-	665	lincRNA	novel transcript	-	0	0	17	3	0	0	1.43705	0.244354
ENSMUSG00000036523	6.91631	40.86	231.291	31.5555	23.8881	131.423	-2.44709	0.0160626	0.999966	Greb1	12	16670615	16800886	-	9580	protein_coding	gene regulated by estrogen in breast cancer protein [Source:MGI Symbol;Acc:MGI:2149712]	-	6	48	226	32	0.0396556	0.234276	1.32614	0.180927
ENSMUSG00000032017	1236.87	377.104	155.559	403.319	806.985	279.439	1.52904	0.0160853	0.999966	Grik4	9	42518135	42944493	-	5962	protein_coding	glutamate receptor, ionotropic, kainate 4 [Source:MGI Symbol;Acc:MGI:95817]	-	1073	443	152	409	11.3953	3.47427	1.43317	3.71579
ENSMUSG00000072902	18.4435	17.8762	1.02341	2.95833	18.1599	1.99087	3.18285	0.0161831	0.999966	Gm10435	11	59002910	59007293	+	2926	antisense	predicted gene 10435 [Source:MGI Symbol;Acc:MGI:3642820]	-	16	21	1	3	0.34623	0.335581	0.0192119	0.055535
ENSMUSG00000060284	24.2071	25.5375	894.461	30.5694	24.8723	462.515	-4.21669	0.0161901	0.999966	Sp7	15	102356606	102367182	-	3398	protein_coding	Sp7 transcription factor 7 [Source:MGI Symbol;Acc:MGI:2153568]	zf-C2H2	21	30	874	31	0.391304	0.41281	14.4588	0.49415
ENSMUSG00000059852	595.956	119.175	41.9599	148.902	357.565	95.4312	1.9038	0.016427	0.999966	Kcng2	18	80294546	80364254	-	2989	protein_coding	potassium voltage-gated channel, subfamily G, member 2 [Source:MGI Symbol;Acc:MGI:3694646]	-	517	140	41	151	10.9517	2.19005	0.771087	2.73635
ENSMUSG00000030450	55.3305	6.81	2.04682	4.93055	31.0703	3.48868	3.14355	0.0164976	0.999966	Oca2	7	56239760	56536518	+	3961	protein_coding	oculocutaneous albinism II [Source:MGI Symbol;Acc:MGI:97454]	-	48	8	2	5	0.767282	0.0944359	0.0283838	0.0683731
ENSMUSG00000085576	25.3598	9.36375	2.04682	0.986109	17.3618	1.51647	3.51382	0.0165783	0.999966	Dpy19l2	9	24557047	24696293	-	3442	protein_coding	dpy-19-like 2 (C. elegans) [Source:MGI Symbol;Acc:MGI:2444662]	-	22	11	2	1	0.404697	0.149429	0.0326636	0.0157365
ENSMUSG00000073421	58.7887	64.695	80.8495	282.027	61.7418	181.438	-1.55477	0.0165947	0.999966	H2-Ab1	17	34263209	34269418	+	1637	protein_coding	histocompatibility 2, class II antigen A, beta 1 [Source:MGI Symbol;Acc:MGI:103070]	-	51	76	79	286	1.9726	2.17079	2.71284	9.46319
ENSMUSG00000004347	119.883	189.829	667.264	188.347	154.856	427.805	-1.46409	0.0167517	0.999966	Pde1c	6	56069804	56569103	-	20067	protein_coding	phosphodiesterase 1C [Source:MGI Symbol;Acc:MGI:108413]	-	104	223	652	191	0.328148	0.519606	1.82646	0.51555
ENSMUSG00000022469	637.454	829.968	2211.59	938.776	733.711	1575.18	-1.10179	0.016758	0.999966	Rapgef3	15	97744770	97767972	-	6336	protein_coding	Rap guanine nucleotide exchange factor (GEF) 3 [Source:MGI Symbol;Acc:MGI:2441741]	-	553	975	2161	952	5.52622	7.19518	19.1728	8.13845
ENSMUSG00000035168	2829.92	685.256	536.267	765.221	1757.59	650.744	1.43296	0.0170828	0.999966	Tanc1	2	59612042	59846149	+	14570	protein_coding	tetratricopeptide repeat, ankyrin repeat and coiled-coil containing 1 [Source:MGI Symbol;Acc:MGI:1914110]	-	2455	805	524	776	10.6687	2.58338	2.0217	2.88484
ENSMUSG00000032291	4.61088	15.3225	50.1471	36.486	9.96668	43.3166	-2.09153	0.0171722	0.999966	Crabp1	9	54764748	54773110	+	802	protein_coding	cellular retinoic acid binding protein I [Source:MGI Symbol;Acc:MGI:88490]	-	4	18	49	37	0.315794	1.04942	3.43453	2.49889
ENSMUSG00000042035	357.343	378.806	1589.36	386.555	368.074	987.956	-1.42425	0.0172822	0.999966	Igsf3	3	101377083	101463059	+	8479	protein_coding	immunoglobulin superfamily, member 3 [Source:MGI Symbol;Acc:MGI:1926158]	-	310	445	1553	392	2.31492	2.45396	10.2961	2.50416
ENSMUSG00000078427	234.002	146.415	101.318	74.9443	190.208	88.131	1.10768	0.0175174	0.999966	Sarnp	10	128817333	128877629	+	1360	protein_coding	SAP domain containing ribonucleoprotein [Source:MGI Symbol;Acc:MGI:1913368]	-	203	172	99	76	9.45095	5.91346	4.09206	3.02688
ENSMUSG00000030307	3311.76	2304.33	14132.3	2501.76	2808.05	8317.02	-1.56656	0.0175251	0.999966	Slc6a11	6	114131241	114249952	+	5050	protein_coding	solute carrier family 6 (neurotransmitter transporter, GABA), member 11 [Source:MGI Symbol;Acc:MGI:95630]	-	2873	2707	13809	2537	36.0216	25.0639	153.715	27.2113
ENSMUSG00000013766	44.956	24.6862	314.187	24.6527	34.8211	169.42	-2.28625	0.0176564	0.999966	Ly6g6e	17	35076902	35078804	+	1273	protein_coding	lymphocyte antigen 6 complex, locus G6E [Source:MGI Symbol;Acc:MGI:1917524]	-	39	29	307	25	1.93979	1.06518	13.5567	1.06373
ENSMUSG00000039358	141.784	17.8762	8.18729	21.6944	79.8303	14.9408	2.4116	0.0177476	0.999966	Drd5	5	38319367	38322518	+	3152	protein_coding	dopamine receptor D5 [Source:MGI Symbol;Acc:MGI:94927]	-	123	21	8	22	2.4708	0.311519	0.142675	0.378056
ENSMUSG00000016664	1130.82	1107.48	4800.82	1120.22	1119.15	2960.52	-1.40343	0.0177803	0.999966	Pacsin2	15	83375607	83464606	-	4908	protein_coding	protein kinase C and casein kinase substrate in neurons 2 [Source:MGI Symbol;Acc:MGI:1345153]	-	981	1301	4691	1136	12.6556	12.3944	53.7287	12.537
ENSMUSG00000107881	132.563	74.0587	45.0301	36.486	103.311	40.7581	1.33816	0.0178087	0.999966	Gm44250	6	5216258	5220486	-	4229	TEC	predicted gene, 44250 [Source:MGI Symbol;Acc:MGI:5690642]	-	115	87	44	37	1.72178	0.961908	0.584871	0.473897
ENSMUSG00000090553	107.203	104.704	166.816	264.277	105.953	215.547	-1.02516	0.0178352	0.999966	Snrpe	1	133603871	133610291	-	1372	protein_coding	small nuclear ribonucleoprotein E [Source:MGI Symbol;Acc:MGI:98346]	-	93	123	163	268	4.29188	4.19182	6.6785	10.5804
ENSMUSG00000024074	3402.83	1819.12	1273.12	1486.07	2610.97	1379.6	0.919972	0.0178512	0.999966	Crim1	17	78200248	78376592	+	5995	protein_coding	cysteine rich transmembrane BMP regulator 1 (chordin like) [Source:MGI Symbol;Acc:MGI:1354756]	-	2952	2137	1244	1507	31.1778	16.6674	11.6648	13.6158
ENSMUSG00000048186	35.7343	47.67	247.666	48.3194	41.7021	147.992	-1.82436	0.017967	0.999966	Bend7	2	4717831	4802142	+	4194	protein_coding	BEN domain containing 7 [Source:MGI Symbol;Acc:MGI:2443100]	-	31	56	242	49	0.468006	0.624326	3.24364	0.632831
ENSMUSG00000049420	567.138	364.335	145.324	286.958	465.736	216.141	1.10617	0.0180023	0.999966	Tmem200a	10	25912331	26079052	-	6677	protein_coding	transmembrane protein 200A [Source:MGI Symbol;Acc:MGI:1924470]	-	492	428	142	291	4.66554	2.99719	1.19551	2.36065
ENSMUSG00000078899	0	5.1075	2.04682	80.861	2.55375	41.4539	-3.96875	0.0181337	0.999966	Gm4631	2	175321955	175338197	-	4402	protein_coding	predicted gene 4631 [Source:MGI Symbol;Acc:MGI:3782813]	zf-C2H2	0	6	2	82	0	0.0637314	0.0255403	1.00898
ENSMUSG00000030110	59.9414	70.6537	340.796	73.9582	65.2975	207.377	-1.66568	0.0182325	0.999966	Ret	6	118151745	118197718	-	6763	protein_coding	ret proto-oncogene [Source:MGI Symbol;Acc:MGI:97902]	-	52	83	333	75	0.486836	0.57384	2.7679	0.600678
ENSMUSG00000056306	1452.43	560.973	265.063	554.193	1006.7	409.628	1.29642	0.0182862	0.999966	Sertm1	3	54897068	54915887	-	3215	protein_coding	serine rich and transmembrane domain containing 1 [Source:MGI Symbol;Acc:MGI:3607715]	-	1260	659	259	562	24.8146	9.58421	4.5286	9.46837
ENSMUSG00000023067	117.577	589.065	1093	924.97	353.321	1008.99	-1.51178	0.018317	0.999966	Cdkn1a	17	29090976	29100727	+	3553	protein_coding	cyclin-dependent kinase inhibitor 1A (P21) [Source:MGI Symbol;Acc:MGI:104556]	-	102	692	1068	938	1.8177	9.10674	16.8975	14.2997
ENSMUSG00000039910	630.537	800.175	1980.3	929.901	715.356	1455.1	-1.02392	0.0183957	0.999966	Cited2	10	17723218	17725674	+	2457	protein_coding	Cbp/p300-interacting transactivator, with Glu/Asp-rich carboxy-terminal domain, 2 [Source:MGI Symbol;Acc:MGI:1306784]	-	547	940	1935	943	14.0962	17.8885	44.2712	20.7887
ENSMUSG00000106379	277.805	359.227	1352.95	342.18	318.516	847.565	-1.41134	0.0184111	0.999966	Lhfpl3	5	22746059	23275597	+	3213	protein_coding	lipoma HMGIC fusion partner-like 3 [Source:MGI Symbol;Acc:MGI:1925076]	-	241	422	1322	347	4.74925	6.14121	23.1295	5.84977
ENSMUSG00000042793	81.843	34.9012	2978.13	51.2777	58.3721	1514.7	-4.69838	0.0184863	0.999966	Lgr6	1	134983301	135105276	-	6851	protein_coding	leucine-rich repeat-containing G protein-coupled receptor 6 [Source:MGI Symbol;Acc:MGI:2441805]	-	71	41	2910	52	0.65618	0.279822	23.8772	0.411121
ENSMUSG00000037984	2707.74	925.308	209.799	955.54	1816.52	582.67	1.64005	0.0188267	0.999966	Neurod6	6	55677822	55681263	-	2150	protein_coding	neurogenic differentiation 6 [Source:MGI Symbol;Acc:MGI:106593]	bHLH	2349	1087	205	969	69.1772	23.6398	5.35995	24.4121
ENSMUSG00000030889	291.638	170.25	71.6388	130.166	230.944	100.903	1.19192	0.0188854	0.999966	Vwa3a	7	120739318	120805742	+	7205	protein_coding	von Willebrand factor A domain containing 3A [Source:MGI Symbol;Acc:MGI:3041229]	-	253	200	70	132	2.22334	1.29792	0.546147	0.992339
ENSMUSG00000062309	219.017	243.457	827.94	278.083	231.237	553.011	-1.25741	0.0191129	0.999966	Rpp25	9	57504026	57505448	+	1423	protein_coding	ribonuclease P/MRP 25 subunit [Source:MGI Symbol;Acc:MGI:2143151]	-	190	286	809	282	8.4541	9.39752	31.9587	10.7341
ENSMUSG00000068428	85.3012	24.6862	4.09364	17.75	54.9937	10.9218	2.32401	0.0191442	0.999966	Gmnc	16	26913553	26991652	-	5740	protein_coding	geminin coiled-coil domain containing [Source:MGI Symbol;Acc:MGI:2685452]	-	74	29	4	18	0.816278	0.236232	0.0391736	0.169856
ENSMUSG00000035551	39.1924	13.62	237.431	23.6666	26.4062	130.549	-2.31358	0.0191994	0.999966	Igfbpl1	4	45809468	45826923	-	3250	protein_coding	insulin-like growth factor binding protein-like 1 [Source:MGI Symbol;Acc:MGI:1933198]	-	34	16	232	24	0.66239	0.230191	4.01282	0.399989
ENSMUSG00000016382	5219.51	3668.03	1787.9	3005.66	4443.77	2396.78	0.890522	0.019219	0.999966	Pls3	X	75785654	75875182	-	4238	protein_coding	plastin 3 (T-isoform) [Source:MGI Symbol;Acc:MGI:104807]	-	4528	4309	1747	3048	67.6494	47.5409	23.1727	38.956
ENSMUSG00000089670	3.45816	0.85125	18.4214	17.75	2.1547	18.0857	-3.12955	0.0193638	0.999966	Gm16581	1	55127297	55128287	+	991	processed_pseudogene	predicted gene 16581 [Source:MGI Symbol;Acc:MGI:4415001]	-	3	1	18	18	0.191675	0.0471822	1.02104	0.983827
ENSMUSG00000115483	0	0	14.3278	3.94444	0	9.1361	-5.64698	0.0193723	0.999966	Gm9732	14	43275036	43306011	+	2661	protein_coding	predicted gene 9732 [Source:MGI Symbol;Acc:MGI:3796514]	-	0	0	14	4	0	0	0.295752	0.0814208
ENSMUSG00000025370	576.359	271.549	137.137	236.666	423.954	186.902	1.17979	0.0194866	0.999966	Cdh9	15	16728756	16857094	+	3539	protein_coding	cadherin 9 [Source:MGI Symbol;Acc:MGI:107433]	-	500	319	134	240	8.94557	4.21466	2.12848	3.67325
ENSMUSG00000030137	183.282	130.241	838.174	145.944	156.762	492.059	-1.65107	0.0194934	0.999966	Tuba8	6	121210696	121226854	+	2263	protein_coding	tubulin, alpha 8 [Source:MGI Symbol;Acc:MGI:1858225]	-	159	153	819	148	4.44868	3.16125	20.3444	3.5424
ENSMUSG00000016487	592.497	922.755	2148.14	1014.71	757.626	1581.42	-1.06098	0.019526	0.999966	Ppfibp1	6	146888487	147032025	+	11135	protein_coding	PTPRF interacting protein, binding protein 1 (liprin beta 1) [Source:MGI Symbol;Acc:MGI:1914783]	-	514	1084	2099	1029	2.92275	4.55188	10.5966	5.00547
ENSMUSG00000028051	358.496	260.482	1174.88	356.972	309.489	765.924	-1.30792	0.01978	0.999966	Hcn3	3	89146074	89160196	-	4154	protein_coding	hyperpolarization-activated, cyclic nucleotide-gated K+ 3 [Source:MGI Symbol;Acc:MGI:1298211]	-	311	306	1148	362	4.74037	3.44435	15.5353	4.72022
ENSMUSG00000114153	0	0	7.16388	9.86109	0	8.51249	-5.54617	0.0198631	0.999966	Gm48692	12	89655723	89658101	+	2379	TEC	predicted gene, 48692 [Source:MGI Symbol;Acc:MGI:6098321]	-	0	0	7	10	0	0	0.165405	0.22768
ENSMUSG00000026875	24.2071	17.8762	98.2475	38.4583	21.0417	68.3529	-1.70474	0.0199588	0.999966	Traf1	2	34941750	34961772	-	8819	protein_coding	TNF receptor-associated factor 1 [Source:MGI Symbol;Acc:MGI:101836]	-	21	21	96	39	0.150771	0.11134	0.611923	0.239533
ENSMUSG00000097178	63.3995	2.55375	2.04682	3.94444	32.9766	2.99563	3.45139	0.0200039	0.999966	2310002F09Rik	7	43695209	43797958	-	4492	processed_transcript	RIKEN cDNA 2310002F09 gene [Source:MGI Symbol;Acc:MGI:1916779]	-	55	3	2	4	0.775249	0.0312272	0.0250285	0.0482326
ENSMUSG00000026235	5892.7	3945.54	1516.7	3286.7	4919.12	2401.7	1.03421	0.0200227	0.999966	Epha4	1	77367185	77515088	-	8054	protein_coding	Eph receptor A4 [Source:MGI Symbol;Acc:MGI:98277]	-	5112	4635	1482	3333	40.1881	26.9085	10.3438	22.4153
ENSMUSG00000067860	47.2615	67.2487	240.502	79.8748	57.2551	160.188	-1.48055	0.0201255	0.999966	Zic3	X	58022700	58041736	+	4639	protein_coding	zinc finger protein of the cerebellum 3 [Source:MGI Symbol;Acc:MGI:106676]	zf-C2H2	41	79	235	81	0.5596	0.79626	2.84766	0.945759
ENSMUSG00000021337	12.6799	2.55375	575.157	5.91666	7.61683	290.537	-5.26089	0.020221	0.999966	Scgn	13	23953456	23991214	-	1619	protein_coding	secretagogin, EF-hand calcium binding protein [Source:MGI Symbol;Acc:MGI:2384873]	-	11	3	562	6	0.430194	0.0866416	19.5135	0.200736
ENSMUSG00000048616	139.479	124.282	273.251	213.986	131.881	243.618	-0.886516	0.0203484	0.999966	Nog	11	89300638	89302332	-	1695	protein_coding	noggin [Source:MGI Symbol;Acc:MGI:104327]	-	121	146	267	217	4.51995	4.0275	8.85496	6.93442
ENSMUSG00000064023	121.035	19.5787	10.2341	19.7222	70.3071	14.9781	2.2242	0.0204646	0.999966	Klk8	7	43797577	43803826	+	1540	protein_coding	kallikrein related-peptidase 8 [Source:MGI Symbol;Acc:MGI:1343327]	-	105	23	10	20	4.31705	0.698327	0.365027	0.703444
ENSMUSG00000037568	72.6213	52.7775	390.943	57.1943	62.6994	224.069	-1.8389	0.0204717	0.999966	Vash2	1	190947646	190979296	-	4314	protein_coding	vasohibin 2 [Source:MGI Symbol;Acc:MGI:2444826]	-	63	62	382	58	0.924653	0.671991	4.9777	0.728229
ENSMUSG00000038151	20.7489	36.6037	179.097	36.486	28.6763	107.791	-1.9036	0.0204805	0.999966	Prdm1	10	44437177	44528501	-	5579	protein_coding	PR domain containing 1, with ZNF domain [Source:MGI Symbol;Acc:MGI:99655]	zf-C2H2	18	43	175	37	0.204284	0.360383	1.7633	0.359224
ENSMUSG00000047606	66.8577	226.432	759.371	190.319	146.645	474.845	-1.69189	0.0205852	0.999966	Ankrd34c	9	89725245	89738475	-	5487	protein_coding	ankyrin repeat domain 34C [Source:MGI Symbol;Acc:MGI:2685617]	-	58	266	742	193	0.669286	2.26672	7.60176	1.90521
ENSMUSG00000006542	1.15272	1.7025	26.6087	6.90276	1.42761	16.7557	-3.53182	0.0206089	0.999966	Prkag3	1	74738922	74749221	-	3682	protein_coding	protein kinase, AMP-activated, gamma 3 non-catalytic subunit [Source:MGI Symbol;Acc:MGI:1891343]	-	1	2	26	7	0.0171963	0.0253979	0.396949	0.102976
ENSMUSG00000017144	254.751	291.979	1091.98	297.805	273.365	694.892	-1.34549	0.0206336	0.999966	Rnd3	2	51130438	51149111	-	4432	protein_coding	Rho family GTPase 3 [Source:MGI Symbol;Acc:MGI:1921444]	-	221	343	1067	302	3.15726	3.61865	13.5335	3.69086
ENSMUSG00000058488	1546.95	111.514	50.1471	93.6804	829.231	71.9138	3.52711	0.0206516	0.999966	Kl	5	150952607	150993817	+	9328	protein_coding	klotho [Source:MGI Symbol;Acc:MGI:1101771]	-	1342	131	49	95	9.10925	0.656651	0.295293	0.551639
ENSMUSG00000022306	500.28	299.64	117.692	243.569	399.96	180.631	1.1452	0.0206734	0.999966	Zfpm2	15	40655035	41104592	+	9536	protein_coding	zinc finger protein, multitype 2 [Source:MGI Symbol;Acc:MGI:1334444]	zf-C2H2	434	352	115	247	2.88165	1.72595	0.677917	1.40298
ENSMUSG00000027875	140.632	256.226	674.428	272.166	198.429	473.297	-1.25172	0.0208516	0.999966	Hmgcs2	3	98280435	98310738	+	3290	protein_coding	3-hydroxy-3-methylglutaryl-Coenzyme A synthase 2 [Source:MGI Symbol;Acc:MGI:101939]	-	122	301	659	276	2.34791	4.27782	11.2599	4.54395
ENSMUSG00000092090	49.5669	105.555	292.696	121.291	77.5609	206.994	-1.41038	0.0208884	0.999966	Gm3294	6	28981634	29028922	+	7367	lincRNA	predicted gene 3294 [Source:MGI Symbol;Acc:MGI:3781472]	-	43	124	286	123	0.36957	0.787015	2.18233	0.904346
ENSMUSG00000034009	842.637	686.958	228.221	510.805	764.798	369.513	1.04888	0.0210246	0.999966	Rxfp1	3	79641611	79737880	-	10052	protein_coding	relaxin/insulin-like family peptide receptor 1 [Source:MGI Symbol;Acc:MGI:2682211]	-	731	807	223	518	4.60451	3.75382	1.24709	2.79124
ENSMUSG00000107585	1001.71	238.35	232.314	230.75	620.031	231.532	1.41994	0.0212333	0.999966	3300002P13Rik	7	3421665	3423445	-	1092	lincRNA	RIKEN cDNA 3300002P13 gene [Source:MGI Symbol;Acc:MGI:1917480]	-	869	280	227	234	50.3867	11.9891	11.6855	11.6068
ENSMUSG00000079330	46.1088	120.026	389.92	115.375	83.0675	252.647	-1.5996	0.0212552	0.999966	Lemd1	1	132191431	132259227	+	9289	protein_coding	LEM domain containing 1 [Source:MGI Symbol;Acc:MGI:1922403]	-	40	141	381	117	0.272652	0.709745	2.30569	0.68224
ENSMUSG00000026407	4.61088	15.3225	91.0836	16.7639	9.96668	53.9237	-2.41484	0.0212712	0.999966	Cacna1s	1	136052750	136119822	+	6550	protein_coding	calcium channel, voltage-dependent, L type, alpha 1S subunit [Source:MGI Symbol;Acc:MGI:88294]	-	4	18	89	17	0.0386667	0.128494	0.763825	0.140581
ENSMUSG00000021175	27.6653	12.7687	198.542	14.7916	20.217	106.667	-2.40636	0.0213408	0.999966	Cdca7l	12	117804289	117878706	+	3258	protein_coding	cell division cycle associated 7 like [Source:MGI Symbol;Acc:MGI:2384982]	-	24	15	194	15	0.466422	0.215274	3.34731	0.249379
ENSMUSG00000086328	57.6359	73.2075	335.679	71.986	65.4217	203.832	-1.63759	0.0213735	0.999966	2700033N17Rik	2	116066218	116067444	-	721	lincRNA	RIKEN cDNA 2700033N17 gene [Source:MGI Symbol;Acc:MGI:1919853]	-	50	86	328	73	4.3909	5.57719	25.5731	5.48413
ENSMUSG00000011171	31.1234	10.215	1262.89	13.8055	20.6692	638.347	-4.95113	0.0213767	0.999966	Vipr2	12	116077726	116146261	+	4463	protein_coding	vasoactive intestinal peptide receptor 2 [Source:MGI Symbol;Acc:MGI:107166]	-	27	12	1234	14	0.38305	0.125721	15.543	0.169911
ENSMUSG00000044288	4288.11	3714.85	1580.15	2833.09	4001.48	2206.62	0.858586	0.0214264	0.999966	Cnr1	4	33924593	33948831	+	6444	protein_coding	cannabinoid receptor 1 (brain) [Source:MGI Symbol;Acc:MGI:104615]	-	3720	4364	1544	2873	36.5516	31.6651	13.4691	24.1491
ENSMUSG00000025885	2046.08	743.141	274.274	784.943	1394.61	529.609	1.39631	0.0216529	0.999966	Myo5b	18	74440936	74771493	+	9766	protein_coding	myosin VB [Source:MGI Symbol;Acc:MGI:106598]	-	1775	873	268	796	11.508	4.17974	1.54264	4.41485
ENSMUSG00000031994	136.021	77.4637	31.7257	52.2638	106.742	41.9948	1.34136	0.0216986	0.999966	Adamts8	9	30942562	30963838	+	4613	protein_coding	a disintegrin-like and metallopeptidase (reprolysin type) with thrombospondin type 1 motif, 8 [Source:MGI Symbol;Acc:MGI:1353468]	-	118	91	31	53	1.61963	0.92238	0.377767	0.622318
ENSMUSG00000045655	42.6506	19.5787	3.07023	8.87498	31.1147	5.97261	2.37158	0.0219124	0.999966	Fam216b	14	78081021	78089007	-	2323	protein_coding	family with sequence similarity 216, member B [Source:MGI Symbol;Acc:MGI:2145738]	-	37	23	3	9	1.00849	0.462946	0.0725968	0.209852
ENSMUSG00000035314	534.862	714.198	2383.52	671.54	624.53	1527.53	-1.28997	0.0219442	0.999966	Gdpd5	7	99381414	99461877	+	6739	protein_coding	glycerophosphodiester phosphodiesterase domain containing 5 [Source:MGI Symbol;Acc:MGI:2686926]	-	464	839	2329	681	4.35954	5.82128	19.4276	5.47358
ENSMUSG00000025938	40.3452	57.885	900.602	74.9443	49.1151	487.773	-3.31115	0.0220145	0.999966	Slco5a1	1	12866549	12992650	-	13137	protein_coding	solute carrier organic anion transporter family, member 5A1 [Source:MGI Symbol;Acc:MGI:2443431]	-	35	68	880	76	0.16869	0.242027	3.76558	0.313356
ENSMUSG00000025479	1.15272	2.55375	48.1003	1.97222	1.85323	25.0363	-3.7266	0.0220526	0.999966	Cyp2e1	7	140763739	140774987	+	2158	protein_coding	cytochrome P450, family 2, subfamily e, polypeptide 1 [Source:MGI Symbol;Acc:MGI:88607]	-	1	3	47	2	0.0293405	0.0650013	1.22431	0.0501994
ENSMUSG00000054409	447.255	199.192	106.435	174.541	323.224	140.488	1.19975	0.0220636	0.999966	Tmem74	15	43864646	43870036	-	3528	protein_coding	transmembrane protein 74 [Source:MGI Symbol;Acc:MGI:2443417]	-	388	234	104	177	6.9634	3.10127	1.6571	2.71747
ENSMUSG00000028360	911.801	245.16	223.104	230.75	578.48	226.927	1.34872	0.0220853	0.999966	Slc44a5	3	153973436	154271722	+	7143	protein_coding	solute carrier family 44, member 5 [Source:MGI Symbol;Acc:MGI:3035141]	-	791	288	218	234	7.01155	1.88523	1.71562	1.77442
ENSMUSG00000034579	174.061	183.019	797.237	181.444	178.54	489.341	-1.45426	0.0222103	0.999966	Pla2g3	11	3488284	3499350	+	4696	protein_coding	phospholipase A2, group III [Source:MGI Symbol;Acc:MGI:2444945]	-	151	215	779	184	2.03595	2.14073	9.32512	2.12231
ENSMUSG00000007279	32.2761	44.265	285.532	30.5694	38.2706	158.051	-2.04346	0.0222933	0.999966	Scube2	7	109798676	109865679	-	4153	protein_coding	signal peptide, CUB domain, EGF-like 2 [Source:MGI Symbol;Acc:MGI:1928765]	-	28	52	279	31	0.426889	0.585455	3.77648	0.404315
ENSMUSG00000036437	621.315	481.807	284.508	355.985	551.561	320.247	0.783277	0.022295	0.999966	Npy1r	8	66697192	66706792	+	3454	protein_coding	neuropeptide Y receptor Y1 [Source:MGI Symbol;Acc:MGI:104963]	-	539	566	278	361	9.88064	7.66207	4.52447	5.66115
ENSMUSG00000038463	576.359	211.961	42.9833	203.138	394.16	123.061	1.67787	0.0223262	0.999966	Olfml2b	1	170644532	170682789	+	3095	protein_coding	olfactomedin-like 2B [Source:MGI Symbol;Acc:MGI:2443310]	-	500	249	42	206	10.2289	3.76176	0.762841	3.60518
ENSMUSG00000031230	23.0544	9.36375	140.207	17.75	16.2091	78.9786	-2.29532	0.0224415	0.999966	Fgf16	X	105764279	105774939	+	1645	protein_coding	fibroblast growth factor 16 [Source:MGI Symbol;Acc:MGI:1931627]	-	20	11	137	18	0.769808	0.312665	4.68166	0.592689
ENSMUSG00000086402	0	0	29.6789	0	0	14.8395	-6.34699	0.0225111	0.999966	Gm15322	13	111991466	111995486	+	739	lincRNA	predicted gene 15322 [Source:MGI Symbol;Acc:MGI:3705208]	-	0	0	29	0	0	0	2.20597	0
ENSMUSG00000038718	127.952	220.474	2850.2	282.027	174.213	1566.11	-3.1679	0.0225811	0.999966	Pbx3	2	34171457	34373142	-	6109	protein_coding	pre B cell leukemia homeobox 3 [Source:MGI Symbol;Acc:MGI:97496]	Homeobox	111	259	2785	286	1.15046	1.98236	25.6271	2.53581
ENSMUSG00000023800	669.73	1504.16	3308.69	1564.96	1086.94	2436.82	-1.16408	0.0226028	0.999966	Tiam2	17	3326573	3531344	+	12741	protein_coding	T cell lymphoma invasion and metastasis 2 [Source:MGI Symbol;Acc:MGI:1344338]	-	581	1767	3233	1587	2.88729	6.48463	14.2642	6.74673
ENSMUSG00000031375	440.339	429.881	800.308	628.152	435.11	714.23	-0.715038	0.0226711	0.999966	Bgn	X	73483602	73495933	+	6099	protein_coding	biglycan [Source:MGI Symbol;Acc:MGI:88158]	-	382	505	782	637	3.96573	3.87155	7.20764	5.65719
ENSMUSG00000019368	21.9017	5.1075	0	0.986109	13.5046	0.493055	4.74381	0.0228612	0.999966	Sec14l4	11	4031462	4048024	+	3487	protein_coding	SEC14-like lipid binding 4 [Source:MGI Symbol;Acc:MGI:2144095]	-	19	6	0	1	0.345001	0.0804547	0	0.0155335
ENSMUSG00000036907	1342.92	58.7362	9.2107	59.1666	700.827	34.1886	4.35695	0.022916	0.999966	C1ql2	1	120340582	120343174	+	2000	protein_coding	complement component 1, q subcomponent-like 2 [Source:MGI Symbol;Acc:MGI:3032521]	-	1165	69	9	60	36.882	1.61314	0.252963	1.62495
ENSMUSG00000107570	16.1381	13.62	1.02341	1.97222	14.879	1.49781	3.3063	0.0229653	0.999966	Gm44207	6	89345140	89346563	+	1424	TEC	predicted gene, 44207 [Source:MGI Symbol;Acc:MGI:5690599]	-	14	16	1	2	0.622496	0.525366	0.0394762	0.0760747
ENSMUSG00000110240	9.22175	15.3225	0	0.986109	12.2721	0.493055	4.61869	0.023042	0.999966	Gm45486	7	46123352	46130568	+	1109	antisense	predicted gene 45486 [Source:MGI Symbol;Acc:MGI:5791322]	-	8	18	0	1	0.456748	0.758915	0	0.0488414
ENSMUSG00000040543	1729.08	2748.68	6395.3	2855.77	2238.88	4625.53	-1.0466	0.0231563	0.999966	Pitpnm3	11	72047528	72135778	-	9815	protein_coding	PITPNM family member 3 [Source:MGI Symbol;Acc:MGI:2685726]	-	1500	3229	6249	2896	9.67652	15.3826	35.7903	15.9819
ENSMUSG00000105076	4.61088	13.62	66.5217	20.7083	9.11543	43.615	-2.23502	0.0231712	0.999966	A930003O13Rik	5	22738910	22746907	-	6639	lincRNA	RIKEN cDNA A930003O13 gene [Source:MGI Symbol;Acc:MGI:3612704]	-	4	16	65	21	0.0381483	0.112686	0.550371	0.171331
ENSMUSG00000032413	547.541	669.082	2414.23	618.29	608.312	1516.26	-1.31735	0.023434	0.999966	Rasa2	9	96539300	96631617	-	15856	protein_coding	RAS p21 protein activator 2 [Source:MGI Symbol;Acc:MGI:2149960]	-	475	786	2359	627	1.89679	2.31783	8.36334	2.14187
ENSMUSG00000086939	16.1381	16.1737	2.04682	1.97222	16.1559	2.00952	3.00739	0.0235471	0.999966	Gm13530	2	33489782	33503632	+	390	lincRNA	predicted gene 13530 [Source:MGI Symbol;Acc:MGI:3651890]	-	14	19	2	2	2.27291	2.27793	0.288277	0.27777
ENSMUSG00000034739	314.692	5.1075	3.07023	8.87498	159.9	5.97261	4.74098	0.0235637	0.999966	Mfrp	9	44101729	44109187	+	4334	protein_coding	membrane frizzled-related protein [Source:MGI Symbol;Acc:MGI:2385957]	-	273	6	3	9	3.98834	0.0647313	0.0389115	0.11248
ENSMUSG00000001665	17.2908	15.3225	99.2709	24.6527	16.3066	61.9618	-1.92728	0.0241188	0.999966	Gstt3	10	75774115	75781414	-	3842	protein_coding	glutathione S-transferase, theta 3 [Source:MGI Symbol;Acc:MGI:2143526]	-	15	18	97	25	0.247202	0.219062	1.41925	0.352454
ENSMUSG00000095562	333.136	189.829	141.231	119.319	261.482	130.275	1.00288	0.0241923	0.999966	Gm21887	X	170009659	170019281	+	759	protein_coding	predicted gene, 21887 [Source:MGI Symbol;Acc:MGI:5434051]	-	289	223	138	121	24.1087	13.7377	10.2207	8.63503
ENSMUSG00000032268	24.2071	17.025	255.853	5.91666	20.616	130.885	-2.6688	0.0244261	0.999966	Tmprss5	9	49081260	49117587	+	3058	protein_coding	transmembrane protease, serine 5 (spinesin) [Source:MGI Symbol;Acc:MGI:1933407]	-	21	20	250	6	0.434811	0.305805	4.59566	0.106276
ENSMUSG00000055632	26.5125	32.3475	181.144	32.5416	29.43	106.843	-1.85744	0.0248479	0.999966	Hmcn2	2	31314415	31460738	+	16073	protein_coding	hemicentin 2 [Source:MGI Symbol;Acc:MGI:2677838]	-	23	38	177	33	0.0906044	0.110545	0.619044	0.111208
ENSMUSG00000022206	604.025	373.699	176.027	310.624	488.862	243.326	1.00512	0.0248826	0.999966	Npr3	15	11839896	11907287	-	9389	protein_coding	natriuretic peptide receptor 3 [Source:MGI Symbol;Acc:MGI:97373]	-	524	439	172	315	3.53371	2.18624	1.0298	1.81724
ENSMUSG00000021721	791.918	343.905	190.354	324.43	567.911	257.392	1.14025	0.0250227	0.999966	Htr1a	13	105443639	105448122	+	4484	protein_coding	5-hydroxytryptamine (serotonin) receptor 1A [Source:MGI Symbol;Acc:MGI:96273]	-	687	404	186	329	9.70085	4.21277	2.33181	3.97421
ENSMUSG00000029765	3833.94	2319.66	1472.69	1985.04	3076.8	1728.86	0.831307	0.0250703	0.999966	Plxna4	6	32144268	32588192	-	14103	protein_coding	plexin A4 [Source:MGI Symbol;Acc:MGI:2179061]	-	3326	2725	1439	2013	14.9324	9.03456	5.73581	7.7313
ENSMUSG00000007039	136.021	119.175	375.592	172.569	127.598	274.081	-1.10363	0.0250959	0.999966	Ddah2	17	35059035	35062095	+	1593	protein_coding	dimethylarginine dimethylaminohydrolase 2 [Source:MGI Symbol;Acc:MGI:1859016]	-	118	140	367	175	4.69013	4.10927	12.9508	5.95035
ENSMUSG00000113309	179.824	87.6787	46.0535	65.0832	133.751	55.5684	1.26288	0.0251793	0.999966	Gm48408	13	15768990	15770120	-	1131	TEC	predicted gene, 48408 [Source:MGI Symbol;Acc:MGI:6097898]	-	156	103	45	66	8.73334	4.2582	2.23663	3.16083
ENSMUSG00000018634	345.816	346.459	1300.76	365.847	346.137	833.301	-1.26737	0.0252186	0.999966	Crhr1	11	104132855	104175523	+	2460	protein_coding	corticotropin releasing hormone receptor 1 [Source:MGI Symbol;Acc:MGI:88498]	-	300	407	1271	371	7.72155	7.73591	29.0439	8.16881
ENSMUSG00000035296	2.30544	1.7025	46.0535	1.97222	2.00397	24.0129	-3.59307	0.0252501	0.999966	Sgcg	14	61219115	61258490	-	3822	protein_coding	sarcoglycan, gamma (dystrophin-associated glycoprotein) [Source:MGI Symbol;Acc:MGI:1346524]	-	2	2	45	2	0.0331328	0.0244676	0.661861	0.0283439
ENSMUSG00000012819	69.1631	20.43	275.298	55.2221	44.7966	165.26	-1.89053	0.0252809	0.999966	Cdh23	10	60302748	60696490	-	16939	protein_coding	cadherin 23 (otocadherin) [Source:MGI Symbol;Acc:MGI:1890219]	-	60	24	269	56	0.224276	0.0662484	0.892709	0.179069
ENSMUSG00000032024	331.983	487.766	877.063	602.513	409.875	739.788	-0.850394	0.0252986	0.999966	Clmp	9	40685962	40785319	+	4591	protein_coding	CXADR-like membrane protein [Source:MGI Symbol;Acc:MGI:1918816]	-	288	573	857	611	3.97195	5.83578	10.4935	7.20865
ENSMUSG00000115569	31.1234	12.7687	1.02341	4.93055	21.9461	2.97698	2.86928	0.0253532	0.999966	Gm49169	15	95736415	95753732	-	1466	lincRNA	predicted gene, 49169 [Source:MGI Symbol;Acc:MGI:6118599]	-	27	15	1	5	1.16613	0.47842	0.0383452	0.184738
ENSMUSG00000063506	33.4288	58.7362	232.314	57.1943	46.0825	144.754	-1.64606	0.0253572	0.999966	Arhgap22	14	33214026	33369934	+	3876	protein_coding	Rho GTPase activating protein 22 [Source:MGI Symbol;Acc:MGI:2443418]	-	29	69	227	58	0.473732	0.832372	3.29221	0.810521
ENSMUSG00000097971	156.77	119.175	394.013	190.319	137.972	292.166	-1.08399	0.0254707	0.999966	Gm26917	17	39843013	39846341	+	3329	lincRNA	predicted gene, 26917 [Source:MGI Symbol;Acc:MGI:5504032]	-	136	140	385	193	2.58669	1.96637	6.50118	3.14025
ENSMUSG00000096001	0	0.85125	26.6087	1.97222	0.425625	14.2905	-4.88706	0.0256293	0.999966	2610528A11Rik	14	37102140	37114022	-	828	protein_coding	RIKEN cDNA 2610528A11 gene [Source:MGI Symbol;Acc:MGI:1917295]	-	0	1	26	2	0	0.0564705	1.76518	0.130834
ENSMUSG00000049796	33.4288	92.7862	182.167	137.069	63.1075	159.618	-1.32944	0.0256813	0.999966	Crh	3	19693401	19695396	-	1320	protein_coding	corticotropin releasing hormone [Source:MGI Symbol;Acc:MGI:88496]	-	29	109	178	139	1.39105	3.86104	7.58039	5.70376
ENSMUSG00000038763	11.5272	5.95875	102.341	6.90276	8.74297	54.6219	-2.65358	0.0258641	0.999966	Alpk3	7	81057600	81105612	+	6445	protein_coding	alpha-kinase 3 [Source:MGI Symbol;Acc:MGI:2151224]	-	10	7	100	7	0.0982416	0.050784	0.872212	0.0588295
ENSMUSG00000079055	352.732	543.948	1367.28	559.124	448.34	963.201	-1.10227	0.0258755	0.999966	Slc8a3	12	81197915	81333180	-	5332	protein_coding	solute carrier family 8 (sodium/calcium exchanger), member 3 [Source:MGI Symbol;Acc:MGI:107976]	-	306	639	1336	567	3.63371	5.60354	14.0852	5.75987
ENSMUSG00000053963	11770.4	6643.15	2520.66	6106.97	9206.78	4313.82	1.09365	0.025913	0.999966	Stum	1	180432387	180483504	-	7375	protein_coding	mechanosensory transduction mediator [Source:MGI Symbol;Acc:MGI:2138735]	-	10211	7804	2463	6193	87.6647	49.4774	18.7736	45.484
ENSMUSG00000022129	3.45816	3.405	37.8662	8.87498	3.43158	23.3706	-2.76716	0.0259198	0.999966	Dct	14	118012790	118052244	-	5895	protein_coding	dopachrome tautomerase [Source:MGI Symbol;Acc:MGI:102563]	-	3	4	37	9	0.0322223	0.0317269	0.352828	0.0826949
ENSMUSG00000078816	12573.9	6519.72	2866.57	6219.39	9546.79	4542.98	1.07129	0.026053	0.999966	Prkcg	7	3289179	3331099	+	3612	protein_coding	protein kinase C, gamma [Source:MGI Symbol;Acc:MGI:97597]	-	10908	7659	2801	6307	191.212	99.1462	43.5924	94.5791
ENSMUSG00000083413	0	0.85125	23.5385	2.95833	0.425625	13.2484	-4.77676	0.0261895	0.999966	Vmn1r-ps110	13	22628071	22629164	-	1094	unprocessed_pseudogene	vomeronasal 1 receptor, pseudogene 110 [Source:MGI Symbol;Acc:MGI:4439062]	-	0	1	23	3	0	0.04274	1.18183	0.148533
ENSMUSG00000020019	141.784	144.712	692.849	131.153	143.248	412.001	-1.52386	0.0263903	0.999966	Ntn4	10	93640681	93747207	+	3741	protein_coding	netrin 4 [Source:MGI Symbol;Acc:MGI:1888978]	-	123	170	677	133	2.08178	2.12478	10.1729	1.92568
ENSMUSG00000027070	53.0251	22.9837	3.07023	12.8194	38.0044	7.94483	2.24915	0.0265153	0.999966	Lrp2	2	69424340	69586065	-	16701	protein_coding	low density lipoprotein receptor-related protein 2 [Source:MGI Symbol;Acc:MGI:95794]	-	46	27	3	13	0.174395	0.0755915	0.0100977	0.042162
ENSMUSG00000022076	46.1088	72.3562	216.963	85.7915	59.2325	151.377	-1.34882	0.0266703	0.999966	Klhl1	14	96102736	96519102	-	6645	protein_coding	kelch-like 1 [Source:MGI Symbol;Acc:MGI:2136335]	-	40	85	212	87	0.381139	0.598103	1.79344	0.70916
ENSMUSG00000052135	812.667	350.715	139.184	344.152	581.691	241.668	1.26597	0.0266705	0.999966	Foxo6	4	120267079	120287349	-	2615	protein_coding	forkhead box O6 [Source:MGI Symbol;Acc:MGI:2676586]	Fork	705	412	136	349	17.0701	7.36678	2.92356	7.22893
ENSMUSG00000035273	20.7489	49.3725	79.8261	106.5	35.0607	93.1629	-1.39766	0.0268748	0.999966	Hpse	5	100679484	100719716	-	3516	protein_coding	heparanase [Source:MGI Symbol;Acc:MGI:1343124]	-	18	58	78	108	0.324147	0.771314	1.24707	1.66378
ENSMUSG00000099170	0	0	27.6321	0	0	13.8161	-6.24388	0.0268822	0.999966	5730403I07Rik	9	77366412	77399418	-	2033	lincRNA	RIKEN cDNA 5730403I07 gene [Source:MGI Symbol;Acc:MGI:1917737]	-	0	0	27	0	0	0	0.746572	0
ENSMUSG00000027009	597.108	506.493	178.074	377.68	551.801	277.877	0.989005	0.0271291	0.999966	Itga4	2	79255426	79333123	+	13978	protein_coding	integrin alpha 4 [Source:MGI Symbol;Acc:MGI:96603]	-	518	595	174	383	2.34641	1.99032	0.69976	1.48414
ENSMUSG00000048332	326.219	367.74	946.655	433.888	346.98	690.272	-0.991779	0.0271512	0.999966	Lhfp	3	53041528	53261679	+	5108	protein_coding	lipoma HMGIC fusion partner [Source:MGI Symbol;Acc:MGI:1920048]	-	283	432	925	440	3.50795	3.95444	10.1797	4.66575
ENSMUSG00000025854	778.085	805.282	2660.87	851.998	791.684	1756.43	-1.14956	0.0271963	0.999966	Fam20c	5	138754514	138810077	+	6590	protein_coding	family with sequence similarity 20, member C [Source:MGI Symbol;Acc:MGI:2136853]	-	675	946	2600	864	6.4854	6.71209	22.1785	7.10147
ENSMUSG00000073805	156.77	202.597	619.164	213	179.684	416.082	-1.21013	0.0273634	0.999966	Fam196a	7	134881926	134938430	-	6448	protein_coding	family with sequence similarity 196, member A [Source:MGI Symbol;Acc:MGI:3605068]	-	136	238	605	216	1.33546	1.72585	5.27443	1.81447
ENSMUSG00000035582	0	0	249.712	1.97222	0	125.842	-9.4316	0.0275567	0.999966	Gdpd4	7	97919955	98049663	+	3053	protein_coding	glycerophosphodiester phosphodiesterase domain containing 4 [Source:MGI Symbol;Acc:MGI:3606573]	-	0	0	244	2	0	0	4.49271	0.0354832
ENSMUSG00000110249	736.587	652.908	339.773	485.166	694.748	412.469	0.75166	0.0277371	0.999966	9330121K16Rik	8	55073249	55077134	+	3886	TEC	RIKEN cDNA 9330121K16 gene [Source:MGI Symbol;Acc:MGI:2443625]	-	639	767	332	492	10.4116	9.22878	4.80265	6.85776
ENSMUSG00000056569	0	0	98.2475	2.95833	0	50.6029	-8.11728	0.0277823	0.999966	Mpz	1	171150711	171161130	+	2111	protein_coding	myelin protein zero [Source:MGI Symbol;Acc:MGI:103177]	-	0	0	96	3	0	0	2.5564	0.0769756
ENSMUSG00000063260	95.6757	165.142	645.772	124.25	130.409	385.011	-1.55985	0.0279391	0.999966	Syt10	15	89782393	89841860	-	1845	protein_coding	synaptotagmin X [Source:MGI Symbol;Acc:MGI:1859546]	-	83	194	631	126	2.84839	4.91651	19.2255	3.69908
ENSMUSG00000036611	238.613	334.541	823.846	364.86	286.577	594.353	-1.05109	0.0279785	0.999966	Eepd1	9	25481547	25604110	+	2935	protein_coding	endonuclease/exonuclease/phosphatase family domain containing 1 [Source:MGI Symbol;Acc:MGI:1914734]	-	207	393	805	370	4.46561	6.26089	15.4182	6.82832
ENSMUSG00000064125	1021.31	677.595	454.395	537.43	849.452	495.912	0.7755	0.0280698	0.999966	Prr36	8	4209543	4217459	-	4891	protein_coding	proline rich 36 [Source:MGI Symbol;Acc:MGI:3605626]	-	886	796	444	545	11.4698	7.6097	5.10306	6.03558
ENSMUSG00000061878	115.272	108.96	412.435	132.139	112.116	272.287	-1.28015	0.0281531	0.999966	Sphk1	11	116530925	116536674	+	4774	protein_coding	sphingosine kinase 1 [Source:MGI Symbol;Acc:MGI:1316649]	-	100	128	403	134	1.32628	1.25366	4.74535	1.52035
ENSMUSG00000040836	1455.88	345.607	336.702	378.666	900.746	357.684	1.33156	0.0281799	0.999966	Gpr161	1	165295789	165326745	+	6962	protein_coding	G protein-coupled receptor 161 [Source:MGI Symbol;Acc:MGI:2685054]	-	1263	406	329	384	11.4865	2.72674	2.65648	2.98756
ENSMUSG00000032312	501.433	440.947	1314.06	569.971	471.19	942.016	-0.999625	0.0281971	0.999966	Csk	9	57626646	57653631	-	3737	protein_coding	c-src tyrosine kinase [Source:MGI Symbol;Acc:MGI:88537]	-	435	518	1284	578	7.37029	6.48125	19.3147	8.3777
ENSMUSG00000001552	645.523	928.713	2237.18	962.443	787.118	1599.81	-1.02271	0.0282478	0.999966	Jup	11	100368958	100397763	-	6436	protein_coding	junction plakoglobin [Source:MGI Symbol;Acc:MGI:96650]	-	560	1091	2186	976	5.50922	7.92612	19.0932	8.21398
ENSMUSG00000031216	331.983	747.397	1504.41	803.679	539.69	1154.05	-1.09515	0.0282536	0.999966	Stard8	X	99003248	99074728	+	5499	protein_coding	START domain containing 8 [Source:MGI Symbol;Acc:MGI:2448556]	-	288	878	1470	815	3.3161	7.46557	15.0272	8.02775
ENSMUSG00000059810	316.998	306.45	763.465	405.291	311.724	584.378	-0.906603	0.0283248	0.999966	Rgs3	4	62559847	62704001	+	10801	protein_coding	regulator of G-protein signaling 3 [Source:MGI Symbol;Acc:MGI:1354734]	-	275	360	746	411	1.61208	1.55844	3.88258	2.06109
ENSMUSG00000010825	62.2468	63.8437	310.094	65.0832	63.0453	187.588	-1.57255	0.0284187	0.999966	Grid2ip	5	143357338	143392152	+	6773	protein_coding	glutamate receptor, ionotropic, delta 2 (Grid2) interacting protein 1 [Source:MGI Symbol;Acc:MGI:2176213]	-	54	75	303	66	0.504814	0.517764	2.51482	0.527816
ENSMUSG00000008575	2882.95	1813.16	1482.92	1287.86	2348.06	1385.39	0.760831	0.0284764	0.999966	Nfib	4	82290173	82705750	-	14957	protein_coding	nuclear factor I/B [Source:MGI Symbol;Acc:MGI:103188]	CTF/NFI	2501	2130	1449	1306	10.5874	6.65866	5.44589	4.72954
ENSMUSG00000022018	227.086	232.391	548.548	308.652	229.738	428.6	-0.89929	0.028735	0.999966	Rgcc	14	79288756	79301645	-	918	protein_coding	regulator of cell cycle [Source:MGI Symbol;Acc:MGI:1913464]	-	197	273	536	313	13.5876	13.905	32.8222	18.4681
ENSMUSG00000040373	190.199	230.689	3681.21	268.222	210.444	1974.72	-3.23004	0.0288932	0.999966	Cacng5	11	107874605	107915055	-	3834	protein_coding	calcium channel, voltage-dependent, gamma subunit 5 [Source:MGI Symbol;Acc:MGI:2157946]	-	165	271	3597	272	2.7249	3.30498	52.7392	3.8427
ENSMUSG00000109517	38.0397	27.24	175.003	38.4583	32.6399	106.731	-1.71232	0.0290079	0.999966	Gm44763	7	118967668	118969686	-	2019	antisense	predicted gene 44763 [Source:MGI Symbol;Acc:MGI:5753339]	-	33	32	171	39	1.03489	0.741081	4.76107	1.04628
ENSMUSG00000035274	165.992	254.524	601.766	280.055	210.258	440.91	-1.06626	0.0290128	0.999966	Tpbg	9	85842380	85847040	+	3828	protein_coding	trophoblast glycoprotein [Source:MGI Symbol;Acc:MGI:1341264]	-	144	299	588	284	2.38182	3.65217	8.63477	4.01852
ENSMUSG00000110148	21.9017	8.5125	115.645	18.7361	15.2071	67.1908	-2.15577	0.0290802	0.999966	5830408C22Rik	8	25101216	25109986	+	4169	processed_transcript	RIKEN cDNA 5830408C22 gene [Source:MGI Symbol;Acc:MGI:1921994]	-	19	10	113	19	0.288563	0.112155	1.52367	0.246855
ENSMUSG00000037727	0	5.1075	6.14047	49.3055	2.55375	27.723	-3.38088	0.0292953	0.999966	Avp	2	130580620	130582554	-	577	protein_coding	arginine vasopressin [Source:MGI Symbol;Acc:MGI:88121]	-	0	6	6	50	0	0.486214	0.584549	4.69369
ENSMUSG00000086233	0	0	26.6087	0	0	13.3043	-6.18942	0.0294656	0.999966	Gm11816	4	9283972	9287391	-	984	antisense	predicted gene 11816 [Source:MGI Symbol;Acc:MGI:3650294]	-	0	0	26	0	0	0	1.48533	0
ENSMUSG00000071856	661.661	618.858	426.762	390.499	640.26	408.631	0.647657	0.0295993	0.999966	Mcc	18	44425060	44812182	-	14577	protein_coding	mutated in colorectal cancers [Source:MGI Symbol;Acc:MGI:96930]	-	574	727	417	396	2.49323	2.33194	1.6081	1.47146
ENSMUSG00000015217	272.042	313.26	787.003	367.819	292.651	577.411	-0.979712	0.0296264	0.999966	Hmgb3	X	71555918	71560676	+	2234	protein_coding	high mobility group box 3 [Source:MGI Symbol;Acc:MGI:1098219]	HMG	236	368	769	373	6.68879	7.70223	19.3503	9.04369
ENSMUSG00000029716	287.027	165.994	97.2241	128.194	226.51	112.709	1.00409	0.0296275	0.999966	Tfr2	5	137569840	137587481	+	4336	protein_coding	transferrin receptor 2 [Source:MGI Symbol;Acc:MGI:1354956]	-	249	195	95	130	3.63604	2.1028	1.23163	1.62396
ENSMUSG00000047591	38.0397	36.6037	160.676	50.2916	37.3217	105.484	-1.4988	0.0297157	0.999966	Mafa	15	75745490	75748228	-	2739	protein_coding	v-maf musculoaponeurotic fibrosarcoma oncogene family, protein A (avian) [Source:MGI Symbol;Acc:MGI:2673307]	TF_bZIP	33	43	157	51	0.762852	0.734055	3.2222	1.00855
ENSMUSG00000074665	0	4.25625	66.5217	0.986109	2.12812	33.7539	-3.93278	0.0298187	0.999966	Bpifb4	2	153938212	153964101	+	3127	protein_coding	BPI fold containing family B, member 4 [Source:MGI Symbol;Acc:MGI:2685852]	-	0	5	65	1	0	0.0747643	1.16851	0.0173218
ENSMUSG00000020672	16.1381	48.5212	144.301	58.1804	32.3296	101.241	-1.63465	0.0298653	0.999966	Sntg2	12	30174482	30373375	-	3410	protein_coding	syntrophin, gamma 2 [Source:MGI Symbol;Acc:MGI:1919541]	-	14	57	141	59	0.259951	0.781578	2.3244	0.937169
ENSMUSG00000020007	0	12.7687	74.709	19.7222	6.38437	47.2156	-2.84954	0.0299642	0.999966	Il20ra	10	19712570	19760053	+	2428	protein_coding	interleukin 20 receptor, alpha [Source:MGI Symbol;Acc:MGI:3605069]	-	0	15	73	20	0	0.288865	1.69013	0.446171
ENSMUSG00000022996	23.0544	32.3475	124.856	41.4166	27.7009	83.1364	-1.57996	0.0299675	0.999966	Wnt10b	15	98770712	98778150	-	3401	protein_coding	wingless-type MMTV integration site family, member 10B [Source:MGI Symbol;Acc:MGI:108061]	-	20	38	122	42	0.372342	0.522431	2.0165	0.668902
ENSMUSG00000075511	154.464	120.877	75.7324	64.0971	137.671	69.9148	0.975815	0.0302531	0.999966	1700001L05Rik	15	83353847	83367282	-	6112	lincRNA	RIKEN cDNA 1700001L05 gene [Source:MGI Symbol;Acc:MGI:1916541]	-	134	142	74	65	1.38816	1.08632	0.680603	0.576037
ENSMUSG00000030259	462.24	426.476	1361.14	504.888	444.358	933.012	-1.07023	0.0304262	0.999966	Rassf8	6	145746748	145821079	+	5559	protein_coding	Ras association (RalGDS/AF-6) domain family (N-terminal) member 8 [Source:MGI Symbol;Acc:MGI:1918573]	-	401	501	1330	512	4.56737	4.21399	13.4493	4.98877
ENSMUSG00000061080	7171.06	5539.93	2457.21	4601.19	6355.5	3529.2	0.848573	0.0304431	0.999966	Lsamp	16	39984361	42181679	+	17213	protein_coding	limbic system-associated membrane protein [Source:MGI Symbol;Acc:MGI:1261760]	-	6221	6508	2401	4666	22.8835	17.6784	7.84117	14.6828
ENSMUSG00000015745	393.077	545.651	1088.91	630.124	469.364	859.517	-0.871752	0.0304896	0.999966	Plekho1	3	95988429	95996001	-	2172	protein_coding	pleckstrin homology domain containing, family O member 1 [Source:MGI Symbol;Acc:MGI:1914470]	-	341	641	1064	639	9.94061	13.7991	27.5377	15.9353
ENSMUSG00000065947	444.949	326.88	257.9	145.944	385.915	201.922	0.933915	0.030623	0.999966	mt-Nd4l	MT	9877	10173	+	297	protein_coding	mitochondrially encoded NADH dehydrogenase 4L [Source:MGI Symbol;Acc:MGI:102497]	-	386	384	252	148	82.2904	60.4542	47.6968	26.9914
ENSMUSG00000016763	541.778	1197.71	2340.54	1266.16	869.743	1803.35	-1.05116	0.0309549	0.999966	Scube1	15	83604999	83725021	-	9829	protein_coding	signal peptide, CUB domain, EGF-like 1 [Source:MGI Symbol;Acc:MGI:1890616]	-	470	1407	2287	1284	3.02766	6.69324	13.0798	7.0758
ENSMUSG00000111308	14.9853	9.36375	1.02341	0.986109	12.1745	1.00476	3.59447	0.0309661	0.999966	Gm48710	9	41228882	41232191	+	3310	TEC	predicted gene, 48710 [Source:MGI Symbol;Acc:MGI:6098355]	-	13	11	1	1	0.248676	0.155388	0.0169831	0.0163641
ENSMUSG00000053063	2.30544	8.5125	13.3043	48.3194	5.40897	30.8118	-2.47947	0.0309663	0.999966	Clec12a	6	129342691	129365303	+	5528	protein_coding	C-type lectin domain family 12, member a [Source:MGI Symbol;Acc:MGI:3040968]	-	2	10	13	49	0.0229076	0.0845832	0.132197	0.480118
ENSMUSG00000084890	539.472	1114.29	2427.53	1099.51	826.879	1763.52	-1.09193	0.0310518	0.999966	A830036E02Rik	11	99416956	99425497	+	6039	antisense	RIKEN cDNA A830036E02 gene [Source:MGI Symbol;Acc:MGI:3686876]	-	468	1309	2372	1115	4.90681	10.1351	22.0798	10.0007
ENSMUSG00000086843	85.3012	34.9012	22.515	16.7639	60.1012	19.6395	1.60824	0.0311041	0.999966	E030013I19Rik	2	12300946	12312315	+	3769	antisense	RIKEN cDNA E030013I19 gene [Source:MGI Symbol;Acc:MGI:2443735]	-	74	41	22	17	1.24315	0.508639	0.328127	0.244311
ENSMUSG00000033581	8.06903	28.0912	82.8963	42.4027	18.0801	62.6495	-1.77353	0.031254	0.999966	Igf2bp2	16	22059009	22163299	-	7402	protein_coding	insulin-like growth factor 2 mRNA binding protein 2 [Source:MGI Symbol;Acc:MGI:1890358]	-	7	33	81	43	0.059878	0.208457	0.61515	0.314658
ENSMUSG00000103181	13.8326	13.62	1.02341	1.97222	13.7263	1.49781	3.19165	0.0312573	0.999966	A330069K06Rik	3	80054892	80213085	+	917	lincRNA	RIKEN cDNA A330069K06 gene [Source:MGI Symbol;Acc:MGI:2685464]	-	12	16	1	2	0.828572	0.815835	0.0613022	0.118136
ENSMUSG00000109506	21.9017	6.81	0	1.97222	14.3558	0.986109	3.84271	0.0312954	0.999966	Gm44724	7	83327738	83369429	-	5903	lincRNA	predicted gene 44724 [Source:MGI Symbol;Acc:MGI:5753300]	-	19	8	0	2	0.203798	0.0633679	0	0.0183517
ENSMUSG00000009075	3708.3	452.865	156.582	385.569	2080.58	271.075	2.94007	0.0313087	0.999966	Cabp7	11	4736892	4746778	-	2628	protein_coding	calcium binding protein 7 [Source:MGI Symbol;Acc:MGI:2183437]	-	3217	532	153	391	77.5076	9.46538	3.27274	8.05882
ENSMUSG00000022876	17.2908	40.0087	141.231	43.3888	28.6498	92.3098	-1.67761	0.0314141	0.999966	Samsn1	16	75858793	76022281	-	4935	protein_coding	SAM domain, SH3 domain and nuclear localization signals, 1 [Source:MGI Symbol;Acc:MGI:1914992]	-	15	47	138	44	0.192452	0.44531	1.57194	0.482932
ENSMUSG00000041992	3975.73	3160.69	1697.84	2587.55	3568.21	2142.69	0.735602	0.0314538	0.999966	Rapgef5	12	117516479	117759737	+	12785	protein_coding	Rap guanine nucleotide exchange factor (GEF) 5 [Source:MGI Symbol;Acc:MGI:2444365]	-	3449	3713	1659	2624	17.0809	13.5793	7.29442	11.1169
ENSMUSG00000035852	8.06903	3.405	41.9599	14.7916	5.73702	28.3757	-2.33024	0.0314939	0.999966	Misp	10	79820989	79830490	+	2848	protein_coding	mitotic spindle positioning [Source:MGI Symbol;Acc:MGI:1926156]	-	7	4	41	15	0.155624	0.0656707	0.809262	0.28528
ENSMUSG00000001901	53.0251	57.885	214.916	70.9999	55.455	142.958	-1.36484	0.031523	0.999966	Kcnh6	11	106008124	106034549	+	3549	protein_coding	potassium voltage-gated channel, subfamily H (eag-related), member 6 [Source:MGI Symbol;Acc:MGI:2684139]	-	46	68	210	72	0.820673	0.89589	3.32628	1.09887
ENSMUSG00000032511	59.9414	148.117	256.876	205.111	104.029	230.993	-1.14443	0.0316244	0.999966	Scn5a	9	119483408	119579016	-	8764	protein_coding	sodium channel, voltage-gated, type V, alpha [Source:MGI Symbol;Acc:MGI:98251]	-	52	174	251	208	0.375681	0.928322	1.60997	1.28553
ENSMUSG00000025092	7000.46	4501.41	1914.8	4032.2	5750.93	2973.5	0.951511	0.0316319	0.999966	Hspa12a	19	58795751	58860984	-	5733	protein_coding	heat shock protein 12A [Source:MGI Symbol;Acc:MGI:1920692]	-	6073	5288	1871	4089	67.0718	43.1282	18.3458	38.6327
ENSMUSG00000085828	56.4832	38.3062	163.746	70.9999	47.3947	117.373	-1.31254	0.031693	0.999966	Gm15612	6	88842854	88847274	+	3118	antisense	predicted gene 15612 [Source:MGI Symbol;Acc:MGI:3641714]	-	49	45	160	72	0.995035	0.674821	2.88462	1.25077
ENSMUSG00000067276	68.0104	42.5625	333.632	45.361	55.2864	189.497	-1.77954	0.0319039	0.999966	Capn6	X	143802231	143827414	-	7795	protein_coding	calpain 6 [Source:MGI Symbol;Acc:MGI:1100850]	-	59	50	326	46	0.479241	0.29992	2.35097	0.31964
ENSMUSG00000064348	479.531	406.897	266.087	282.027	443.214	274.057	0.692656	0.0319387	0.999966	mt-Tn	MT	5089	5159	-	71	Mt_tRNA	mitochondrially encoded tRNA asparagine [Source:MGI Symbol;Acc:MGI:102479]	-	416	478	260	286	370.982	314.79	205.854	218.186
ENSMUSG00000039058	5099.63	3005.76	1353.97	2784.77	4052.7	2069.37	0.9695	0.0319795	0.999966	Ak5	3	152462815	152668360	-	3404	protein_coding	adenylate kinase 5 [Source:MGI Symbol;Acc:MGI:2677491]	-	4424	3531	1323	2824	82.2894	48.5021	21.8482	44.9361
ENSMUSG00000036131	43.8033	15.3225	2113.34	6.90276	29.5629	1060.12	-5.16554	0.0320183	0.999966	Frmd7	X	50895180	50942710	-	2142	protein_coding	FERM domain containing 7 [Source:MGI Symbol;Acc:MGI:2686379]	-	38	18	2065	7	1.12327	0.392921	54.1933	0.17701
ENSMUSG00000068009	0	0	17.398	0.986109	0	9.19205	-5.65559	0.0320808	0.999966	Bpifb6	2	153900388	153912795	+	1669	protein_coding	BPI fold containing family B, member 6 [Source:MGI Symbol;Acc:MGI:2684965]	-	0	0	17	1	0	0	0.572582	0.0324537
ENSMUSG00000025469	0	0	17.398	0.986109	0	9.19205	-5.65559	0.0320808	0.999966	Msx3	7	140046157	140049089	-	2356	protein_coding	msh homeobox 3 [Source:MGI Symbol;Acc:MGI:106587]	Homeobox	0	0	17	1	0	0	0.40562	0.0229903
ENSMUSG00000050201	11.5272	16.1737	472.816	9.86109	13.8505	241.339	-4.12153	0.0320922	0.999966	Otop2	11	115307163	115332303	+	2648	protein_coding	otopetrin 2 [Source:MGI Symbol;Acc:MGI:2388365]	-	10	19	462	10	0.239111	0.335496	9.80775	0.204551
ENSMUSG00000042372	29.9707	0.85125	0	0.986109	15.411	0.493055	4.93561	0.0323565	0.999966	Dmrt3	19	25610537	25623920	+	2390	protein_coding	doublesex and mab-3 related transcription factor 3 [Source:MGI Symbol;Acc:MGI:2449470]	DM	26	1	0	1	0.688801	0.0195638	0	0.0226632
ENSMUSG00000070424	0	0	25.5853	0	0	12.7926	-6.13282	0.0323663	0.999966	Art5	7	102096879	102109489	-	2058	protein_coding	ADP-ribosyltransferase 5 [Source:MGI Symbol;Acc:MGI:107948]	-	0	0	25	0	0	0	0.682873	0
ENSMUSG00000039239	1054.74	187.275	257.9	187.361	621.006	222.63	1.47897	0.0323902	0.999966	Tgfb2	1	186622792	186705989	-	5791	protein_coding	transforming growth factor, beta 2 [Source:MGI Symbol;Acc:MGI:98726]	-	915	220	252	190	10.0043	1.77632	2.4462	1.77713
ENSMUSG00000117254	123.341	37.455	4.09364	32.5416	80.3979	18.3176	2.12844	0.032451	0.999966	AC171111.1	17	14249851	14277755	+	2965	lincRNA	novel transcript	-	107	44	4	33	2.28495	0.693873	0.0758369	0.60285
ENSMUSG00000083700	4.61088	2.55375	38.8896	7.88887	3.58231	23.3892	-2.72546	0.0324596	0.999966	Gm2986	5	93195798	93196179	+	382	processed_pseudogene	predicted gene 2986 [Source:MGI Symbol;Acc:MGI:3781164]	-	4	3	38	8	0.663002	0.367206	5.59198	1.13435
ENSMUSG00000019848	80.6903	13.62	0	11.8333	47.1552	5.91666	2.98628	0.032669	0.999966	Popdc3	10	45178098	45318452	+	2083	protein_coding	popeye domain containing 3 [Source:MGI Symbol;Acc:MGI:1930153]	-	70	16	0	12	2.12778	0.359156	0	0.312041
ENSMUSG00000087054	0	0	11.2575	3.94444	0	7.60098	-5.38168	0.0328015	0.999966	Gm12405	4	41642185	41643077	+	660	antisense	predicted gene 12405 [Source:MGI Symbol;Acc:MGI:3649392]	-	0	0	11	4	0	0	0.936902	0.328274
ENSMUSG00000001911	6758.39	4218.79	2278.11	3813.28	5488.59	3045.7	0.849512	0.0330103	0.999966	Nfix	8	84699876	84800344	-	7351	protein_coding	nuclear factor I/X [Source:MGI Symbol;Acc:MGI:97311]	CTF/NFI	5863	4956	2226	3867	50.5001	31.5237	17.0225	28.4936
ENSMUSG00000006445	33.4288	29.7937	126.903	46.3471	31.6113	86.6251	-1.45536	0.0333407	0.999966	Epha2	4	141301240	141329384	+	4674	protein_coding	Eph receptor A2 [Source:MGI Symbol;Acc:MGI:95278]	-	29	35	124	47	0.392851	0.350132	1.49135	0.544665
ENSMUSG00000060586	44.956	80.0175	84.9431	235.68	62.4867	160.312	-1.35481	0.033351	0.999966	H2-Eb1	17	34305877	34316199	+	1184	protein_coding	histocompatibility 2, class II antigen E beta [Source:MGI Symbol;Acc:MGI:95901]	-	39	94	83	239	2.0856	3.71217	3.94068	10.9337
ENSMUSG00000010080	121.035	20.43	21.4916	14.7916	70.7327	18.1416	1.95802	0.0334148	0.999966	Epn3	11	94489599	94499974	-	4067	protein_coding	epsin 3 [Source:MGI Symbol;Acc:MGI:1919139]	-	105	24	21	15	1.63468	0.275924	0.290262	0.199773
ENSMUSG00000081051	228.238	218.771	312.14	460.513	223.505	386.327	-0.790028	0.0334393	0.999966	Gm15427	1	95498621	95499151	+	531	processed_pseudogene	predicted pseudogene 15427 [Source:MGI Symbol;Acc:MGI:3642341]	-	198	257	305	467	23.6096	22.6303	32.2887	47.6368
ENSMUSG00000045288	23.0544	13.62	546.502	14.7916	18.3372	280.647	-3.93768	0.0334465	0.999966	Ush1g	11	115315192	115322041	-	3306	protein_coding	USH1 protein network component sans [Source:MGI Symbol;Acc:MGI:2450757]	-	20	16	534	15	0.383041	0.226292	9.07995	0.245758
ENSMUSG00000067768	5.76359	4.25625	24.5619	20.7083	5.00992	22.6351	-2.18667	0.0338692	0.999966	Xlr4b	X	73214333	73222453	+	2560	protein_coding	X-linked lymphocyte-regulated 4B [Source:MGI Symbol;Acc:MGI:1350975]	-	5	5	24	21	0.123665	0.0913234	0.527007	0.444324
ENSMUSG00000109819	21.9017	9.36375	2.04682	1.97222	15.6327	2.00952	2.95197	0.0339603	0.999966	B930018H19Rik	8	34589420	34640316	-	2121	lincRNA	RIKEN cDNA B930018H19 gene [Source:MGI Symbol;Acc:MGI:5439417]	-	19	11	2	2	0.567194	0.242496	0.0530072	0.0510751
ENSMUSG00000032491	26.5125	23.835	116.669	35.4999	25.1738	76.0844	-1.59656	0.0340114	0.999966	Nradd	9	110621135	110624452	-	1817	protein_coding	neurotrophin receptor associated death domain [Source:MGI Symbol;Acc:MGI:1914419]	-	23	28	114	36	0.801478	0.720535	3.52692	1.07317
ENSMUSG00000020681	1175.77	514.155	278.368	520.666	844.964	399.517	1.07966	0.0340271	0.999966	Ace	11	105967945	105989964	+	5287	protein_coding	angiotensin I converting enzyme (peptidyl-dipeptidase A) 1 [Source:MGI Symbol;Acc:MGI:87874]	-	1020	604	272	528	12.2154	5.3417	2.89204	5.40934
ENSMUSG00000020520	220.169	222.176	487.144	299.777	221.173	393.46	-0.830764	0.0343735	0.999966	Galnt10	11	57645442	57787514	+	5965	protein_coding	polypeptide N-acetylgalactosaminyltransferase 10 [Source:MGI Symbol;Acc:MGI:1890480]	-	191	261	476	304	2.02741	2.04589	4.48582	2.76047
ENSMUSG00000060096	89.9121	34.05	18.4214	22.6805	61.981	20.551	1.58588	0.0344273	0.999966	Amd-ps3	18	64448519	64450014	-	1496	processed_pseudogene	S-adenosylmethionine decarboxylase, pseudogene 3 [Source:MGI Symbol;Acc:MGI:3704487]	-	78	40	18	23	3.30127	1.2502	0.676373	0.832753
ENSMUSG00000027889	1504.3	1229.2	5228.61	1249.4	1366.75	3239	-1.24487	0.0346717	0.999966	Ampd2	3	108074062	108086651	-	5224	protein_coding	adenosine monophosphate deaminase 2 [Source:MGI Symbol;Acc:MGI:88016]	-	1305	1444	5109	1267	15.8171	12.9246	54.9766	13.1369
ENSMUSG00000026644	1.15272	0	21.4916	2.95833	0.576359	12.225	-4.57221	0.0347504	0.999966	Acbd7	2	3336168	3340993	+	534	protein_coding	acyl-Coenzyme A binding domain containing 7 [Source:MGI Symbol;Acc:MGI:1925495]	-	1	0	21	3	0.118571	0	2.21067	0.304299
ENSMUSG00000052861	121.035	40.0087	5.11706	34.5138	80.5221	19.8154	2.01732	0.0349818	0.999966	Dnah6	6	73017606	73221651	-	13247	protein_coding	dynein, axonemal, heavy chain 6 [Source:MGI Symbol;Acc:MGI:107744]	-	105	47	5	35	0.501869	0.165895	0.0212177	0.14311
ENSMUSG00000039457	147.548	66.3975	12.2809	54.236	106.973	33.2585	1.68122	0.0351047	0.999966	Ppl	16	5086291	5132421	-	6893	protein_coding	periplakin [Source:MGI Symbol;Acc:MGI:1194898]	-	128	78	12	55	1.17576	0.529101	0.0978629	0.43219
ENSMUSG00000097587	186.74	74.91	59.3578	49.3055	130.825	54.3317	1.26377	0.0351157	0.999966	4930578M01Rik	15	98983348	98996446	+	6788	processed_transcript	RIKEN cDNA 4930578M01 gene [Source:MGI Symbol;Acc:MGI:1923201]	-	162	88	58	50	1.51109	0.606168	0.480321	0.398977
ENSMUSG00000033327	768.863	145.564	192.401	142	457.214	167.201	1.44995	0.0351383	0.999966	Tnxb	17	34670535	34719815	+	12209	protein_coding	tenascin XB [Source:MGI Symbol;Acc:MGI:1932137]	-	667	171	188	144	3.45911	0.654889	0.865611	0.638855
ENSMUSG00000024076	127.952	49.3725	15.3512	42.4027	88.6621	28.8769	1.61288	0.035263	0.999966	Vit	17	78508064	78627408	+	3227	protein_coding	vitrin [Source:MGI Symbol;Acc:MGI:1921449]	-	111	58	15	43	2.17792	0.84039	0.261299	0.721755
ENSMUSG00000038319	691.631	711.645	2235.13	737.61	701.638	1486.37	-1.08289	0.0354469	0.999966	Kcnh2	5	24319589	24351604	-	4845	protein_coding	potassium voltage-gated channel, subfamily H (eag-related), member 2 [Source:MGI Symbol;Acc:MGI:1341722]	-	600	836	2184	748	7.84108	8.06797	25.3399	8.36234
ENSMUSG00000039405	112.966	200.895	410.388	229.763	156.931	320.076	-1.02473	0.0355228	0.999966	Prss23	7	89507783	89527187	-	3767	protein_coding	protease, serine 23 [Source:MGI Symbol;Acc:MGI:1923703]	-	98	236	401	233	1.64721	2.92933	5.98403	3.35027
ENSMUSG00000042514	17.2908	49.3725	165.793	48.3194	33.3316	107.056	-1.67308	0.0357306	0.999966	Klhl14	18	21550377	21654718	-	4425	protein_coding	kelch-like 14 [Source:MGI Symbol;Acc:MGI:1921249]	-	15	58	162	49	0.214633	0.612868	2.05801	0.599795
ENSMUSG00000020904	72.6213	18.7275	1.02341	14.7916	45.6744	7.90752	2.52172	0.0357467	0.999966	Cfap52	11	67924806	67965651	-	2320	protein_coding	cilia and flagella associated protein 52 [Source:MGI Symbol;Acc:MGI:1919110]	-	63	22	1	15	1.71938	0.443391	0.0242302	0.350206
ENSMUSG00000033152	1586.14	1439.46	3191	1898.26	1512.8	2544.63	-0.750302	0.0357655	0.999966	Podxl2	6	88842558	88875044	-	5749	protein_coding	podocalyxin-like 2 [Source:MGI Symbol;Acc:MGI:2442488]	-	1376	1691	3118	1925	15.1546	13.7532	30.488	18.1367
ENSMUSG00000041789	11.5272	13.62	91.0836	14.7916	12.5736	52.9376	-2.07017	0.0357781	0.999966	2700046A07Rik	18	62751674	62756347	-	2469	lincRNA	RIKEN cDNA 2700046A07 gene [Source:MGI Symbol;Acc:MGI:1919803]	-	10	16	89	15	0.256447	0.303006	2.02635	0.329071
ENSMUSG00000031557	379.244	303.045	1114.49	368.805	341.145	741.65	-1.12074	0.035954	0.999966	Plekha2	8	25039144	25102376	-	5579	protein_coding	pleckstrin homology domain-containing, family A (phosphoinositide binding specific) member 2 [Source:MGI Symbol;Acc:MGI:1928144]	-	329	356	1089	374	3.73386	2.98363	10.9728	3.63108
ENSMUSG00000024087	94.5229	247.714	373.545	350.069	171.118	361.807	-1.07579	0.0361008	0.999966	Cyp1b1	17	79706953	79715041	-	5128	protein_coding	cytochrome P450, family 1, subfamily b, polypeptide 1 [Source:MGI Symbol;Acc:MGI:88590]	-	82	291	365	355	1.01247	2.65336	4.0012	3.74973
ENSMUSG00000035277	481.836	402.641	1482.92	459.527	442.239	971.225	-1.13519	0.0361668	0.999966	Arx	X	93286445	93298357	+	4391	protein_coding	aristaless related homeobox [Source:MGI Symbol;Acc:MGI:1097716]	Homeobox	418	473	1449	466	6.02742	5.03674	18.5503	5.74834
ENSMUSG00000037683	39.1924	11.9175	2.04682	6.90276	25.555	4.47479	2.50184	0.0364415	0.999966	Armc3	2	19199302	19310241	+	2830	protein_coding	armadillo repeat containing 3 [Source:MGI Symbol;Acc:MGI:1918132]	-	34	14	2	7	0.760696	0.23131	0.0397273	0.133977
ENSMUSG00000061143	194.809	143.01	612	181.444	168.91	396.722	-1.23283	0.0365683	0.999966	Maml3	3	51685907	52105076	-	10486	protein_coding	mastermind like transcriptional coactivator 3 [Source:MGI Symbol;Acc:MGI:2389461]	-	169	168	598	184	1.02046	0.74912	3.2058	0.950447
ENSMUSG00000030996	1.15272	0	23.5385	1.97222	0.576359	12.7553	-4.62987	0.0365945	0.999966	Art1	7	102101743	102113933	+	2809	protein_coding	ADP-ribosyltransferase 1 [Source:MGI Symbol;Acc:MGI:107511]	-	1	0	23	2	0.0225407	0	0.460279	0.0385654
ENSMUSG00000037254	78.3849	149.82	323.398	169.611	114.102	246.504	-1.10669	0.0365961	0.999966	Itih2	2	10094593	10131396	-	3315	protein_coding	inter-alpha trypsin inhibitor, heavy chain 2 [Source:MGI Symbol;Acc:MGI:96619]	-	68	176	316	172	1.2988	2.48245	5.35857	2.81038
ENSMUSG00000106430	28.818	5.95875	0	2.95833	17.3884	1.47916	3.53682	0.0366512	0.999966	Gm42460	5	50059096	50061662	+	2567	TEC	predicted gene 42460 [Source:MGI Symbol;Acc:MGI:5662597]	-	25	7	0	3	0.616641	0.127504	0	0.0633017
ENSMUSG00000032586	798.834	476.7	327.492	398.388	637.767	362.94	0.812002	0.0367742	0.999966	Traip	9	107950136	107972270	+	6281	protein_coding	TRAF-interacting protein [Source:MGI Symbol;Acc:MGI:1096377]	-	693	560	320	404	6.98591	4.1688	2.86396	3.48396
ENSMUSG00000022894	25.3598	71.505	273.251	51.2777	48.4324	162.264	-1.7377	0.0368163	0.999966	Adamts5	16	85856173	85901828	-	10791	protein_coding	a disintegrin-like and metallopeptidase (reprolysin type) with thrombospondin type 1 motif, 5 (aggrecanase-2) [Source:MGI Symbol;Acc:MGI:1346321]	-	22	84	267	52	0.129086	0.363973	1.3909	0.261013
ENSMUSG00000084938	33.4288	12.7687	5.11706	3.94444	23.0988	4.53075	2.34287	0.036855	0.999966	BB557941	2	57127479	57181754	-	1097	processed_transcript	expressed sequence BB557941 [Source:MGI Symbol;Acc:MGI:3034820]	-	29	15	5	4	1.67382	0.639347	0.256217	0.197503
ENSMUSG00000021303	610.941	686.107	10213.6	742.54	648.524	5478.09	-3.07842	0.0368686	0.999966	Gng4	13	13784059	13827896	+	3340	protein_coding	guanine nucleotide binding protein (G protein), gamma 4 [Source:MGI Symbol;Acc:MGI:102703]	-	530	806	9980	753	10.0473	11.2834	167.969	12.2115
ENSMUSG00000029032	18.4435	12.7687	165.793	5.91666	15.6061	85.8546	-2.46299	0.0368978	0.999966	Arhgef16	4	154278486	154301676	-	5481	protein_coding	Rho guanine nucleotide exchange factor (GEF) 16 [Source:MGI Symbol;Acc:MGI:2446219]	-	16	15	162	6	0.184833	0.127963	1.6615	0.0592941
ENSMUSG00000110377	0	0	8.18729	5.91666	0	7.05197	-5.27404	0.0369392	0.999966	Gm45363	8	91055264	91056557	+	1294	TEC	predicted gene 45363 [Source:MGI Symbol;Acc:MGI:5791199]	-	0	0	8	6	0	0	0.347537	0.251152
ENSMUSG00000032744	117.577	66.3975	567.993	59.1666	91.9874	313.58	-1.771	0.0370275	0.999966	Heyl	4	123233556	123249875	+	5113	protein_coding	hairy/enhancer-of-split related with YRPW motif-like [Source:MGI Symbol;Acc:MGI:1860511]	bHLH	102	78	555	60	1.26311	0.713298	6.10186	0.635617
ENSMUSG00000097745	68.0104	45.1162	6.14047	26.6249	56.5633	16.3827	1.78258	0.0371	0.999966	AI115009	3	152666913	152681432	+	1853	antisense	expressed sequence AI115009 [Source:MGI Symbol;Acc:MGI:2139623]	-	59	53	6	27	2.01602	1.33737	0.182021	0.789239
ENSMUSG00000105594	8.06903	27.24	107.458	27.6111	17.6545	67.5346	-1.91967	0.0375026	0.999966	Gm43398	5	143395503	143398244	+	2742	TEC	predicted gene 43398 [Source:MGI Symbol;Acc:MGI:5663535]	-	7	32	105	28	0.16164	0.545676	2.15262	0.553109
ENSMUSG00000001270	16889.6	23014.4	37561.2	26789.6	19952	32175.4	-0.689392	0.0375291	0.999966	Ckb	12	111669361	111672338	-	2895	protein_coding	creatine kinase, brain [Source:MGI Symbol;Acc:MGI:88407]	-	14652	27036	36702	27167	320.455	436.662	712.667	508.292
ENSMUSG00000091243	133.715	121.729	16.3746	73.9582	127.722	45.1664	1.49788	0.0376205	0.999966	Vgll3	16	65815257	65866368	+	7104	protein_coding	vestigial like family member 3 [Source:MGI Symbol;Acc:MGI:1920819]	-	116	143	16	75	1.03389	0.941207	0.126608	0.571845
ENSMUSG00000063659	8905.91	6209.87	1392.86	5258.92	7557.89	3325.89	1.18418	0.0376394	0.999966	Zbtb18	1	177442351	177450764	+	6138	protein_coding	zinc finger and BTB domain containing 18 [Source:MGI Symbol;Acc:MGI:1353609]	ZBTB	7726	7295	1361	5333	79.6978	55.5713	12.4645	47.0614
ENSMUSG00000029862	81.843	75.7612	293.719	90.722	78.8021	192.221	-1.28661	0.0376846	0.999966	Clcn1	6	42286685	42315756	+	5428	protein_coding	chloride channel, voltage-sensitive 1 [Source:MGI Symbol;Acc:MGI:88417]	-	71	89	287	92	0.828203	0.766659	2.97226	0.918054
ENSMUSG00000015134	3.45816	11.0662	76.7558	7.88887	7.2622	42.3224	-2.52204	0.0376876	0.999966	Aldh1a3	7	66390890	66427517	-	4617	protein_coding	aldehyde dehydrogenase family 1, subfamily A3 [Source:MGI Symbol;Acc:MGI:1861722]	-	3	13	75	8	0.0411415	0.131654	0.913159	0.0938534
ENSMUSG00000036834	338.899	283.466	79.8261	211.027	311.183	145.427	1.09638	0.0376943	0.999966	Plch1	3	63696234	63899472	-	8637	protein_coding	phospholipase C, eta 1 [Source:MGI Symbol;Acc:MGI:2683547]	-	294	333	78	214	2.15528	1.80274	0.507665	1.34206
ENSMUSG00000029270	426.506	370.294	221.057	268.222	398.4	244.639	0.702658	0.0377296	0.999966	Fam69a	5	107908053	107987085	-	2892	protein_coding	family with sequence similarity 69, member A [Source:MGI Symbol;Acc:MGI:1914516]	-	370	435	216	272	8.10069	7.03304	4.19856	5.09437
ENSMUSG00000019874	190.199	228.135	3891.01	210.041	209.167	2050.53	-3.29318	0.0380517	0.999966	Fabp7	10	57784881	57788450	+	1250	protein_coding	fatty acid binding protein 7, brain [Source:MGI Symbol;Acc:MGI:101916]	-	165	268	3802	213	8.35781	10.0248	170.981	9.22974
ENSMUSG00000107008	110.661	47.67	15.3512	38.4583	79.1655	26.9047	1.5512	0.0380628	0.999966	Gm2762	13	53393657	53455630	+	5476	lincRNA	predicted gene 2762 [Source:MGI Symbol;Acc:MGI:3780931]	-	96	56	15	39	1.11001	0.478164	0.153983	0.385764
ENSMUSG00000067242	2707.74	2129.83	911.859	1785.84	2418.78	1348.85	0.842331	0.0382392	0.999966	Lgi1	19	38264536	38312214	+	11354	protein_coding	leucine-rich repeat LGI family, member 1 [Source:MGI Symbol;Acc:MGI:1861691]	-	2349	2502	891	1811	13.0994	10.3036	4.41138	8.63952
ENSMUSG00000033227	54.1778	44.265	215.94	55.2221	49.2214	135.581	-1.4631	0.0383068	0.999966	Wnt6	1	74771892	74785322	+	2192	protein_coding	wingless-type MMTV integration site family, member 6 [Source:MGI Symbol;Acc:MGI:98960]	-	47	52	211	56	1.35761	1.10921	5.41112	1.38378
ENSMUSG00000102205	76.0794	17.025	8.18729	14.7916	46.5522	11.4895	2.01004	0.0383709	0.999966	9430092D12Rik	16	77413643	77414916	+	1274	TEC	RIKEN cDNA 9430092D12 gene [Source:MGI Symbol;Acc:MGI:1924677]	-	66	20	8	15	3.28014	0.734028	0.352993	0.637737
ENSMUSG00000046523	1151.57	484.361	383.779	451.638	817.964	417.709	0.968452	0.0385344	0.999966	Kctd4	14	75955009	75966206	+	3998	protein_coding	potassium channel tetramerisation domain containing 4 [Source:MGI Symbol;Acc:MGI:1914766]	-	999	569	375	458	15.8213	6.65459	5.27271	6.20501
ENSMUSG00000036304	1487.01	769.53	596.649	665.624	1128.27	631.136	0.837274	0.0385724	0.999966	Zdhhc23	16	43965033	43979791	-	5836	protein_coding	zinc finger, DHHC domain containing 23 [Source:MGI Symbol;Acc:MGI:2685625]	-	1290	904	583	675	13.9956	7.24278	5.61563	6.26482
ENSMUSG00000032246	48.4142	5.95875	2.04682	5.91666	27.1865	3.98174	2.7596	0.0387172	0.999966	Calml4	9	62858080	62875921	+	3642	protein_coding	calmodulin-like 4 [Source:MGI Symbol;Acc:MGI:1922850]	-	42	7	2	6	0.730176	0.089869	0.0308699	0.0892342
ENSMUSG00000003948	4333.07	2954.69	1156.45	2636.86	3643.88	1896.66	0.941847	0.0387425	0.999966	Mmd	11	90249456	90278589	+	3581	protein_coding	monocyte to macrophage differentiation-associated [Source:MGI Symbol;Acc:MGI:1914718]	-	3759	3471	1130	2674	66.464	45.3213	17.7386	40.4461
ENSMUSG00000046318	506.044	121.729	63.4515	161.722	313.886	112.587	1.47704	0.0392835	0.999966	Ccbe1	18	66045302	66302739	-	9511	protein_coding	collagen and calcium binding EGF domains 1 [Source:MGI Symbol;Acc:MGI:2445053]	-	439	143	62	164	2.92252	0.70301	0.366447	0.93398
ENSMUSG00000102144	0	0	23.5385	0	0	11.7692	-6.0125	0.0393191	0.999966	4930429P21Rik	9	107351276	107353986	-	2277	lincRNA	RIKEN cDNA 4930429P21 gene [Source:MGI Symbol;Acc:MGI:1921105]	-	0	0	23	0	0	0	0.567819	0
ENSMUSG00000037263	0	0	23.5385	0	0	11.7692	-6.0125	0.0393191	0.999966	Aldh3b3	19	3958645	3972103	+	4179	protein_coding	aldehyde dehydrogenase 3 family, member B3 [Source:MGI Symbol;Acc:MGI:1920708]	-	0	0	23	0	0	0	0.309386	0
ENSMUSG00000009628	25.3598	21.2812	132.02	25.6388	23.3205	78.8294	-1.75868	0.039385	0.999966	Tex15	8	33516738	33585582	+	9622	protein_coding	testis expressed gene 15 [Source:MGI Symbol;Acc:MGI:1934816]	-	22	25	129	26	0.144769	0.121486	0.75365	0.146362
ENSMUSG00000022548	2406.88	4940.65	7828.07	5603.07	3673.76	6715.57	-0.870007	0.039527	0.999966	Apod	16	31296192	31314808	-	2577	protein_coding	apolipoprotein D [Source:MGI Symbol;Acc:MGI:88056]	-	2088	5804	7649	5682	51.302	105.309	166.854	119.428
ENSMUSG00000021214	13.8326	28.0912	116.669	27.6111	20.9619	72.14	-1.77301	0.0397197	0.999966	Akr1c18	13	4132615	4150654	-	1207	protein_coding	aldo-keto reductase family 1, member C18 [Source:MGI Symbol;Acc:MGI:2145420]	-	12	33	114	28	0.629495	1.27838	5.30937	1.25652
ENSMUSG00000049907	938.313	1098.96	3218.63	1043.3	1018.64	2130.97	-1.06469	0.0397865	0.999966	Rasl11b	5	74195286	74199481	+	2161	protein_coding	RAS-like, family 11, member B [Source:MGI Symbol;Acc:MGI:1916189]	-	814	1291	3145	1058	23.85	27.9334	81.8109	26.5186
ENSMUSG00000050967	2797.65	2433.72	959.96	1961.37	2615.69	1460.67	0.840412	0.0400362	0.999966	Creg2	1	39618406	39651474	-	6091	protein_coding	cellular repressor of E1A-stimulated genes 2 [Source:MGI Symbol;Acc:MGI:1928333]	-	2427	2859	938	1989	25.229	21.9471	8.65684	17.6875
ENSMUSG00000048222	530.251	423.071	296.789	301.749	476.661	299.269	0.670491	0.0401943	0.999966	Mfap1b	2	121460235	121474067	-	3362	protein_coding	microfibrillar-associated protein 1B [Source:MGI Symbol;Acc:MGI:3694697]	-	460	497	290	306	8.6632	6.91211	4.84893	4.92996
ENSMUSG00000008540	140.632	107.257	275.298	181.444	123.945	228.371	-0.884007	0.0402275	0.999966	Mgst1	6	138140316	138156755	+	2013	protein_coding	microsomal glutathione S-transferase 1 [Source:MGI Symbol;Acc:MGI:1913850]	-	122	126	269	184	3.83738	2.9267	7.51197	4.95101
ENSMUSG00000039620	252.445	229.837	877.063	236.666	241.141	556.865	-1.20753	0.0402938	0.999966	Trmt9b	8	36457548	36516570	+	6387	protein_coding	tRNA methyltransferase 9B [Source:MGI Symbol;Acc:MGI:2442328]	-	219	270	857	240	2.17103	1.9766	7.54274	2.03533
ENSMUSG00000022973	11557.2	9383.32	6270.44	7613.75	10470.2	6942.09	0.592788	0.0405586	0.999966	Synj1	16	90936092	91011308	-	8085	protein_coding	synaptojanin 1 [Source:MGI Symbol;Acc:MGI:1354961]	-	10026	11023	6127	7721	78.5174	63.7488	42.6003	51.7266
ENSMUSG00000036995	124.494	115.77	209.799	199.194	120.132	204.497	-0.768357	0.0405781	0.999966	Asap3	4	136206365	136245216	+	4225	protein_coding	ArfGAP with SH3 domain, ankyrin repeat and PH domain 3 [Source:MGI Symbol;Acc:MGI:2684986]	-	108	136	205	202	1.61851	1.5051	2.72755	2.58967
ENSMUSG00000001918	80.6903	124.282	309.07	135.097	102.486	222.084	-1.11222	0.0408178	0.999966	Slc1a5	7	16781340	16798274	+	4173	protein_coding	solute carrier family 1 (neutral amino acid transporter), member 5 [Source:MGI Symbol;Acc:MGI:105305]	-	70	146	302	137	1.06211	1.6359	4.06821	1.77825
ENSMUSG00000034098	416.131	339.649	1473.71	336.263	377.89	904.988	-1.26015	0.0413126	0.999966	Fstl5	3	76074270	76710019	+	9264	protein_coding	follistatin-like 5 [Source:MGI Symbol;Acc:MGI:2442179]	-	361	399	1440	341	2.46733	2.01385	8.73794	1.99377
ENSMUSG00000025927	17.2908	25.5375	93.1304	33.5277	21.4141	63.3291	-1.55698	0.04145	0.999966	Tfap2b	1	19208914	19238576	+	6338	protein_coding	transcription factor AP-2 beta [Source:MGI Symbol;Acc:MGI:104672]	AP-2	15	30	91	34	0.14985	0.22132	0.807113	0.290567
ENSMUSG00000028278	1635.71	2361.37	5926.57	2156.62	1998.54	4041.6	-1.01579	0.041549	0.999966	Rragd	4	32983037	33022180	+	5173	protein_coding	Ras-related GTP binding D [Source:MGI Symbol;Acc:MGI:1098604]	-	1419	2774	5791	2187	17.3683	25.0736	62.9298	22.8995
ENSMUSG00000026579	590.192	11.9175	25.5853	12.8194	301.055	19.2023	3.97051	0.0416397	0.999966	F5	1	164151838	164220277	+	7430	protein_coding	coagulation factor V [Source:MGI Symbol;Acc:MGI:88382]	-	512	14	25	13	4.36314	0.0881031	0.189146	0.0947708
ENSMUSG00000095677	16.1381	13.62	41.9599	40.4305	14.879	41.1952	-1.47368	0.041792	0.999966	Dynlt1f	17	6646602	6655900	-	3627	protein_coding	dynein light chain Tctex-type 1F [Source:MGI Symbol;Acc:MGI:3780996]	-	14	16	41	41	0.244399	0.206264	0.63545	0.612289
ENSMUSG00000078870	357.343	240.904	123.833	198.208	299.123	161.02	0.891524	0.0419385	0.999966	Gm14410	2	177183453	177206421	-	2398	protein_coding	predicted gene 14410 [Source:MGI Symbol;Acc:MGI:3709158]	zf-C2H2	310	283	121	201	8.18523	5.5181	2.83649	4.54012
ENSMUSG00000020169	61.0941	3.405	6.14047	2.95833	32.2495	4.5494	2.82023	0.0420788	0.999966	Best3	10	116986314	117025040	+	2719	protein_coding	bestrophin 3 [Source:MGI Symbol;Acc:MGI:3580298]	-	53	4	6	3	1.2342	0.0687864	0.124047	0.059763
ENSMUSG00000051136	27.6653	5.95875	3.07023	0.986109	16.812	2.02817	3.04672	0.0421479	0.999966	Ghsr	3	27371351	27378010	+	4433	protein_coding	growth hormone secretagogue receptor [Source:MGI Symbol;Acc:MGI:2441906]	-	24	7	3	1	0.342793	0.0738333	0.0380425	0.0122186
ENSMUSG00000070436	397.688	364.335	589.485	571.943	381.011	580.714	-0.608551	0.0422223	0.999966	Serpinh1	7	99345376	99353239	-	2443	protein_coding	serine (or cysteine) peptidase inhibitor, clade H, member 1 [Source:MGI Symbol;Acc:MGI:88283]	-	345	428	576	580	8.94158	8.19167	13.2539	12.8595
ENSMUSG00000045382	51.8723	64.695	241.525	64.0971	58.2837	152.811	-1.38834	0.0422245	0.999966	Cxcr4	1	128588199	128592293	-	1808	protein_coding	chemokine (C-X-C motif) receptor 4 [Source:MGI Symbol;Acc:MGI:109563]	-	45	76	236	65	1.57591	1.96547	7.33768	1.94731
ENSMUSG00000028341	1827.06	889.556	591.532	867.776	1358.31	729.654	0.895857	0.0422846	0.999966	Nr4a3	4	48045153	48086447	+	5987	protein_coding	nuclear receptor subfamily 4, group A, member 3 [Source:MGI Symbol;Acc:MGI:1352457]	NGFIB-like	1585	1045	578	880	16.7625	8.16129	5.42705	7.96147
ENSMUSG00000030525	470.309	257.929	149.418	230.75	364.119	190.084	0.935748	0.0422902	0.999966	Chrna7	7	63098692	63212569	-	4505	protein_coding	cholinergic receptor, nicotinic, alpha polypeptide 7 [Source:MGI Symbol;Acc:MGI:99779]	-	408	303	146	234	5.73434	3.14485	1.82181	2.81346
ENSMUSG00000053965	217.864	214.515	609.953	251.458	216.189	430.705	-0.994246	0.0427263	0.999966	Pde5a	3	122728947	122859374	+	9831	protein_coding	phosphodiesterase 5A, cGMP-specific [Source:MGI Symbol;Acc:MGI:2651499]	-	189	252	596	255	1.21726	1.19855	3.40795	1.40496
ENSMUSG00000056296	2084.12	1872.75	7353.21	1711.89	1978.43	4532.55	-1.19598	0.0428659	0.999966	Synpr	14	13284780	13616340	+	9439	protein_coding	synaptoporin [Source:MGI Symbol;Acc:MGI:1919253]	-	1808	2200	7185	1736	12.128	10.898	42.7904	9.96194
ENSMUSG00000087006	477.226	377.104	1229.12	475.305	427.165	852.211	-0.996809	0.0428761	0.999966	Gm13889	2	93955810	93957201	-	1392	protein_coding	predicted gene 13889 [Source:MGI Symbol;Acc:MGI:3652053]	-	414	443	1201	482	18.8313	14.8805	48.5008	18.7555
ENSMUSG00000044461	116.425	78.315	400.154	97.6248	97.3698	248.889	-1.35565	0.0428956	0.999966	Shisa2	14	59625308	59631660	+	3672	protein_coding	shisa family member 2 [Source:MGI Symbol;Acc:MGI:2444716]	-	101	92	391	99	1.74155	1.17149	5.98576	1.46034
ENSMUSG00000021541	65.705	62.9925	181.144	90.722	64.3487	135.933	-1.07892	0.0429978	0.999966	Trpc7	13	56773113	56895993	-	3879	protein_coding	transient receptor potential cation channel, subfamily C, member 7 [Source:MGI Symbol;Acc:MGI:1349470]	-	57	74	177	92	0.930408	0.891998	2.56507	1.28466
ENSMUSG00000040794	3027.04	2538.43	4511.2	3787.65	2782.73	4149.42	-0.576569	0.043053	0.999966	C1qtnf4	2	90885860	90890525	+	1290	protein_coding	C1q and tumor necrosis factor related protein 4 [Source:MGI Symbol;Acc:MGI:1914695]	-	2626	2982	4408	3841	128.891	108.086	192.087	161.278
ENSMUSG00000059187	738.893	688.661	220.033	523.624	713.777	371.829	0.940448	0.0432069	0.999966	Fam19a1	6	96113154	96657198	+	4214	protein_coding	family with sequence similarity 19, member A1 [Source:MGI Symbol;Acc:MGI:2443695]	-	641	809	215	531	9.63123	8.97648	2.86807	6.82527
ENSMUSG00000020848	1943.48	841.886	428.809	910.179	1392.68	669.494	1.05614	0.0433208	0.999966	Doc2b	11	75768966	75796049	-	4361	protein_coding	double C2, beta [Source:MGI Symbol;Acc:MGI:1100497]	-	1686	989	419	923	24.4788	10.6038	5.40099	11.464
ENSMUSG00000040364	100.287	47.67	12.2809	37.4721	73.9783	24.8765	1.5667	0.0434136	0.999966	Sec1	7	45677686	45694402	-	2470	protein_coding	secretory blood group 1 [Source:MGI Symbol;Acc:MGI:1928893]	-	87	56	12	38	2.23018	1.06009	0.273105	0.83331
ENSMUSG00000029552	49.5669	55.3312	170.91	70.9999	52.4491	120.955	-1.20363	0.04346	0.999966	Tes	6	17065149	17105828	+	6835	protein_coding	testis derived transcript [Source:MGI Symbol;Acc:MGI:105081]	-	43	65	167	72	0.398335	0.444659	1.37348	0.570577
ENSMUSG00000049265	254.751	406.046	619.164	506.86	330.398	563.012	-0.766739	0.0434671	0.999966	Kcnk3	5	30588170	30625271	+	3976	protein_coding	potassium channel, subfamily K, member 3 [Source:MGI Symbol;Acc:MGI:1100509]	-	221	477	605	514	3.51937	5.6095	8.5537	7.00224
ENSMUSG00000031618	2639.73	739.736	909.813	612.374	1689.73	761.093	1.15023	0.0435511	0.999966	Nr3c2	8	76899442	77245012	+	6474	protein_coding	nuclear receptor subfamily 3, group C, member 2 [Source:MGI Symbol;Acc:MGI:99459]	ESR-like	2290	869	889	621	22.3966	6.27623	7.71924	5.19564
ENSMUSG00000038300	0	1.7025	27.6321	1.97222	0.85125	14.8022	-4.02383	0.043582	0.999966	Pth2	7	45180995	45181838	+	668	protein_coding	parathyroid hormone 2 [Source:MGI Symbol;Acc:MGI:2152297]	-	0	2	27	2	0	0.139993	2.27213	0.162171
ENSMUSG00000000031	2.30544	12.7687	4.09364	98.6109	7.53709	51.3523	-2.74827	0.0438292	0.999966	H19	7	142575529	142578143	-	2460	lincRNA	H19, imprinted maternally expressed transcript [Source:MGI Symbol;Acc:MGI:95891]	-	2	15	4	100	0.051477	0.285107	0.091405	2.20184
ENSMUSG00000035834	147.548	136.2	58.3344	89.7359	141.874	74.0352	0.936997	0.0438467	0.999966	Polr3g	13	81673843	81711013	-	3936	protein_coding	polymerase (RNA) III (DNA directed) polypeptide G [Source:MGI Symbol;Acc:MGI:1914736]	-	128	160	57	91	2.05908	1.90071	0.814076	1.25229
ENSMUSG00000032352	139.479	187.275	450.301	203.138	163.377	326.72	-0.997953	0.04386	0.999966	Lrrc1	9	77430823	77544870	-	8195	protein_coding	leucine rich repeat containing 1 [Source:MGI Symbol;Acc:MGI:2442313]	-	121	220	440	206	0.934878	1.25524	3.01821	1.36156
ENSMUSG00000029304	313.54	908.283	817.706	1953.48	610.911	1385.59	-1.18047	0.0438917	0.999966	Spp1	5	104435118	104441050	+	1648	protein_coding	secreted phosphoprotein 1 [Source:MGI Symbol;Acc:MGI:98389]	-	272	1067	799	1981	10.4503	30.2733	27.2543	65.1099
ENSMUSG00000018166	185.588	225.581	790.073	191.305	205.584	490.689	-1.25435	0.0439139	0.999966	Erbb3	10	128567523	128589652	-	6016	protein_coding	erb-b2 receptor tyrosine kinase 3 [Source:MGI Symbol;Acc:MGI:95411]	-	161	265	772	194	1.69448	2.05963	7.21364	1.74668
ENSMUSG00000027074	24.2071	47.67	153.512	48.3194	35.9385	100.916	-1.4817	0.0440309	0.999966	Slc43a3	2	84936579	84958509	+	4464	protein_coding	solute carrier family 43, member 3 [Source:MGI Symbol;Acc:MGI:1931054]	-	21	56	150	49	0.297861	0.586565	1.88891	0.594555
ENSMUSG00000051726	1959.62	3324.13	5706.54	3553.94	2641.88	4630.24	-0.809234	0.0441997	0.999966	Kcnf1	12	17172100	17176888	-	4789	protein_coding	potassium voltage-gated channel, subfamily F, member 1 [Source:MGI Symbol;Acc:MGI:2687399]	-	1700	3905	5576	3604	22.4762	38.1266	65.452	40.7624
ENSMUSG00000027694	59.9414	169.399	51.1706	42.4027	114.67	46.7866	1.29823	0.0442224	0.999966	Gm8325	3	60877014	60877587	+	464	transcribed_processed_pseudogene	predicted pseudogene 8325 [Source:MGI Symbol;Acc:MGI:3644852]	-	52	199	50	43	7.09584	20.0534	6.05755	5.01962
ENSMUSG00000024793	620.163	199.192	133.043	226.805	409.678	179.924	1.18521	0.0442591	0.999966	Tnfrsf25	4	152115934	152120119	+	2277	protein_coding	tumor necrosis factor receptor superfamily, member 25 [Source:MGI Symbol;Acc:MGI:1934667]	-	538	234	130	230	14.9602	4.80513	3.20941	5.47123
ENSMUSG00000056380	5.76359	8.5125	68.5685	6.90276	7.13804	37.7357	-2.39351	0.0444427	0.999966	Gpr50	X	71663667	71669257	+	3069	protein_coding	G-protein-coupled receptor 50 [Source:MGI Symbol;Acc:MGI:1333877]	-	5	10	67	7	0.103155	0.152354	1.22722	0.123544
ENSMUSG00000018339	118.73	194.936	176.027	534.471	156.833	355.249	-1.17782	0.0444513	0.999966	Gpx3	11	54902453	54910377	+	1813	protein_coding	glutathione peroxidase 3 [Source:MGI Symbol;Acc:MGI:105102]	-	103	229	172	542	3.59714	5.90595	5.33305	16.1928
ENSMUSG00000028664	705.464	373.699	119.739	360.916	539.581	240.328	1.16572	0.0444799	0.999966	Ephb2	4	136647539	136835988	-	12608	protein_coding	Eph receptor B2 [Source:MGI Symbol;Acc:MGI:99611]	-	612	439	117	366	3.07343	1.62806	0.521657	1.57237
ENSMUSG00000104459	72.6213	68.9512	17.398	39.4444	70.7863	28.4212	1.3144	0.0446861	0.999966	Gm37824	2	13004365	13007600	+	3236	TEC	predicted gene, 37824 [Source:MGI Symbol;Acc:MGI:5611052]	-	63	81	17	40	1.23268	1.17038	0.295315	0.669532
ENSMUSG00000022500	234.002	321.772	617.117	368.805	277.887	492.961	-0.825301	0.0448324	0.999966	Litaf	16	10959275	11066157	-	5156	protein_coding	LPS-induced TN factor [Source:MGI Symbol;Acc:MGI:1929512]	zf-LITAF-like	203	378	603	374	2.49288	3.42792	6.5743	3.92897
ENSMUSG00000021097	3718.67	2404.78	1179.99	2230.58	3061.73	1705.29	0.844094	0.0449005	0.999966	Clmn	12	104763117	104865076	-	12409	protein_coding	calmin [Source:MGI Symbol;Acc:MGI:2136957]	-	3226	2825	1153	2262	16.4606	10.6447	5.22321	9.87361
ENSMUSG00000020919	436.88	707.388	1383.65	729.721	572.134	1056.69	-0.884083	0.0452457	0.999966	Stat5b	11	100780731	100850724	-	5539	protein_coding	signal transducer and activator of transcription 5B [Source:MGI Symbol;Acc:MGI:103035]	STAT	379	831	1352	740	4.33238	7.0149	13.7212	7.23636
ENSMUSG00000067261	0	0	278.368	0	0	139.184	-9.57693	0.0453676	0.999966	Foxd3	4	99656299	99658622	+	2324	protein_coding	forkhead box D3 [Source:MGI Symbol;Acc:MGI:1347473]	Fork	0	0	272	0	0	0	6.57927	0
ENSMUSG00000039270	3744.03	3705.49	1891.26	2859.72	3724.76	2375.49	0.64887	0.0455285	0.999966	Megf9	4	70427065	70534995	-	8226	protein_coding	multiple EGF-like-domains 9 [Source:MGI Symbol;Acc:MGI:1918264]	-	3248	4353	1848	2900	25.0003	24.743	12.6287	19.0954
ENSMUSG00000031376	4044.89	2377.54	1123.71	2303.55	3211.22	1713.63	0.90583	0.0455476	0.999966	Atp2b3	X	73503086	73571005	+	4820	protein_coding	ATPase, Ca++ transporting, plasma membrane 3 [Source:MGI Symbol;Acc:MGI:1347353]	-	3509	2793	1098	2336	46.0951	27.0942	12.8056	26.251
ENSMUSG00000021647	42.6506	108.109	160.676	167.639	75.3796	164.157	-1.11474	0.0457259	0.999966	Cartpt	13	99898489	99901091	-	1277	protein_coding	CART prepropeptide [Source:MGI Symbol;Acc:MGI:1351330]	-	37	127	157	170	1.83455	4.65013	6.91121	7.21071
ENSMUSG00000109505	6.91631	7.66125	49.1237	12.8194	7.28878	30.9716	-2.08347	0.0458516	0.999966	Gm44677	7	91627272	91631010	+	3739	TEC	predicted gene 44677 [Source:MGI Symbol;Acc:MGI:5753253]	-	6	9	48	13	0.101605	0.112548	0.721657	0.188325
ENSMUSG00000107089	2.30544	0	27.6321	2.95833	1.15272	15.2952	-3.82357	0.0459068	0.999966	Gm43443	6	36186707	36189099	-	2393	TEC	predicted gene 43443 [Source:MGI Symbol;Acc:MGI:5663580]	-	2	0	27	3	0.0529183	0	0.634258	0.0679045
ENSMUSG00000050138	267.431	217.069	481.003	332.319	242.25	406.661	-0.748516	0.0459933	0.999966	Kcnk12	17	87745837	87797994	-	1936	protein_coding	potassium channel, subfamily K, member 12 [Source:MGI Symbol;Acc:MGI:2684043]	-	232	255	470	337	7.58754	6.15867	13.647	9.42854
ENSMUSG00000109846	14.9853	5.1075	0	0.986109	10.0464	0.493055	4.3181	0.0462889	0.999966	Gm45627	8	34658106	34659369	-	977	lincRNA	predicted gene 45627 [Source:MGI Symbol;Acc:MGI:5791463]	-	13	6	0	1	0.842495	0.28715	0	0.0554403
ENSMUSG00000020434	2.30544	0.85125	8.18729	17.75	1.57834	12.9686	-3.08547	0.0464396	0.999966	4921536K21Rik	11	3886088	3895098	-	2590	protein_coding	RIKEN cDNA 4921536K21 gene [Source:MGI Symbol;Acc:MGI:1914680]	-	2	1	8	18	0.0488932	0.0180531	0.173634	0.376437
ENSMUSG00000045667	25.3598	7.66125	126.903	14.7916	16.5105	70.8473	-2.11341	0.0464948	0.999966	Smtnl2	11	72389164	72411713	-	3815	protein_coding	smoothelin-like 2 [Source:MGI Symbol;Acc:MGI:2442764]	-	22	9	124	15	0.365129	0.110306	1.82714	0.212969
ENSMUSG00000045934	110.661	108.96	396.06	114.389	109.81	255.224	-1.21651	0.0464975	0.999966	Mtmr11	3	96162004	96171718	+	3780	protein_coding	myotubularin related protein 11 [Source:MGI Symbol;Acc:MGI:2652817]	-	96	128	387	116	1.60804	1.58333	5.75525	1.66221
ENSMUSG00000052353	1134.28	539.692	377.639	522.638	836.984	450.138	0.893772	0.0465131	0.999966	Cemip	7	83932857	84086502	-	12232	protein_coding	cell migration inducing protein, hyaluronan binding [Source:MGI Symbol;Acc:MGI:2443629]	-	984	634	369	530	5.0935	2.4235	1.6958	2.34692
ENSMUSG00000040467	1.15272	0.85125	12.2809	8.87498	1.00198	10.578	-3.41737	0.0465857	0.999966	4921522P10Rik	8	8661801	8664728	+	2101	lincRNA	RIKEN cDNA 4921522P10 gene [Source:MGI Symbol;Acc:MGI:1913969]	-	1	1	12	9	0.0301365	0.0222549	0.32107	0.232026
ENSMUSG00000044813	180.977	206.854	422.669	257.375	193.915	340.022	-0.809028	0.0467067	0.999966	Shb	4	45423278	45532470	-	3199	protein_coding	src homology 2 domain-containing transforming protein B [Source:MGI Symbol;Acc:MGI:98294]	-	157	243	413	261	3.10745	3.55176	7.2574	4.41923
ENSMUSG00000000753	225.933	257.929	503.518	320.485	241.931	412.002	-0.767031	0.0467924	0.999966	Serpinf1	11	75409769	75422701	-	2359	protein_coding	serine (or cysteine) peptidase inhibitor, clade F, member 1 [Source:MGI Symbol;Acc:MGI:108080]	-	196	303	492	325	5.26074	6.00574	11.7242	7.46235
ENSMUSG00000105078	1.15272	0.85125	9.2107	11.8333	1.00198	10.522	-3.41048	0.0469825	0.999966	Vamp9	5	99906254	99951092	+	1224	protein_coding	vesicle-associated membrane protein 9 [Source:MGI Symbol;Acc:MGI:5595070]	-	1	1	9	12	0.0517293	0.0382006	0.413339	0.531031
ENSMUSG00000053062	733.129	776.34	2536.01	707.04	754.734	1621.53	-1.10319	0.0470359	0.999966	Jam2	16	84774123	84825928	+	6045	protein_coding	junction adhesion molecule 2 [Source:MGI Symbol;Acc:MGI:1933820]	-	636	912	2478	717	6.66161	7.05424	23.0436	6.42455
ENSMUSG00000042228	130.257	206.002	521.94	196.236	168.13	359.088	-1.09255	0.047119	0.999966	Lyn	4	3678115	3813122	+	4073	protein_coding	LYN proto-oncogene, Src family tyrosine kinase [Source:MGI Symbol;Acc:MGI:96892]	-	113	242	510	199	1.75664	2.77813	7.03884	2.64642
ENSMUSG00000067203	20.7489	34.05	118.716	37.4721	27.3995	78.0939	-1.50373	0.0471251	0.999966	H2-K2	17	33974831	33978790	-	1049	unprocessed_pseudogene	histocompatibility 2, K region locus 2 [Source:MGI Symbol;Acc:MGI:95906]	-	18	40	116	38	1.08646	1.78294	6.21624	1.96213
ENSMUSG00000020656	547.541	270.697	185.237	248.5	409.119	216.868	0.913741	0.0474231	0.999966	Grhl1	12	24572283	24617391	+	5539	protein_coding	grainyhead like transcription factor 1 [Source:MGI Symbol;Acc:MGI:2182540]	CP2	475	318	181	252	5.42976	2.6844	1.83693	2.46428
ENSMUSG00000051251	14.9853	6.81	1.02341	0.986109	10.8977	1.00476	3.43172	0.0476765	0.999966	Nhlh1	1	172052292	172057573	-	2464	protein_coding	nescient helix loop helix 1 [Source:MGI Symbol;Acc:MGI:98481]	bHLH	13	8	1	1	0.334057	0.15181	0.0228142	0.0219826
ENSMUSG00000087293	4.61088	8.5125	0	0	6.56169	0	5.15432	0.0478011	0.999966	Gm14341	2	180954464	180966812	+	667	antisense	predicted gene 14341 [Source:MGI Symbol;Acc:MGI:3651041]	-	4	10	0	0	0.37971	0.701013	0	0
ENSMUSG00000102260	27.6653	5.1075	1.02341	2.95833	16.3864	1.99087	3.02593	0.0478468	0.999966	D330025C20Rik	18	80362781	80365826	+	3046	TEC	RIKEN cDNA D330025C20 gene [Source:MGI Symbol;Acc:MGI:3588219]	-	24	6	1	3	0.498884	0.0921029	0.0184551	0.0533472
ENSMUSG00000002930	0	1.7025	40.9364	0	0.85125	20.4682	-4.50929	0.0478556	0.999966	Ppp1r17	6	56017497	56032689	+	1757	protein_coding	protein phosphatase 1, regulatory subunit 17 [Source:MGI Symbol;Acc:MGI:1333876]	-	0	2	40	0	0	0.0532243	1.27977	0
ENSMUSG00000044499	28.818	125.134	303.953	122.278	76.9758	213.115	-1.46237	0.0480288	0.999966	Hs3st5	10	36506814	36834397	+	4340	protein_coding	heparan sulfate (glucosamine) 3-O-sulfotransferase 5 [Source:MGI Symbol;Acc:MGI:2441996]	-	25	147	297	124	0.364728	1.58372	3.84691	1.54758
ENSMUSG00000021253	192.504	269.846	475.886	322.458	231.175	399.172	-0.785808	0.0480479	0.999966	Tgfb3	12	86056745	86079041	-	3383	protein_coding	transforming growth factor, beta 3 [Source:MGI Symbol;Acc:MGI:98727]	-	167	317	465	327	3.1256	4.38136	7.72674	5.23559
ENSMUSG00000038541	0	0	21.4916	0	0	10.7458	-5.88123	0.0482348	0.999966	Srd5a2	17	74016955	74047916	-	1605	protein_coding	steroid 5 alpha-reductase 2 [Source:MGI Symbol;Acc:MGI:2150380]	-	0	0	21	0	0	0	0.735511	0
ENSMUSG00000074800	29.9707	33.1987	107.458	47.3332	31.5847	77.3957	-1.29071	0.0486397	0.999966	Gm4149	13	75644896	75645171	+	276	processed_pseudogene	predicted pseudogene 4149 [Source:MGI Symbol;Acc:MGI:3782325]	-	26	39	105	48	5.96462	6.60705	21.3858	9.42003
ENSMUSG00000051339	2738.86	1682.07	912.883	1594.54	2210.46	1253.71	0.817789	0.0489283	0.999966	2900026A02Rik	5	113086323	113221236	-	10814	protein_coding	RIKEN cDNA 2900026A02 gene [Source:MGI Symbol;Acc:MGI:1920194]	-	2376	1976	892	1617	13.9116	8.54383	4.63686	8.09923
ENSMUSG00000020490	0	0	14.3278	0.986109	0	7.65693	-5.39192	0.0491017	0.999966	Btnl10	11	58917908	58927158	+	4807	protein_coding	butyrophilin-like 10 [Source:MGI Symbol;Acc:MGI:2182073]	-	0	0	14	1	0	0	0.163719	0.011268
ENSMUSG00000044770	136.021	136.2	54.2408	87.7637	136.11	71.0023	0.938058	0.0494523	0.999966	Scml4	10	42860370	42960780	+	7725	protein_coding	Scm polycomb group protein like 4 [Source:MGI Symbol;Acc:MGI:2446140]	-	118	160	53	89	0.967168	0.968442	0.385676	0.624039
ENSMUSG00000022861	3300.23	1068.32	1145.2	1016.68	2184.28	1080.94	1.01448	0.0495393	0.999966	Dgkg	16	22468461	22657221	-	9255	protein_coding	diacylglycerol kinase, gamma [Source:MGI Symbol;Acc:MGI:105060]	-	2863	1255	1119	1031	19.5868	6.34044	6.79671	6.03396
ENSMUSG00000034765	372.328	293.681	774.722	410.221	333.005	592.472	-0.83193	0.0495515	0.999966	Dusp5	19	53529109	53542431	+	2473	protein_coding	dual specificity phosphatase 5 [Source:MGI Symbol;Acc:MGI:2685183]	-	323	345	757	416	8.26983	6.52299	17.2075	9.11149
ENSMUSG00000008734	3241.45	2697.61	9362.17	2833.09	2969.53	6097.63	-1.03805	0.0497447	0.999966	Gprc5b	7	118972047	118995211	-	4630	protein_coding	G protein-coupled receptor, family C, group 5, member B [Source:MGI Symbol;Acc:MGI:1927596]	-	2812	3169	9148	2873	38.455	32.0032	111.068	33.6105
ENSMUSG00000026950	58.7887	49.3725	229.244	55.2221	54.0806	142.233	-1.396	0.0497676	0.999966	Neb	2	52136647	52378474	-	26582	protein_coding	nebulin [Source:MGI Symbol;Acc:MGI:97292]	-	51	58	224	56	0.121479	0.102022	0.473702	0.114109
ENSMUSG00000095407	174.061	281.764	481.003	328.374	227.912	404.689	-0.825577	0.0499212	0.999966	Tmem200c	17	68826623	68843139	+	3406	protein_coding	transmembrane protein 200C [Source:MGI Symbol;Acc:MGI:3646281]	-	151	331	470	333	2.80705	4.54397	7.75708	5.29565
ENSMUSG00000002504	722.755	693.768	1569.91	842.137	708.262	1206.03	-0.7679	0.0499468	0.999966	Slc9a3r2	17	24639282	24650305	-	2257	protein_coding	solute carrier family 9 (sodium/hydrogen exchanger), member 3 regulator 2 [Source:MGI Symbol;Acc:MGI:1890662]	-	627	815	1534	854	17.5895	16.8841	38.2067	20.4949
ENSMUSG00000024672	10.3745	17.8762	19.4448	79.8748	14.1254	49.6598	-1.8053	0.0499899	0.999966	Ms4a7	19	11321039	11336146	-	4453	protein_coding	membrane-spanning 4-domains, subfamily A, member 7 [Source:MGI Symbol;Acc:MGI:1918846]	-	9	21	19	81	0.12797	0.220505	0.239854	0.985263
ENSMUSG00000104443	27.6653	38.3062	8.18729	12.8194	32.9857	10.5034	1.65291	0.0499993	0.999966	4932442E05Rik	10	118860826	118863542	+	2717	TEC	RIKEN cDNA 4932442E05 gene [Source:MGI Symbol;Acc:MGI:1921665]	-	24	45	8	13	0.559294	0.774417	0.165518	0.259163

## Sheet: GO analysis
GO analysis of upregulated genes in HDAC3 inhibition vs NaCl.
Category	GOID	Description	GeneRatio	BgRatio	pvalue	padj	geneID	geneName	Count
BP	GO:0007611	learning or memory	13/151	261/17270	5.00302e-07	0.00085876	ENSMUSG00000043110/ENSMUSG00000049107/ENSMUSG00000026768/ENSMUSG00000059003/ENSMUSG00000035168/ENSMUSG00000039358/ENSMUSG00000064023/ENSMUSG00000044288/ENSMUSG00000052135/ENSMUSG00000022973/ENSMUSG00000051136/ENSMUSG00000030525/ENSMUSG00000028664	Lrrn4/Ntf3/Itga8/Grin2a/Tanc1/Drd5/Klk8/Cnr1/Foxo6/Synj1/Ghsr/Chrna7/Ephb2	13
BP	GO:0007411	axon guidance	11/151	197/17270	1.28739e-06	0.00085876	ENSMUSG00000025020/ENSMUSG00000049336/ENSMUSG00000049107/ENSMUSG00000056427/ENSMUSG00000026235/ENSMUSG00000029765/ENSMUSG00000008575/ENSMUSG00000039239/ENSMUSG00000067242/ENSMUSG00000028341/ENSMUSG00000028664	Slit1/Tenm2/Ntf3/Slit3/Epha4/Plxna4/Nfib/Tgfb2/Lgi1/Nr4a3/Ephb2	11
BP	GO:0097485	neuron projection guidance	11/151	199/17270	1.42151e-06	0.00085876	ENSMUSG00000025020/ENSMUSG00000049336/ENSMUSG00000049107/ENSMUSG00000056427/ENSMUSG00000026235/ENSMUSG00000029765/ENSMUSG00000008575/ENSMUSG00000039239/ENSMUSG00000067242/ENSMUSG00000028341/ENSMUSG00000028664	Slit1/Tenm2/Ntf3/Slit3/Epha4/Plxna4/Nfib/Tgfb2/Lgi1/Nr4a3/Ephb2	11
BP	GO:0050890	cognition	13/151	289/17270	1.57282e-06	0.00085876	ENSMUSG00000043110/ENSMUSG00000049107/ENSMUSG00000026768/ENSMUSG00000059003/ENSMUSG00000035168/ENSMUSG00000039358/ENSMUSG00000064023/ENSMUSG00000044288/ENSMUSG00000052135/ENSMUSG00000022973/ENSMUSG00000051136/ENSMUSG00000030525/ENSMUSG00000028664	Lrrn4/Ntf3/Itga8/Grin2a/Tanc1/Drd5/Klk8/Cnr1/Foxo6/Synj1/Ghsr/Chrna7/Ephb2	13
BP	GO:0061564	axon development	16/151	470/17270	3.69419e-06	0.00145436	ENSMUSG00000025020/ENSMUSG00000049336/ENSMUSG00000049107/ENSMUSG00000056427/ENSMUSG00000041710/ENSMUSG00000026826/ENSMUSG00000026235/ENSMUSG00000064023/ENSMUSG00000044288/ENSMUSG00000025885/ENSMUSG00000029765/ENSMUSG00000008575/ENSMUSG00000039239/ENSMUSG00000067242/ENSMUSG00000028341/ENSMUSG00000028664	Slit1/Tenm2/Ntf3/Slit3/Trpc5/Nr4a2/Epha4/Klk8/Cnr1/Myo5b/Plxna4/Nfib/Tgfb2/Lgi1/Nr4a3/Ephb2	16
BP	GO:0021952	central nervous system projection neuron axonogenesis	5/151	28/17270	3.99549e-06	0.00145436	ENSMUSG00000026826/ENSMUSG00000026235/ENSMUSG00000029765/ENSMUSG00000008575/ENSMUSG00000028664	Nr4a2/Epha4/Plxna4/Nfib/Ephb2	5
BP	GO:0060259	regulation of feeding behavior	5/151	35/17270	1.25628e-05	0.00391958	ENSMUSG00000028004/ENSMUSG00000044288/ENSMUSG00000021721/ENSMUSG00000051136/ENSMUSG00000028341	Npy2r/Cnr1/Htr1a/Ghsr/Nr4a3	5
BP	GO:0021955	central nervous system neuron axonogenesis	5/151	36/17270	1.44867e-05	0.00395486	ENSMUSG00000026826/ENSMUSG00000026235/ENSMUSG00000029765/ENSMUSG00000008575/ENSMUSG00000028664	Nr4a2/Epha4/Plxna4/Nfib/Ephb2	5
BP	GO:0007613	memory	8/151	131/17270	1.97966e-05	0.004616	ENSMUSG00000043110/ENSMUSG00000049107/ENSMUSG00000026768/ENSMUSG00000059003/ENSMUSG00000064023/ENSMUSG00000044288/ENSMUSG00000052135/ENSMUSG00000030525	Lrrn4/Ntf3/Itga8/Grin2a/Klk8/Cnr1/Foxo6/Chrna7	8
BP	GO:0018958	phenol-containing compound metabolic process	7/151	96/17270	2.11355e-05	0.004616	ENSMUSG00000019762/ENSMUSG00000059003/ENSMUSG00000026826/ENSMUSG00000030450/ENSMUSG00000058488/ENSMUSG00000021721/ENSMUSG00000039239	Iyd/Grin2a/Nr4a2/Oca2/Kl/Htr1a/Tgfb2	7
BP	GO:0006935	chemotaxis	15/151	496/17270	3.03198e-05	0.00533496	ENSMUSG00000001741/ENSMUSG00000025020/ENSMUSG00000022425/ENSMUSG00000049336/ENSMUSG00000049107/ENSMUSG00000031380/ENSMUSG00000056427/ENSMUSG00000035954/ENSMUSG00000026235/ENSMUSG00000029765/ENSMUSG00000008575/ENSMUSG00000039239/ENSMUSG00000067242/ENSMUSG00000028341/ENSMUSG00000028664	Il16/Slit1/Enpp2/Tenm2/Ntf3/Vegfd/Slit3/Dock4/Epha4/Plxna4/Nfib/Tgfb2/Lgi1/Nr4a3/Ephb2	15
BP	GO:0007409	axonogenesis	14/151	438/17270	3.09665e-05	0.00533496	ENSMUSG00000025020/ENSMUSG00000049336/ENSMUSG00000049107/ENSMUSG00000056427/ENSMUSG00000041710/ENSMUSG00000026826/ENSMUSG00000026235/ENSMUSG00000025885/ENSMUSG00000029765/ENSMUSG00000008575/ENSMUSG00000039239/ENSMUSG00000067242/ENSMUSG00000028341/ENSMUSG00000028664	Slit1/Tenm2/Ntf3/Slit3/Trpc5/Nr4a2/Epha4/Myo5b/Plxna4/Nfib/Tgfb2/Lgi1/Nr4a3/Ephb2	14
BP	GO:0042330	taxis	15/151	498/17270	3.17557e-05	0.00533496	ENSMUSG00000001741/ENSMUSG00000025020/ENSMUSG00000022425/ENSMUSG00000049336/ENSMUSG00000049107/ENSMUSG00000031380/ENSMUSG00000056427/ENSMUSG00000035954/ENSMUSG00000026235/ENSMUSG00000029765/ENSMUSG00000008575/ENSMUSG00000039239/ENSMUSG00000067242/ENSMUSG00000028341/ENSMUSG00000028664	Il16/Slit1/Enpp2/Tenm2/Ntf3/Vegfd/Slit3/Dock4/Epha4/Plxna4/Nfib/Tgfb2/Lgi1/Nr4a3/Ephb2	15
BP	GO:0007631	feeding behavior	7/151	119/17270	8.40354e-05	0.0125453	ENSMUSG00000028004/ENSMUSG00000044288/ENSMUSG00000036437/ENSMUSG00000021721/ENSMUSG00000020681/ENSMUSG00000051136/ENSMUSG00000028341	Npy2r/Cnr1/Npy1r/Htr1a/Ace/Ghsr/Nr4a3	7
BP	GO:0098742	cell-cell adhesion via plasma-membrane adhesion molecules	8/151	161/17270	8.61627e-05	0.0125453	ENSMUSG00000051323/ENSMUSG00000059898/ENSMUSG00000049336/ENSMUSG00000047230/ENSMUSG00000044393/ENSMUSG00000025370/ENSMUSG00000027009/ENSMUSG00000039239	Pcdh19/Dsc3/Tenm2/Cldn2/Dsg2/Cdh9/Itga4/Tgfb2	8
BP	GO:0003229	ventricular cardiac muscle tissue development	5/151	55/17270	0.000116972	0.0138759	ENSMUSG00000010175/ENSMUSG00000044393/ENSMUSG00000022306/ENSMUSG00000027070/ENSMUSG00000039239	Prox1/Dsg2/Zfpm2/Lrp2/Tgfb2	5
BP	GO:0006584	catecholamine metabolic process	5/151	55/17270	0.000116972	0.0138759	ENSMUSG00000059003/ENSMUSG00000026826/ENSMUSG00000058488/ENSMUSG00000021721/ENSMUSG00000039239	Grin2a/Nr4a2/Kl/Htr1a/Tgfb2	5
BP	GO:0009712	catechol-containing compound metabolic process	5/151	55/17270	0.000116972	0.0138759	ENSMUSG00000059003/ENSMUSG00000026826/ENSMUSG00000058488/ENSMUSG00000021721/ENSMUSG00000039239	Grin2a/Nr4a2/Kl/Htr1a/Tgfb2	5
BP	GO:0008015	blood circulation	13/151	436/17270	0.000120716	0.0138759	ENSMUSG00000039672/ENSMUSG00000044393/ENSMUSG00000035954/ENSMUSG00000039358/ENSMUSG00000058488/ENSMUSG00000044288/ENSMUSG00000036437/ENSMUSG00000022206/ENSMUSG00000021721/ENSMUSG00000039239/ENSMUSG00000020681/ENSMUSG00000026579/ENSMUSG00000030525	Kcne2/Dsg2/Dock4/Drd5/Kl/Cnr1/Npy1r/Npr3/Htr1a/Tgfb2/Ace/F5/Chrna7	13
BP	GO:0003013	circulatory system process	13/151	440/17270	0.00013215	0.0144307	ENSMUSG00000039672/ENSMUSG00000044393/ENSMUSG00000035954/ENSMUSG00000039358/ENSMUSG00000058488/ENSMUSG00000044288/ENSMUSG00000036437/ENSMUSG00000022206/ENSMUSG00000021721/ENSMUSG00000039239/ENSMUSG00000020681/ENSMUSG00000026579/ENSMUSG00000030525	Kcne2/Dsg2/Dock4/Drd5/Kl/Cnr1/Npy1r/Npr3/Htr1a/Tgfb2/Ace/F5/Chrna7	13
BP	GO:0050930	induction of positive chemotaxis	3/151	14/17270	0.000222231	0.023112	ENSMUSG00000001741/ENSMUSG00000049107/ENSMUSG00000031380	Il16/Ntf3/Vegfd	3
BP	GO:0021953	central nervous system neuron differentiation	8/151	188/17270	0.000250748	0.0248924	ENSMUSG00000010175/ENSMUSG00000026826/ENSMUSG00000026235/ENSMUSG00000029765/ENSMUSG00000008575/ENSMUSG00000042372/ENSMUSG00000001911/ENSMUSG00000028664	Prox1/Nr4a2/Epha4/Plxna4/Nfib/Dmrt3/Nfix/Ephb2	8
BP	GO:0007612	learning	7/151	152/17270	0.00038176	0.0362506	ENSMUSG00000043110/ENSMUSG00000059003/ENSMUSG00000035168/ENSMUSG00000039358/ENSMUSG00000022973/ENSMUSG00000030525/ENSMUSG00000028664	Lrrn4/Grin2a/Tanc1/Drd5/Synj1/Chrna7/Ephb2	7
BP	GO:1900271	regulation of long-term synaptic potentiation	4/151	40/17270	0.000401791	0.0364853	ENSMUSG00000059003/ENSMUSG00000026235/ENSMUSG00000030525/ENSMUSG00000028664	Grin2a/Epha4/Chrna7/Ephb2	4
BP	GO:0003208	cardiac ventricle morphogenesis	5/151	72/17270	0.000417643	0.0364853	ENSMUSG00000010175/ENSMUSG00000028004/ENSMUSG00000022306/ENSMUSG00000027070/ENSMUSG00000039239	Prox1/Npy2r/Zfpm2/Lrp2/Tgfb2	5
BP	GO:0042417	dopamine metabolic process	4/151	41/17270	0.000442222	0.0369847	ENSMUSG00000059003/ENSMUSG00000026826/ENSMUSG00000021721/ENSMUSG00000039239	Grin2a/Nr4a2/Htr1a/Tgfb2	4
BP	GO:0099173	postsynapse organization	6/151	113/17270	0.000473738	0.0369847	ENSMUSG00000035168/ENSMUSG00000026235/ENSMUSG00000025885/ENSMUSG00000021721/ENSMUSG00000030525/ENSMUSG00000028664	Tanc1/Epha4/Myo5b/Htr1a/Chrna7/Ephb2	6
BP	GO:0003151	outflow tract morphogenesis	5/151	74/17270	0.000474163	0.0369847	ENSMUSG00000028004/ENSMUSG00000022306/ENSMUSG00000036437/ENSMUSG00000027070/ENSMUSG00000039239	Npy2r/Zfpm2/Npy1r/Lrp2/Tgfb2	5
BP	GO:0001975	response to amphetamine	3/151	19/17270	0.00057292	0.0431468	ENSMUSG00000059003/ENSMUSG00000026826/ENSMUSG00000039358	Grin2a/Nr4a2/Drd5	3
BP	GO:0046189	phenol-containing compound biosynthetic process	4/151	45/17270	0.000633245	0.0461002	ENSMUSG00000026826/ENSMUSG00000030450/ENSMUSG00000058488/ENSMUSG00000039239	Nr4a2/Oca2/Kl/Tgfb2	4
BP	GO:0014075	response to amine	3/151	20/17270	0.000669718	0.0471827	ENSMUSG00000059003/ENSMUSG00000026826/ENSMUSG00000039358	Grin2a/Nr4a2/Drd5	3
BP	GO:0021537	telencephalon development	8/151	223/17270	0.000779285	0.0474775	ENSMUSG00000010175/ENSMUSG00000025020/ENSMUSG00000037984/ENSMUSG00000029765/ENSMUSG00000008575/ENSMUSG00000063659/ENSMUSG00000028341/ENSMUSG00000028664	Prox1/Slit1/Neurod6/Plxna4/Nfib/Zbtb18/Nr4a3/Ephb2	8
BP	GO:0021954	central nervous system neuron development	5/151	83/17270	0.00080255	0.0474775	ENSMUSG00000026826/ENSMUSG00000026235/ENSMUSG00000029765/ENSMUSG00000008575/ENSMUSG00000028664	Nr4a2/Epha4/Plxna4/Nfib/Ephb2	5
BP	GO:0050795	regulation of behavior	5/151	83/17270	0.00080255	0.0474775	ENSMUSG00000028004/ENSMUSG00000044288/ENSMUSG00000021721/ENSMUSG00000051136/ENSMUSG00000028341	Npy2r/Cnr1/Htr1a/Ghsr/Nr4a3	5
BP	GO:0007188	adenylate cyclase-modulating G-protein coupled receptor signaling pathway	7/151	173/17270	0.000825489	0.0474775	ENSMUSG00000028004/ENSMUSG00000036357/ENSMUSG00000039358/ENSMUSG00000034009/ENSMUSG00000044288/ENSMUSG00000022206/ENSMUSG00000021721	Npy2r/Gpr101/Drd5/Rxfp1/Cnr1/Npr3/Htr1a	7
BP	GO:0048675	axon extension	6/151	126/17270	0.000841718	0.0474775	ENSMUSG00000025020/ENSMUSG00000056427/ENSMUSG00000041710/ENSMUSG00000026235/ENSMUSG00000025885/ENSMUSG00000029765	Slit1/Slit3/Trpc5/Epha4/Myo5b/Plxna4	6
BP	GO:0097061	dendritic spine organization	5/151	84/17270	0.000847409	0.0474775	ENSMUSG00000035168/ENSMUSG00000026235/ENSMUSG00000025885/ENSMUSG00000030525/ENSMUSG00000028664	Tanc1/Epha4/Myo5b/Chrna7/Ephb2	5
BP	GO:0055010	ventricular cardiac muscle tissue morphogenesis	4/151	49/17270	0.000876465	0.0474775	ENSMUSG00000010175/ENSMUSG00000022306/ENSMUSG00000027070/ENSMUSG00000039239	Prox1/Zfpm2/Lrp2/Tgfb2	4
BP	GO:0007413	axonal fasciculation	3/151	22/17270	0.000893191	0.0474775	ENSMUSG00000026235/ENSMUSG00000044288/ENSMUSG00000028664	Epha4/Cnr1/Ephb2	3
BP	GO:0106030	neuron projection fasciculation	3/151	22/17270	0.000893191	0.0474775	ENSMUSG00000026235/ENSMUSG00000044288/ENSMUSG00000028664	Epha4/Cnr1/Ephb2	3
BP	GO:1900273	positive regulation of long-term synaptic potentiation	3/151	22/17270	0.000893191	0.0474775	ENSMUSG00000059003/ENSMUSG00000030525/ENSMUSG00000028664	Grin2a/Chrna7/Ephb2	3
BP	GO:0008217	regulation of blood pressure	7/151	176/17270	0.000913028	0.0474775	ENSMUSG00000039358/ENSMUSG00000058488/ENSMUSG00000044288/ENSMUSG00000036437/ENSMUSG00000022206/ENSMUSG00000020681/ENSMUSG00000030525	Drd5/Kl/Cnr1/Npy1r/Npr3/Ace/Chrna7	7
BP	GO:0045777	positive regulation of blood pressure	4/151	50/17270	0.000946264	0.0480614	ENSMUSG00000039358/ENSMUSG00000044288/ENSMUSG00000020681/ENSMUSG00000030525	Drd5/Cnr1/Ace/Chrna7	4
BP	GO:0030900	forebrain development	10/151	348/17270	0.000987262	0.0482048	ENSMUSG00000010175/ENSMUSG00000025020/ENSMUSG00000026826/ENSMUSG00000037984/ENSMUSG00000029765/ENSMUSG00000027070/ENSMUSG00000008575/ENSMUSG00000063659/ENSMUSG00000028341/ENSMUSG00000028664	Prox1/Slit1/Nr4a2/Neurod6/Plxna4/Lrp2/Nfib/Zbtb18/Nr4a3/Ephb2	10
BP	GO:0106027	neuron projection organization	5/151	87/17270	0.000993232	0.0482048	ENSMUSG00000035168/ENSMUSG00000026235/ENSMUSG00000025885/ENSMUSG00000030525/ENSMUSG00000028664	Tanc1/Epha4/Myo5b/Chrna7/Ephb2	5
BP	GO:0015844	monoamine transport	5/151	88/17270	0.00104575	0.0486771	ENSMUSG00000028004/ENSMUSG00000044288/ENSMUSG00000021721/ENSMUSG00000051136/ENSMUSG00000030525	Npy2r/Cnr1/Htr1a/Ghsr/Chrna7	5
BP	GO:0044057	regulation of system process	12/151	482/17270	0.00109664	0.0486771	ENSMUSG00000028004/ENSMUSG00000039672/ENSMUSG00000044393/ENSMUSG00000059003/ENSMUSG00000035954/ENSMUSG00000064023/ENSMUSG00000036437/ENSMUSG00000039239/ENSMUSG00000020681/ENSMUSG00000051136/ENSMUSG00000028341/ENSMUSG00000030525	Npy2r/Kcne2/Dsg2/Grin2a/Dock4/Klk8/Npy1r/Tgfb2/Ace/Ghsr/Nr4a3/Chrna7	12
BP	GO:0008306	associative learning	5/151	89/17270	0.00110029	0.0486771	ENSMUSG00000043110/ENSMUSG00000059003/ENSMUSG00000035168/ENSMUSG00000039358/ENSMUSG00000030525	Lrrn4/Grin2a/Tanc1/Drd5/Chrna7	5
BP	GO:0035637	multicellular organismal signaling	6/151	133/17270	0.00111482	0.0486771	ENSMUSG00000039672/ENSMUSG00000044393/ENSMUSG00000039358/ENSMUSG00000042372/ENSMUSG00000051136/ENSMUSG00000030525	Kcne2/Dsg2/Drd5/Dmrt3/Ghsr/Chrna7	6
BP	GO:0009713	catechol-containing compound biosynthetic process	3/151	24/17270	0.00115898	0.0486771	ENSMUSG00000026826/ENSMUSG00000058488/ENSMUSG00000039239	Nr4a2/Kl/Tgfb2	3
BP	GO:0042423	catecholamine biosynthetic process	3/151	24/17270	0.00115898	0.0486771	ENSMUSG00000026826/ENSMUSG00000058488/ENSMUSG00000039239	Nr4a2/Kl/Tgfb2	3
BP	GO:0050927	positive regulation of positive chemotaxis	3/151	24/17270	0.00115898	0.0486771	ENSMUSG00000001741/ENSMUSG00000049107/ENSMUSG00000031380	Il16/Ntf3/Vegfd	3
BP	GO:0050433	regulation of catecholamine secretion	4/151	54/17270	0.00126479	0.0510364	ENSMUSG00000028004/ENSMUSG00000044288/ENSMUSG00000051136/ENSMUSG00000030525	Npy2r/Cnr1/Ghsr/Chrna7	4
BP	GO:0003148	outflow tract septum morphogenesis	3/151	25/17270	0.00130862	0.0510364	ENSMUSG00000022306/ENSMUSG00000027070/ENSMUSG00000039239	Zfpm2/Lrp2/Tgfb2	3
BP	GO:0008045	motor neuron axon guidance	3/151	25/17270	0.00130862	0.0510364	ENSMUSG00000025020/ENSMUSG00000026235/ENSMUSG00000029765	Slit1/Epha4/Plxna4	3
BP	GO:0050926	regulation of positive chemotaxis	3/151	25/17270	0.00130862	0.0510364	ENSMUSG00000001741/ENSMUSG00000049107/ENSMUSG00000031380	Il16/Ntf3/Vegfd	3
BP	GO:0042310	vasoconstriction	5/151	95/17270	0.001473	0.0564393	ENSMUSG00000035954/ENSMUSG00000039358/ENSMUSG00000036437/ENSMUSG00000021721/ENSMUSG00000020681	Dock4/Drd5/Npy1r/Htr1a/Ace	5
BP	GO:0007187	G-protein coupled receptor signaling pathway, coupled to cyclic nucleotide second messenger	7/151	192/17270	0.001511	0.0568968	ENSMUSG00000028004/ENSMUSG00000036357/ENSMUSG00000039358/ENSMUSG00000034009/ENSMUSG00000044288/ENSMUSG00000022206/ENSMUSG00000021721	Npy2r/Gpr101/Drd5/Rxfp1/Cnr1/Npr3/Htr1a	7
BP	GO:0050432	catecholamine secretion	4/151	57/17270	0.00154812	0.0573066	ENSMUSG00000028004/ENSMUSG00000044288/ENSMUSG00000051136/ENSMUSG00000030525	Npy2r/Cnr1/Ghsr/Chrna7	4
BP	GO:0097756	negative regulation of blood vessel diameter	5/151	100/17270	0.00184853	0.0670602	ENSMUSG00000035954/ENSMUSG00000039358/ENSMUSG00000036437/ENSMUSG00000021721/ENSMUSG00000020681	Dock4/Drd5/Npy1r/Htr1a/Ace	5
BP	GO:0030516	regulation of axon extension	5/151	101/17270	0.00193133	0.0670602	ENSMUSG00000025020/ENSMUSG00000041710/ENSMUSG00000026235/ENSMUSG00000025885/ENSMUSG00000029765	Slit1/Trpc5/Epha4/Myo5b/Plxna4	5
BP	GO:0008542	visual learning	4/151	61/17270	0.00199084	0.0670602	ENSMUSG00000043110/ENSMUSG00000059003/ENSMUSG00000035168/ENSMUSG00000039358	Lrrn4/Grin2a/Tanc1/Drd5	4
BP	GO:0021766	hippocampus development	4/151	61/17270	0.00199084	0.0670602	ENSMUSG00000010175/ENSMUSG00000037984/ENSMUSG00000063659/ENSMUSG00000028341	Prox1/Neurod6/Zbtb18/Nr4a3	4
BP	GO:0032094	response to food	3/151	29/17270	0.00202654	0.0670602	ENSMUSG00000078816/ENSMUSG00000051136/ENSMUSG00000030525	Prkcg/Ghsr/Chrna7	3
BP	GO:0048520	positive regulation of behavior	3/151	29/17270	0.00202654	0.0670602	ENSMUSG00000028004/ENSMUSG00000051136/ENSMUSG00000028341	Npy2r/Ghsr/Nr4a3	3
BP	GO:0060977	coronary vasculature morphogenesis	3/151	29/17270	0.00202654	0.0670602	ENSMUSG00000022306/ENSMUSG00000027070/ENSMUSG00000020681	Zfpm2/Lrp2/Ace	3
BP	GO:0050673	epithelial cell proliferation	10/151	386/17270	0.00212942	0.0684094	ENSMUSG00000027356/ENSMUSG00000010175/ENSMUSG00000031380/ENSMUSG00000068196/ENSMUSG00000064023/ENSMUSG00000008575/ENSMUSG00000071856/ENSMUSG00000039239/ENSMUSG00000051136/ENSMUSG00000028341	Fermt1/Prox1/Vegfd/Col8a1/Klk8/Nfib/Mcc/Tgfb2/Ghsr/Nr4a3	10
BP	GO:0043271	negative regulation of ion transport	6/151	151/17270	0.00212996	0.0684094	ENSMUSG00000039672/ENSMUSG00000044288/ENSMUSG00000039239/ENSMUSG00000020681/ENSMUSG00000020169/ENSMUSG00000028664	Kcne2/Cnr1/Tgfb2/Ace/Best3/Ephb2	6
BP	GO:0007632	visual behavior	4/151	63/17270	0.00224201	0.0709646	ENSMUSG00000043110/ENSMUSG00000059003/ENSMUSG00000035168/ENSMUSG00000039358	Lrrn4/Grin2a/Tanc1/Drd5	4
BP	GO:0097164	ammonium ion metabolic process	6/151	155/17270	0.00242834	0.0757643	ENSMUSG00000022425/ENSMUSG00000059003/ENSMUSG00000026826/ENSMUSG00000021721/ENSMUSG00000039239/ENSMUSG00000030525	Enpp2/Grin2a/Nr4a2/Htr1a/Tgfb2/Chrna7	6
BP	GO:0060411	cardiac septum morphogenesis	4/151	65/17270	0.00251422	0.0773389	ENSMUSG00000010175/ENSMUSG00000022306/ENSMUSG00000027070/ENSMUSG00000039239	Prox1/Zfpm2/Lrp2/Tgfb2	4
BP	GO:0050808	synapse organization	9/151	332/17270	0.00261159	0.0784611	ENSMUSG00000035168/ENSMUSG00000025370/ENSMUSG00000026235/ENSMUSG00000064023/ENSMUSG00000025885/ENSMUSG00000021721/ENSMUSG00000051136/ENSMUSG00000030525/ENSMUSG00000028664	Tanc1/Cdh9/Epha4/Klk8/Myo5b/Htr1a/Ghsr/Chrna7/Ephb2	9
BP	GO:0030198	extracellular matrix organization	7/151	212/17270	0.00264545	0.0784611	ENSMUSG00000027356/ENSMUSG00000026768/ENSMUSG00000034009/ENSMUSG00000038463/ENSMUSG00000039239/ENSMUSG00000033327/ENSMUSG00000024076	Fermt1/Itga8/Rxfp1/Olfml2b/Tgfb2/Tnxb/Vit	7
BP	GO:0055008	cardiac muscle tissue morphogenesis	4/151	66/17270	0.00265848	0.0784611	ENSMUSG00000010175/ENSMUSG00000022306/ENSMUSG00000027070/ENSMUSG00000039239	Prox1/Zfpm2/Lrp2/Tgfb2	4
BP	GO:1901615	organic hydroxy compound metabolic process	10/151	402/17270	0.00285395	0.0790163	ENSMUSG00000019762/ENSMUSG00000061808/ENSMUSG00000010175/ENSMUSG00000059003/ENSMUSG00000026826/ENSMUSG00000030450/ENSMUSG00000058488/ENSMUSG00000021721/ENSMUSG00000039239/ENSMUSG00000022973	Iyd/Ttr/Prox1/Grin2a/Nr4a2/Oca2/Kl/Htr1a/Tgfb2/Synj1	10
BP	GO:0033238	regulation of cellular amine metabolic process	3/151	33/17270	0.00294972	0.0790163	ENSMUSG00000026826/ENSMUSG00000021721/ENSMUSG00000030525	Nr4a2/Htr1a/Chrna7	3
BP	GO:0048846	axon extension involved in axon guidance	3/151	33/17270	0.00294972	0.0790163	ENSMUSG00000025020/ENSMUSG00000056427/ENSMUSG00000029765	Slit1/Slit3/Plxna4	3
BP	GO:1902284	neuron projection extension involved in neuron projection guidance	3/151	33/17270	0.00294972	0.0790163	ENSMUSG00000025020/ENSMUSG00000056427/ENSMUSG00000029765	Slit1/Slit3/Plxna4	3
BP	GO:0045471	response to ethanol	4/151	69/17270	0.00312515	0.0790163	ENSMUSG00000026354/ENSMUSG00000059003/ENSMUSG00000044288/ENSMUSG00000030525	Lct/Grin2a/Cnr1/Chrna7	4
BP	GO:0008038	neuron recognition	3/151	34/17270	0.00321462	0.0790163	ENSMUSG00000026235/ENSMUSG00000044288/ENSMUSG00000028664	Epha4/Cnr1/Ephb2	3
BP	GO:0050919	negative chemotaxis	3/151	34/17270	0.00321462	0.0790163	ENSMUSG00000025020/ENSMUSG00000056427/ENSMUSG00000029765	Slit1/Slit3/Plxna4	3
BP	GO:0071542	dopaminergic neuron differentiation	3/151	34/17270	0.00321462	0.0790163	ENSMUSG00000031380/ENSMUSG00000051920/ENSMUSG00000026826	Vegfd/Rspo2/Nr4a2	3
BP	GO:0097366	response to bronchodilator	3/151	34/17270	0.00321462	0.0790163	ENSMUSG00000059003/ENSMUSG00000026826/ENSMUSG00000039358	Grin2a/Nr4a2/Drd5	3
BP	GO:0002934	desmosome organization	2/151	10/17270	0.00326381	0.0790163	ENSMUSG00000044393/ENSMUSG00000020656	Dsg2/Grhl1	2
BP	GO:0021684	cerebellar granular layer formation	2/151	10/17270	0.00326381	0.0790163	ENSMUSG00000010175/ENSMUSG00000001911	Prox1/Nfix	2
BP	GO:0021707	cerebellar granule cell differentiation	2/151	10/17270	0.00326381	0.0790163	ENSMUSG00000010175/ENSMUSG00000001911	Prox1/Nfix	2
BP	GO:2000253	positive regulation of feeding behavior	2/151	10/17270	0.00326381	0.0790163	ENSMUSG00000051136/ENSMUSG00000028341	Ghsr/Nr4a3	2
BP	GO:0010811	positive regulation of cell-substrate adhesion	5/151	114/17270	0.00327032	0.0790163	ENSMUSG00000027356/ENSMUSG00000028004/ENSMUSG00000022425/ENSMUSG00000068196/ENSMUSG00000024076	Fermt1/Npy2r/Enpp2/Col8a1/Vit	5
BP	GO:0050804	modulation of chemical synaptic transmission	10/151	410/17270	0.00328382	0.0790163	ENSMUSG00000028004/ENSMUSG00000049107/ENSMUSG00000059003/ENSMUSG00000032017/ENSMUSG00000039358/ENSMUSG00000026235/ENSMUSG00000044288/ENSMUSG00000067242/ENSMUSG00000030525/ENSMUSG00000028664	Npy2r/Ntf3/Grin2a/Grik4/Drd5/Epha4/Cnr1/Lgi1/Chrna7/Ephb2	10
BP	GO:0099177	regulation of trans-synaptic signaling	10/151	410/17270	0.00328382	0.0790163	ENSMUSG00000028004/ENSMUSG00000049107/ENSMUSG00000059003/ENSMUSG00000032017/ENSMUSG00000039358/ENSMUSG00000026235/ENSMUSG00000044288/ENSMUSG00000067242/ENSMUSG00000030525/ENSMUSG00000028664	Npy2r/Ntf3/Grin2a/Grik4/Drd5/Epha4/Cnr1/Lgi1/Chrna7/Ephb2	10
BP	GO:0003281	ventricular septum development	4/151	70/17270	0.00329235	0.0790163	ENSMUSG00000010175/ENSMUSG00000022306/ENSMUSG00000027070/ENSMUSG00000039239	Prox1/Zfpm2/Lrp2/Tgfb2	4
BP	GO:0010817	regulation of hormone levels	11/151	484/17270	0.00355629	0.0814679	ENSMUSG00000019762/ENSMUSG00000061808/ENSMUSG00000044288/ENSMUSG00000036437/ENSMUSG00000021721/ENSMUSG00000027070/ENSMUSG00000029716/ENSMUSG00000020681/ENSMUSG00000051136/ENSMUSG00000030525/ENSMUSG00000020848	Iyd/Ttr/Cnr1/Npy1r/Htr1a/Lrp2/Tfr2/Ace/Ghsr/Chrna7/Doc2b	11
BP	GO:0030534	adult behavior	6/151	168/17270	0.00361805	0.0814679	ENSMUSG00000026826/ENSMUSG00000026235/ENSMUSG00000042372/ENSMUSG00000051136/ENSMUSG00000028341/ENSMUSG00000030525	Nr4a2/Epha4/Dmrt3/Ghsr/Nr4a3/Chrna7	6
BP	GO:0048638	regulation of developmental growth	9/151	349/17270	0.00363353	0.0814679	ENSMUSG00000010175/ENSMUSG00000025020/ENSMUSG00000041710/ENSMUSG00000026235/ENSMUSG00000022306/ENSMUSG00000025885/ENSMUSG00000036437/ENSMUSG00000029765/ENSMUSG00000051136	Prox1/Slit1/Trpc5/Epha4/Zfpm2/Myo5b/Npy1r/Plxna4/Ghsr	9
BP	GO:0014015	positive regulation of gliogenesis	4/151	72/17270	0.00364483	0.0814679	ENSMUSG00000022425/ENSMUSG00000049107/ENSMUSG00000027070/ENSMUSG00000022973	Enpp2/Ntf3/Lrp2/Synj1	4
BP	GO:0021675	nerve development	4/151	72/17270	0.00364483	0.0814679	ENSMUSG00000049107/ENSMUSG00000029765/ENSMUSG00000078816/ENSMUSG00000028664	Ntf3/Plxna4/Prkcg/Ephb2	4
BP	GO:0051937	catecholamine transport	4/151	72/17270	0.00364483	0.0814679	ENSMUSG00000028004/ENSMUSG00000044288/ENSMUSG00000051136/ENSMUSG00000030525	Npy2r/Cnr1/Ghsr/Chrna7	4
BP	GO:0061387	regulation of extent of cell growth	5/151	117/17270	0.00365561	0.0814679	ENSMUSG00000025020/ENSMUSG00000041710/ENSMUSG00000026235/ENSMUSG00000025885/ENSMUSG00000029765	Slit1/Trpc5/Epha4/Myo5b/Plxna4	5
BP	GO:0042063	gliogenesis	8/151	286/17270	0.00370825	0.0817204	ENSMUSG00000022425/ENSMUSG00000049107/ENSMUSG00000026235/ENSMUSG00000027070/ENSMUSG00000008575/ENSMUSG00000039239/ENSMUSG00000001911/ENSMUSG00000022973	Enpp2/Ntf3/Epha4/Lrp2/Nfib/Tgfb2/Nfix/Synj1	8
BP	GO:0033674	positive regulation of kinase activity	11/151	488/17270	0.00378329	0.0817204	ENSMUSG00000005268/ENSMUSG00000010175/ENSMUSG00000049107/ENSMUSG00000074345/ENSMUSG00000026235/ENSMUSG00000039239/ENSMUSG00000020681/ENSMUSG00000003948/ENSMUSG00000030525/ENSMUSG00000028664/ENSMUSG00000052353	Prlr/Prox1/Ntf3/Tnfaip8l3/Epha4/Tgfb2/Ace/Mmd/Chrna7/Ephb2/Cemip	11
BP	GO:0048169	regulation of long-term neuronal synaptic plasticity	3/151	36/17270	0.00378709	0.0817204	ENSMUSG00000059003/ENSMUSG00000039358/ENSMUSG00000028664	Grin2a/Drd5/Ephb2	3
BP	GO:1990138	neuron projection extension	6/151	171/17270	0.00394516	0.0817204	ENSMUSG00000025020/ENSMUSG00000056427/ENSMUSG00000041710/ENSMUSG00000026235/ENSMUSG00000025885/ENSMUSG00000029765	Slit1/Slit3/Trpc5/Epha4/Myo5b/Plxna4	6
BP	GO:0007626	locomotory behavior	7/151	228/17270	0.00395185	0.0817204	ENSMUSG00000059003/ENSMUSG00000026826/ENSMUSG00000026235/ENSMUSG00000036437/ENSMUSG00000061080/ENSMUSG00000042372/ENSMUSG00000051136	Grin2a/Nr4a2/Epha4/Npy1r/Lsamp/Dmrt3/Ghsr	7
BP	GO:0071679	commissural neuron axon guidance	2/151	11/17270	0.00396628	0.0817204	ENSMUSG00000008575/ENSMUSG00000028664	Nfib/Ephb2	2
BP	GO:0140058	neuron projection arborization	2/151	11/17270	0.00396628	0.0817204	ENSMUSG00000027070/ENSMUSG00000030525	Lrp2/Chrna7	2
BP	GO:1902004	positive regulation of amyloid-beta formation	2/151	11/17270	0.00396628	0.0817204	ENSMUSG00000026235/ENSMUSG00000030525	Epha4/Chrna7	2
BP	GO:0060412	ventricular septum morphogenesis	3/151	37/17270	0.0040951	0.0835859	ENSMUSG00000010175/ENSMUSG00000022306/ENSMUSG00000039239	Prox1/Zfpm2/Tgfb2	3
BP	GO:0060415	muscle tissue morphogenesis	4/151	75/17270	0.00422027	0.0853432	ENSMUSG00000010175/ENSMUSG00000022306/ENSMUSG00000027070/ENSMUSG00000039239	Prox1/Zfpm2/Lrp2/Tgfb2	4
BP	GO:0050435	amyloid-beta metabolic process	3/151	38/17270	0.00441791	0.0885203	ENSMUSG00000026235/ENSMUSG00000020681/ENSMUSG00000030525	Epha4/Ace/Chrna7	3
BP	GO:0021683	cerebellar granular layer morphogenesis	2/151	12/17270	0.00473233	0.0939583	ENSMUSG00000010175/ENSMUSG00000001911	Prox1/Nfix	2
BP	GO:0031589	cell-substrate adhesion	8/151	299/17270	0.00483617	0.0944006	ENSMUSG00000027356/ENSMUSG00000028004/ENSMUSG00000022425/ENSMUSG00000026768/ENSMUSG00000068196/ENSMUSG00000027009/ENSMUSG00000033327/ENSMUSG00000024076	Fermt1/Npy2r/Enpp2/Itga8/Col8a1/Itga4/Tnxb/Vit	8
BP	GO:0003206	cardiac chamber morphogenesis	5/151	125/17270	0.00484106	0.0944006	ENSMUSG00000010175/ENSMUSG00000028004/ENSMUSG00000022306/ENSMUSG00000027070/ENSMUSG00000039239	Prox1/Npy2r/Zfpm2/Lrp2/Tgfb2	5
BP	GO:0019233	sensory perception of pain	5/151	126/17270	0.00500632	0.0967593	ENSMUSG00000028004/ENSMUSG00000059003/ENSMUSG00000044288/ENSMUSG00000036437/ENSMUSG00000020681	Npy2r/Grin2a/Cnr1/Npy1r/Ace	5
BP	GO:0050918	positive chemotaxis	3/151	40/17270	0.00510875	0.0978729	ENSMUSG00000001741/ENSMUSG00000049107/ENSMUSG00000031380	Il16/Ntf3/Vegfd	3
BP	GO:0046661	male sex differentiation	5/151	127/17270	0.00517555	0.0982904	ENSMUSG00000019230/ENSMUSG00000022306/ENSMUSG00000027070/ENSMUSG00000042372/ENSMUSG00000039239	Lhx9/Zfpm2/Lrp2/Dmrt3/Tgfb2	5
BP	GO:0048644	muscle organ morphogenesis	4/151	80/17270	0.00531045	0.099844	ENSMUSG00000010175/ENSMUSG00000022306/ENSMUSG00000027070/ENSMUSG00000039239	Prox1/Zfpm2/Lrp2/Tgfb2	4
BP	GO:0003231	cardiac ventricle development	5/151	128/17270	0.00534879	0.099844	ENSMUSG00000010175/ENSMUSG00000028004/ENSMUSG00000022306/ENSMUSG00000027070/ENSMUSG00000039239	Prox1/Npy2r/Zfpm2/Lrp2/Tgfb2	5
BP	GO:0021761	limbic system development	4/151	81/17270	0.005549	0.102057	ENSMUSG00000010175/ENSMUSG00000037984/ENSMUSG00000063659/ENSMUSG00000028341	Prox1/Neurod6/Zbtb18/Nr4a3	4
BP	GO:1902993	positive regulation of amyloid precursor protein catabolic process	2/151	13/17270	0.0055608	0.102057	ENSMUSG00000026235/ENSMUSG00000030525	Epha4/Chrna7	2
BP	GO:0014013	regulation of gliogenesis	5/151	130/17270	0.00570752	0.103877	ENSMUSG00000022425/ENSMUSG00000049107/ENSMUSG00000026235/ENSMUSG00000027070/ENSMUSG00000022973	Enpp2/Ntf3/Epha4/Lrp2/Synj1	5
BP	GO:0050770	regulation of axonogenesis	6/151	187/17270	0.00607194	0.109596	ENSMUSG00000025020/ENSMUSG00000041710/ENSMUSG00000026235/ENSMUSG00000025885/ENSMUSG00000029765/ENSMUSG00000028664	Slit1/Trpc5/Epha4/Myo5b/Plxna4/Ephb2	6
BP	GO:0001508	action potential	5/151	133/17270	0.00627697	0.110929	ENSMUSG00000039672/ENSMUSG00000044393/ENSMUSG00000059003/ENSMUSG00000044288/ENSMUSG00000030525	Kcne2/Dsg2/Grin2a/Cnr1/Chrna7	5
BP	GO:0006816	calcium ion transport	9/151	380/17270	0.00628324	0.110929	ENSMUSG00000001741/ENSMUSG00000039672/ENSMUSG00000059003/ENSMUSG00000041710/ENSMUSG00000039239/ENSMUSG00000020681/ENSMUSG00000030525/ENSMUSG00000031376/ENSMUSG00000052353	Il16/Kcne2/Grin2a/Trpc5/Tgfb2/Ace/Chrna7/Atp2b3/Cemip	9
BP	GO:0019226	transmission of nerve impulse	4/151	84/17270	0.00630738	0.110929	ENSMUSG00000039358/ENSMUSG00000042372/ENSMUSG00000051136/ENSMUSG00000030525	Drd5/Dmrt3/Ghsr/Chrna7	4
BP	GO:0042428	serotonin metabolic process	2/151	14/17270	0.00645056	0.110929	ENSMUSG00000059003/ENSMUSG00000021721	Grin2a/Htr1a	2
BP	GO:0042487	regulation of odontogenesis of dentin-containing tooth	2/151	14/17270	0.00645056	0.110929	ENSMUSG00000051920/ENSMUSG00000042372	Rspo2/Dmrt3	2
BP	GO:0048681	negative regulation of axon regeneration	2/151	14/17270	0.00645056	0.110929	ENSMUSG00000026235/ENSMUSG00000064023	Epha4/Klk8	2
BP	GO:0030324	lung development	6/151	191/17270	0.0067136	0.114503	ENSMUSG00000051920/ENSMUSG00000022306/ENSMUSG00000034009/ENSMUSG00000008575/ENSMUSG00000020681/ENSMUSG00000046318	Rspo2/Zfpm2/Rxfp1/Nfib/Ace/Ccbe1	6
BP	GO:0043062	extracellular structure organization	7/151	252/17270	0.00676323	0.114503	ENSMUSG00000027356/ENSMUSG00000026768/ENSMUSG00000034009/ENSMUSG00000038463/ENSMUSG00000039239/ENSMUSG00000033327/ENSMUSG00000024076	Fermt1/Itga8/Rxfp1/Olfml2b/Tgfb2/Tnxb/Vit	7
BP	GO:0030323	respiratory tube development	6/151	194/17270	0.00722619	0.120063	ENSMUSG00000051920/ENSMUSG00000022306/ENSMUSG00000034009/ENSMUSG00000008575/ENSMUSG00000020681/ENSMUSG00000046318	Rspo2/Zfpm2/Rxfp1/Nfib/Ace/Ccbe1	6
BP	GO:0003215	cardiac right ventricle morphogenesis	2/151	15/17270	0.0074005	0.120063	ENSMUSG00000022306/ENSMUSG00000039239	Zfpm2/Tgfb2	2
BP	GO:0042416	dopamine biosynthetic process	2/151	15/17270	0.0074005	0.120063	ENSMUSG00000026826/ENSMUSG00000039239	Nr4a2/Tgfb2	2
BP	GO:1901160	primary amino compound metabolic process	2/151	15/17270	0.0074005	0.120063	ENSMUSG00000059003/ENSMUSG00000021721	Grin2a/Htr1a	2
BP	GO:0030216	keratinocyte differentiation	4/151	88/17270	0.00742147	0.120063	ENSMUSG00000064201/ENSMUSG00000039239/ENSMUSG00000039457/ENSMUSG00000020656	Krt2/Tgfb2/Ppl/Grhl1	4
BP	GO:0060359	response to ammonium ion	4/151	88/17270	0.00742147	0.120063	ENSMUSG00000039358/ENSMUSG00000044288/ENSMUSG00000078816/ENSMUSG00000030525	Drd5/Cnr1/Prkcg/Chrna7	4
BP	GO:0098815	modulation of excitatory postsynaptic potential	3/151	46/17270	0.00755597	0.12134	ENSMUSG00000028004/ENSMUSG00000059003/ENSMUSG00000030525	Npy2r/Grin2a/Chrna7	3
BP	GO:0008544	epidermis development	7/151	258/17270	0.00765387	0.122015	ENSMUSG00000027356/ENSMUSG00000036169/ENSMUSG00000049107/ENSMUSG00000064201/ENSMUSG00000039239/ENSMUSG00000039457/ENSMUSG00000020656	Fermt1/Sostdc1/Ntf3/Krt2/Tgfb2/Ppl/Grhl1	7
BP	GO:0001558	regulation of cell growth	9/151	394/17270	0.00788276	0.124753	ENSMUSG00000025020/ENSMUSG00000056427/ENSMUSG00000041710/ENSMUSG00000024074/ENSMUSG00000026235/ENSMUSG00000025885/ENSMUSG00000029765/ENSMUSG00000039239/ENSMUSG00000067242	Slit1/Slit3/Trpc5/Crim1/Epha4/Myo5b/Plxna4/Tgfb2/Lgi1	9
BP	GO:0048017	inositol lipid-mediated signaling	5/151	142/17270	0.00822346	0.125797	ENSMUSG00000074345/ENSMUSG00000022206/ENSMUSG00000039239/ENSMUSG00000036834/ENSMUSG00000022973	Tnfaip8l3/Npr3/Tgfb2/Plch1/Synj1	5
BP	GO:0010771	negative regulation of cell morphogenesis involved in differentiation	4/151	91/17270	0.00833718	0.125797	ENSMUSG00000025020/ENSMUSG00000041710/ENSMUSG00000026235/ENSMUSG00000028664	Slit1/Trpc5/Epha4/Ephb2	4
BP	GO:0031644	regulation of neurological system process	4/151	91/17270	0.00833718	0.125797	ENSMUSG00000028004/ENSMUSG00000059003/ENSMUSG00000064023/ENSMUSG00000051136	Npy2r/Grin2a/Klk8/Ghsr	4
BP	GO:0003214	cardiac left ventricle morphogenesis	2/151	16/17270	0.00840949	0.125797	ENSMUSG00000028004/ENSMUSG00000039239	Npy2r/Tgfb2	2
BP	GO:0021681	cerebellar granular layer development	2/151	16/17270	0.00840949	0.125797	ENSMUSG00000010175/ENSMUSG00000001911	Prox1/Nfix	2
BP	GO:0032691	negative regulation of interleukin-1 beta production	2/151	16/17270	0.00840949	0.125797	ENSMUSG00000051136/ENSMUSG00000030525	Ghsr/Chrna7	2
BP	GO:0033630	positive regulation of cell adhesion mediated by integrin	2/151	16/17270	0.00840949	0.125797	ENSMUSG00000027356/ENSMUSG00000039239	Fermt1/Tgfb2	2
BP	GO:0070571	negative regulation of neuron projection regeneration	2/151	16/17270	0.00840949	0.125797	ENSMUSG00000026235/ENSMUSG00000064023	Epha4/Klk8	2
BP	GO:0033555	multicellular organismal response to stress	4/151	92/17270	0.00865811	0.128635	ENSMUSG00000028004/ENSMUSG00000026826/ENSMUSG00000021721/ENSMUSG00000078816	Npy2r/Nr4a2/Htr1a/Prkcg	4
BP	GO:0051051	negative regulation of transport	10/151	474/17270	0.00887941	0.131031	ENSMUSG00000027356/ENSMUSG00000028004/ENSMUSG00000039672/ENSMUSG00000044288/ENSMUSG00000036437/ENSMUSG00000039239/ENSMUSG00000020681/ENSMUSG00000020169/ENSMUSG00000051136/ENSMUSG00000028664	Fermt1/Npy2r/Kcne2/Cnr1/Npy1r/Tgfb2/Ace/Best3/Ghsr/Ephb2	10
BP	GO:0009914	hormone transport	8/151	334/17270	0.00919015	0.134707	ENSMUSG00000061808/ENSMUSG00000044288/ENSMUSG00000036437/ENSMUSG00000021721/ENSMUSG00000027070/ENSMUSG00000029716/ENSMUSG00000051136/ENSMUSG00000020848	Ttr/Cnr1/Npy1r/Htr1a/Lrp2/Tfr2/Ghsr/Doc2b	8
BP	GO:0021542	dentate gyrus development	2/151	17/17270	0.00947646	0.135272	ENSMUSG00000010175/ENSMUSG00000037984	Prox1/Neurod6	2
BP	GO:0031645	negative regulation of neurological system process	2/151	17/17270	0.00947646	0.135272	ENSMUSG00000028004/ENSMUSG00000064023	Npy2r/Klk8	2
BP	GO:0033604	negative regulation of catecholamine secretion	2/151	17/17270	0.00947646	0.135272	ENSMUSG00000044288/ENSMUSG00000051136	Cnr1/Ghsr	2
BP	GO:0043278	response to morphine	2/151	17/17270	0.00947646	0.135272	ENSMUSG00000044288/ENSMUSG00000078816	Cnr1/Prkcg	2
BP	GO:0007156	homophilic cell adhesion via plasma membrane adhesion molecules	4/151	95/17270	0.00966909	0.13656	ENSMUSG00000051323/ENSMUSG00000059898/ENSMUSG00000044393/ENSMUSG00000025370	Pcdh19/Dsc3/Dsg2/Cdh9	4
BP	GO:0045927	positive regulation of growth	7/151	270/17270	0.00969173	0.13656	ENSMUSG00000010175/ENSMUSG00000041710/ENSMUSG00000022306/ENSMUSG00000025885/ENSMUSG00000039239/ENSMUSG00000067242/ENSMUSG00000051136	Prox1/Trpc5/Zfpm2/Myo5b/Tgfb2/Lgi1/Ghsr	7
BP	GO:0045216	cell-cell junction organization	6/151	209/17270	0.0102217	0.141165	ENSMUSG00000022425/ENSMUSG00000044393/ENSMUSG00000025370/ENSMUSG00000039239/ENSMUSG00000020681/ENSMUSG00000020656	Enpp2/Dsg2/Cdh9/Tgfb2/Ace/Grhl1	6
BP	GO:0051952	regulation of amine transport	4/151	97/17270	0.010384	0.141165	ENSMUSG00000028004/ENSMUSG00000044288/ENSMUSG00000051136/ENSMUSG00000030525	Npy2r/Cnr1/Ghsr/Chrna7	4
BP	GO:0072347	response to anesthetic	3/151	52/17270	0.0105904	0.141165	ENSMUSG00000039358/ENSMUSG00000044288/ENSMUSG00000078816	Drd5/Cnr1/Prkcg	3
BP	GO:0003084	positive regulation of systemic arterial blood pressure	2/151	18/17270	0.0106003	0.141165	ENSMUSG00000020681/ENSMUSG00000030525	Ace/Chrna7	2
BP	GO:0014061	regulation of norepinephrine secretion	2/151	18/17270	0.0106003	0.141165	ENSMUSG00000051136/ENSMUSG00000030525	Ghsr/Chrna7	2
BP	GO:0014072	response to isoquinoline alkaloid	2/151	18/17270	0.0106003	0.141165	ENSMUSG00000044288/ENSMUSG00000078816	Cnr1/Prkcg	2
BP	GO:0032095	regulation of response to food	2/151	18/17270	0.0106003	0.141165	ENSMUSG00000078816/ENSMUSG00000051136	Prkcg/Ghsr	2
BP	GO:0048243	norepinephrine secretion	2/151	18/17270	0.0106003	0.141165	ENSMUSG00000051136/ENSMUSG00000030525	Ghsr/Chrna7	2
BP	GO:1904424	regulation of GTP binding	2/151	18/17270	0.0106003	0.141165	ENSMUSG00000026235/ENSMUSG00000039239	Epha4/Tgfb2	2
BP	GO:0003073	regulation of systemic arterial blood pressure	4/151	98/17270	0.0107539	0.142342	ENSMUSG00000039358/ENSMUSG00000058488/ENSMUSG00000020681/ENSMUSG00000030525	Drd5/Kl/Ace/Chrna7	4
BP	GO:0055074	calcium ion homeostasis	9/151	415/17270	0.0108435	0.142663	ENSMUSG00000028004/ENSMUSG00000059003/ENSMUSG00000041710/ENSMUSG00000058488/ENSMUSG00000036437/ENSMUSG00000039239/ENSMUSG00000030525/ENSMUSG00000031376/ENSMUSG00000052353	Npy2r/Grin2a/Trpc5/Kl/Npy1r/Tgfb2/Chrna7/Atp2b3/Cemip	9
BP	GO:0035296	regulation of tube diameter	5/151	153/17270	0.0111273	0.144655	ENSMUSG00000035954/ENSMUSG00000039358/ENSMUSG00000036437/ENSMUSG00000021721/ENSMUSG00000020681	Dock4/Drd5/Npy1r/Htr1a/Ace	5
BP	GO:0097746	regulation of blood vessel diameter	5/151	153/17270	0.0111273	0.144655	ENSMUSG00000035954/ENSMUSG00000039358/ENSMUSG00000036437/ENSMUSG00000021721/ENSMUSG00000020681	Dock4/Drd5/Npy1r/Htr1a/Ace	5
BP	GO:0045860	positive regulation of protein kinase activity	9/151	418/17270	0.0113267	0.146375	ENSMUSG00000005268/ENSMUSG00000010175/ENSMUSG00000049107/ENSMUSG00000026235/ENSMUSG00000039239/ENSMUSG00000020681/ENSMUSG00000003948/ENSMUSG00000030525/ENSMUSG00000052353	Prlr/Prox1/Ntf3/Epha4/Tgfb2/Ace/Mmd/Chrna7/Cemip	9
BP	GO:0045776	negative regulation of blood pressure	3/151	54/17270	0.0117369	0.150454	ENSMUSG00000039358/ENSMUSG00000058488/ENSMUSG00000044288	Drd5/Kl/Cnr1	3
BP	GO:0045683	negative regulation of epidermis development	2/151	19/17270	0.01178	0.150454	ENSMUSG00000027356/ENSMUSG00000039239	Fermt1/Tgfb2	2
BP	GO:0015837	amine transport	4/151	101/17270	0.0119144	0.151285	ENSMUSG00000028004/ENSMUSG00000044288/ENSMUSG00000051136/ENSMUSG00000030525	Npy2r/Cnr1/Ghsr/Chrna7	4
BP	GO:0042391	regulation of membrane potential	9/151	422/17270	0.0119959	0.15144	ENSMUSG00000028004/ENSMUSG00000039672/ENSMUSG00000044393/ENSMUSG00000020651/ENSMUSG00000059003/ENSMUSG00000041710/ENSMUSG00000044288/ENSMUSG00000019848/ENSMUSG00000030525	Npy2r/Kcne2/Dsg2/Slc26a4/Grin2a/Trpc5/Cnr1/Popdc3/Chrna7	9
BP	GO:1903522	regulation of blood circulation	6/151	218/17270	0.0123938	0.154973	ENSMUSG00000039672/ENSMUSG00000044393/ENSMUSG00000035954/ENSMUSG00000036437/ENSMUSG00000039239/ENSMUSG00000030525	Kcne2/Dsg2/Dock4/Npy1r/Tgfb2/Chrna7	6
BP	GO:0006875	cellular metal ion homeostasis	10/151	499/17270	0.0124177	0.154973	ENSMUSG00000028004/ENSMUSG00000059003/ENSMUSG00000041710/ENSMUSG00000036437/ENSMUSG00000029716/ENSMUSG00000039239/ENSMUSG00000030525/ENSMUSG00000031618/ENSMUSG00000031376/ENSMUSG00000052353	Npy2r/Grin2a/Trpc5/Npy1r/Tfr2/Tgfb2/Chrna7/Nr3c2/Atp2b3/Cemip	10
BP	GO:0043524	negative regulation of neuron apoptotic process	5/151	158/17270	0.012653	0.15532	ENSMUSG00000007888/ENSMUSG00000049107/ENSMUSG00000026826/ENSMUSG00000078816/ENSMUSG00000028341	Crlf1/Ntf3/Nr4a2/Prkcg/Nr4a3	5
BP	GO:0070838	divalent metal ion transport	9/151	426/17270	0.0126944	0.15532	ENSMUSG00000001741/ENSMUSG00000039672/ENSMUSG00000059003/ENSMUSG00000041710/ENSMUSG00000039239/ENSMUSG00000020681/ENSMUSG00000030525/ENSMUSG00000031376/ENSMUSG00000052353	Il16/Kcne2/Grin2a/Trpc5/Tgfb2/Ace/Chrna7/Atp2b3/Cemip	9
BP	GO:0008584	male gonad development	4/151	103/17270	0.0127311	0.15532	ENSMUSG00000019230/ENSMUSG00000022306/ENSMUSG00000027070/ENSMUSG00000039239	Lhx9/Zfpm2/Lrp2/Tgfb2	4
BP	GO:0060541	respiratory system development	6/151	220/17270	0.0129173	0.15532	ENSMUSG00000051920/ENSMUSG00000022306/ENSMUSG00000034009/ENSMUSG00000008575/ENSMUSG00000020681/ENSMUSG00000046318	Rspo2/Zfpm2/Rxfp1/Nfib/Ace/Ccbe1	6
BP	GO:0001946	lymphangiogenesis	2/151	20/17270	0.0130145	0.15532	ENSMUSG00000010175/ENSMUSG00000046318	Prox1/Ccbe1	2
BP	GO:0010039	response to iron ion	2/151	20/17270	0.0130145	0.15532	ENSMUSG00000026354/ENSMUSG00000029716	Lct/Tfr2	2
BP	GO:0031290	retinal ganglion cell axon guidance	2/151	20/17270	0.0130145	0.15532	ENSMUSG00000025020/ENSMUSG00000028664	Slit1/Ephb2	2
BP	GO:0044851	hair cycle phase	2/151	20/17270	0.0130145	0.15532	ENSMUSG00000027356/ENSMUSG00000039239	Fermt1/Tgfb2	2
BP	GO:0046546	development of primary male sexual characteristics	4/151	104/17270	0.0131525	0.156114	ENSMUSG00000019230/ENSMUSG00000022306/ENSMUSG00000027070/ENSMUSG00000039239	Lhx9/Zfpm2/Lrp2/Tgfb2	4
BP	GO:0072511	divalent inorganic cation transport	9/151	429/17270	0.0132378	0.156278	ENSMUSG00000001741/ENSMUSG00000039672/ENSMUSG00000059003/ENSMUSG00000041710/ENSMUSG00000039239/ENSMUSG00000020681/ENSMUSG00000030525/ENSMUSG00000031376/ENSMUSG00000052353	Il16/Kcne2/Grin2a/Trpc5/Tgfb2/Ace/Chrna7/Atp2b3/Cemip	9
BP	GO:0010977	negative regulation of neuron projection development	5/151	162/17270	0.0139712	0.16185	ENSMUSG00000025020/ENSMUSG00000041710/ENSMUSG00000026235/ENSMUSG00000064023/ENSMUSG00000028664	Slit1/Trpc5/Epha4/Klk8/Ephb2	5
BP	GO:0043588	skin development	6/151	224/17270	0.0140107	0.16185	ENSMUSG00000027356/ENSMUSG00000036169/ENSMUSG00000064201/ENSMUSG00000039239/ENSMUSG00000039457/ENSMUSG00000020656	Fermt1/Sostdc1/Krt2/Tgfb2/Ppl/Grhl1	6
BP	GO:0010565	regulation of cellular ketone metabolic process	4/151	106/17270	0.0140217	0.16185	ENSMUSG00000010175/ENSMUSG00000044288/ENSMUSG00000051136/ENSMUSG00000028341	Prox1/Cnr1/Ghsr/Nr4a3	4
BP	GO:0003181	atrioventricular valve morphogenesis	2/151	21/17270	0.0143027	0.16185	ENSMUSG00000022306/ENSMUSG00000039239	Zfpm2/Tgfb2	2
BP	GO:0036303	lymph vessel morphogenesis	2/151	21/17270	0.0143027	0.16185	ENSMUSG00000010175/ENSMUSG00000046318	Prox1/Ccbe1	2
BP	GO:0042053	regulation of dopamine metabolic process	2/151	21/17270	0.0143027	0.16185	ENSMUSG00000026826/ENSMUSG00000021721	Nr4a2/Htr1a	2
BP	GO:0051797	regulation of hair follicle development	2/151	21/17270	0.0143027	0.16185	ENSMUSG00000027356/ENSMUSG00000039239	Fermt1/Tgfb2	2
BP	GO:1902003	regulation of amyloid-beta formation	2/151	21/17270	0.0143027	0.16185	ENSMUSG00000026235/ENSMUSG00000030525	Epha4/Chrna7	2
BP	GO:0003279	cardiac septum development	4/151	107/17270	0.0144697	0.162896	ENSMUSG00000010175/ENSMUSG00000022306/ENSMUSG00000027070/ENSMUSG00000039239	Prox1/Zfpm2/Lrp2/Tgfb2	4
BP	GO:0050880	regulation of blood vessel size	5/151	164/17270	0.0146637	0.164234	ENSMUSG00000035954/ENSMUSG00000039358/ENSMUSG00000036437/ENSMUSG00000021721/ENSMUSG00000020681	Dock4/Drd5/Npy1r/Htr1a/Ace	5
BP	GO:0045785	positive regulation of cell adhesion	8/151	364/17270	0.0148294	0.164533	ENSMUSG00000027356/ENSMUSG00000028004/ENSMUSG00000022425/ENSMUSG00000068196/ENSMUSG00000027009/ENSMUSG00000039239/ENSMUSG00000024076/ENSMUSG00000028341	Fermt1/Npy2r/Enpp2/Col8a1/Itga4/Tgfb2/Vit/Nr4a3	8
BP	GO:0035904	aorta development	3/151	59/17270	0.014905	0.164533	ENSMUSG00000010175/ENSMUSG00000027070/ENSMUSG00000039239	Prox1/Lrp2/Tgfb2	3
BP	GO:0035150	regulation of tube size	5/151	165/17270	0.0150185	0.164533	ENSMUSG00000035954/ENSMUSG00000039358/ENSMUSG00000036437/ENSMUSG00000021721/ENSMUSG00000020681	Dock4/Drd5/Npy1r/Htr1a/Ace	5
BP	GO:0034330	cell junction organization	6/151	228/17270	0.0151673	0.164533	ENSMUSG00000022425/ENSMUSG00000044393/ENSMUSG00000025370/ENSMUSG00000039239/ENSMUSG00000020681/ENSMUSG00000020656	Enpp2/Dsg2/Cdh9/Tgfb2/Ace/Grhl1	6
BP	GO:0048813	dendrite morphogenesis	5/151	166/17270	0.0153789	0.164533	ENSMUSG00000041710/ENSMUSG00000026235/ENSMUSG00000025885/ENSMUSG00000030525/ENSMUSG00000028664	Trpc5/Epha4/Myo5b/Chrna7/Ephb2	5
BP	GO:0006939	smooth muscle contraction	4/151	109/17270	0.0153927	0.164533	ENSMUSG00000028004/ENSMUSG00000035954/ENSMUSG00000036437/ENSMUSG00000051136	Npy2r/Dock4/Npy1r/Ghsr	4
BP	GO:0050771	negative regulation of axonogenesis	3/151	60/17270	0.0155909	0.164533	ENSMUSG00000025020/ENSMUSG00000026235/ENSMUSG00000028664	Slit1/Epha4/Ephb2	3
BP	GO:0015874	norepinephrine transport	2/151	22/17270	0.0156437	0.164533	ENSMUSG00000051136/ENSMUSG00000030525	Ghsr/Chrna7	2
BP	GO:0042069	regulation of catecholamine metabolic process	2/151	22/17270	0.0156437	0.164533	ENSMUSG00000026826/ENSMUSG00000021721	Nr4a2/Htr1a	2
BP	GO:0061082	myeloid leukocyte cytokine production	2/151	22/17270	0.0156437	0.164533	ENSMUSG00000039239/ENSMUSG00000028341	Tgfb2/Nr4a3	2
BP	GO:0071870	cellular response to catecholamine stimulus	2/151	22/17270	0.0156437	0.164533	ENSMUSG00000039358/ENSMUSG00000028341	Drd5/Nr4a3	2
BP	GO:0010770	positive regulation of cell morphogenesis involved in differentiation	5/151	167/17270	0.0157451	0.164533	ENSMUSG00000022425/ENSMUSG00000041710/ENSMUSG00000026235/ENSMUSG00000025885/ENSMUSG00000029765	Enpp2/Trpc5/Epha4/Myo5b/Plxna4	5
BP	GO:0035265	organ growth	5/151	167/17270	0.0157451	0.164533	ENSMUSG00000005268/ENSMUSG00000010175/ENSMUSG00000051920/ENSMUSG00000022306/ENSMUSG00000039239	Prlr/Prox1/Rspo2/Zfpm2/Tgfb2	5
BP	GO:0050731	positive regulation of peptidyl-tyrosine phosphorylation	5/151	167/17270	0.0157451	0.164533	ENSMUSG00000022425/ENSMUSG00000007888/ENSMUSG00000049107/ENSMUSG00000026235/ENSMUSG00000020681	Enpp2/Crlf1/Ntf3/Epha4/Ace	5
BP	GO:0048588	developmental cell growth	6/151	231/17270	0.0160771	0.166824	ENSMUSG00000025020/ENSMUSG00000056427/ENSMUSG00000041710/ENSMUSG00000026235/ENSMUSG00000025885/ENSMUSG00000029765	Slit1/Slit3/Trpc5/Epha4/Myo5b/Plxna4	6
BP	GO:0009410	response to xenobiotic stimulus	5/151	168/17270	0.0161171	0.166824	ENSMUSG00000059003/ENSMUSG00000026826/ENSMUSG00000039358/ENSMUSG00000044288/ENSMUSG00000078816	Grin2a/Nr4a2/Drd5/Cnr1/Prkcg	5
BP	GO:0003205	cardiac chamber development	5/151	170/17270	0.0168786	0.170437	ENSMUSG00000010175/ENSMUSG00000028004/ENSMUSG00000022306/ENSMUSG00000027070/ENSMUSG00000039239	Prox1/Npy2r/Zfpm2/Lrp2/Tgfb2	5
BP	GO:0003171	atrioventricular valve development	2/151	23/17270	0.0170363	0.170437	ENSMUSG00000022306/ENSMUSG00000039239	Zfpm2/Tgfb2	2
BP	GO:0021533	cell differentiation in hindbrain	2/151	23/17270	0.0170363	0.170437	ENSMUSG00000010175/ENSMUSG00000001911	Prox1/Nfix	2
BP	GO:0032692	negative regulation of interleukin-1 production	2/151	23/17270	0.0170363	0.170437	ENSMUSG00000051136/ENSMUSG00000030525	Ghsr/Chrna7	2
BP	GO:0071868	cellular response to monoamine stimulus	2/151	23/17270	0.0170363	0.170437	ENSMUSG00000039358/ENSMUSG00000028341	Drd5/Nr4a3	2
BP	GO:0071869	response to catecholamine	2/151	23/17270	0.0170363	0.170437	ENSMUSG00000039358/ENSMUSG00000028341	Drd5/Nr4a3	2
BP	GO:1903319	positive regulation of protein maturation	2/151	23/17270	0.0170363	0.170437	ENSMUSG00000029716/ENSMUSG00000046318	Tfr2/Ccbe1	2
BP	GO:0072507	divalent inorganic cation homeostasis	9/151	448/17270	0.0170905	0.170437	ENSMUSG00000028004/ENSMUSG00000059003/ENSMUSG00000041710/ENSMUSG00000058488/ENSMUSG00000036437/ENSMUSG00000039239/ENSMUSG00000030525/ENSMUSG00000031376/ENSMUSG00000052353	Npy2r/Grin2a/Trpc5/Kl/Npy1r/Tgfb2/Chrna7/Atp2b3/Cemip	9
BP	GO:0048168	regulation of neuronal synaptic plasticity	3/151	63/17270	0.017754	0.175452	ENSMUSG00000059003/ENSMUSG00000039358/ENSMUSG00000028664	Grin2a/Drd5/Ephb2	3
BP	GO:0060997	dendritic spine morphogenesis	3/151	63/17270	0.017754	0.175452	ENSMUSG00000026235/ENSMUSG00000025885/ENSMUSG00000028664	Epha4/Myo5b/Ephb2	3
BP	GO:0034763	negative regulation of transmembrane transport	4/151	114/17270	0.0178599	0.175703	ENSMUSG00000039672/ENSMUSG00000039239/ENSMUSG00000020681/ENSMUSG00000028664	Kcne2/Tgfb2/Ace/Ephb2	4
BP	GO:0003007	heart morphogenesis	6/151	237/17270	0.0180089	0.176374	ENSMUSG00000010175/ENSMUSG00000028004/ENSMUSG00000022306/ENSMUSG00000036437/ENSMUSG00000027070/ENSMUSG00000039239	Prox1/Npy2r/Zfpm2/Npy1r/Lrp2/Tgfb2	6
BP	GO:0032104	regulation of response to extracellular stimulus	2/151	24/17270	0.0184797	0.177796	ENSMUSG00000078816/ENSMUSG00000051136	Prkcg/Ghsr	2
BP	GO:0032107	regulation of response to nutrient levels	2/151	24/17270	0.0184797	0.177796	ENSMUSG00000078816/ENSMUSG00000051136	Prkcg/Ghsr	2
BP	GO:0042430	indole-containing compound metabolic process	2/151	24/17270	0.0184797	0.177796	ENSMUSG00000059003/ENSMUSG00000021721	Grin2a/Htr1a	2
BP	GO:0071867	response to monoamine	2/151	24/17270	0.0184797	0.177796	ENSMUSG00000039358/ENSMUSG00000028341	Drd5/Nr4a3	2
BP	GO:0060996	dendritic spine development	4/151	116/17270	0.0189118	0.180364	ENSMUSG00000026235/ENSMUSG00000025885/ENSMUSG00000052135/ENSMUSG00000028664	Epha4/Myo5b/Foxo6/Ephb2	4
BP	GO:0097305	response to alcohol	4/151	116/17270	0.0189118	0.180364	ENSMUSG00000026354/ENSMUSG00000059003/ENSMUSG00000044288/ENSMUSG00000030525	Lct/Grin2a/Cnr1/Chrna7	4
BP	GO:0048844	artery morphogenesis	3/151	65/17270	0.0192844	0.181779	ENSMUSG00000010175/ENSMUSG00000027070/ENSMUSG00000039239	Prox1/Lrp2/Tgfb2	3
BP	GO:0043523	regulation of neuron apoptotic process	6/151	241/17270	0.0193818	0.181779	ENSMUSG00000007888/ENSMUSG00000049107/ENSMUSG00000026826/ENSMUSG00000078816/ENSMUSG00000039239/ENSMUSG00000028341	Crlf1/Ntf3/Nr4a2/Prkcg/Tgfb2/Nr4a3	6
BP	GO:0010769	regulation of cell morphogenesis involved in differentiation	7/151	311/17270	0.0196668	0.181779	ENSMUSG00000025020/ENSMUSG00000022425/ENSMUSG00000041710/ENSMUSG00000026235/ENSMUSG00000025885/ENSMUSG00000029765/ENSMUSG00000028664	Slit1/Enpp2/Trpc5/Epha4/Myo5b/Plxna4/Ephb2	7
BP	GO:0051480	regulation of cytosolic calcium ion concentration	7/151	311/17270	0.0196668	0.181779	ENSMUSG00000028004/ENSMUSG00000059003/ENSMUSG00000041710/ENSMUSG00000036437/ENSMUSG00000039239/ENSMUSG00000031376/ENSMUSG00000052353	Npy2r/Grin2a/Trpc5/Npy1r/Tgfb2/Atp2b3/Cemip	7
BP	GO:0014821	phasic smooth muscle contraction	2/151	25/17270	0.0199729	0.181779	ENSMUSG00000036437/ENSMUSG00000051136	Npy1r/Ghsr	2
BP	GO:0021602	cranial nerve morphogenesis	2/151	25/17270	0.0199729	0.181779	ENSMUSG00000029765/ENSMUSG00000028664	Plxna4/Ephb2	2
BP	GO:0030511	positive regulation of transforming growth factor beta receptor signaling pathway	2/151	25/17270	0.0199729	0.181779	ENSMUSG00000027356/ENSMUSG00000026768	Fermt1/Itga8	2
BP	GO:0048521	negative regulation of behavior	2/151	25/17270	0.0199729	0.181779	ENSMUSG00000028004/ENSMUSG00000051136	Npy2r/Ghsr	2
BP	GO:0086005	ventricular cardiac muscle cell action potential	2/151	25/17270	0.0199729	0.181779	ENSMUSG00000039672/ENSMUSG00000044393	Kcne2/Dsg2	2
BP	GO:1903846	positive regulation of cellular response to transforming growth factor beta stimulus	2/151	25/17270	0.0199729	0.181779	ENSMUSG00000027356/ENSMUSG00000026768	Fermt1/Itga8	2
BP	GO:0001655	urogenital system development	7/151	312/17270	0.0199757	0.181779	ENSMUSG00000005268/ENSMUSG00000007888/ENSMUSG00000026768/ENSMUSG00000026235/ENSMUSG00000039239/ENSMUSG00000020681/ENSMUSG00000028664	Prlr/Crlf1/Itga8/Epha4/Tgfb2/Ace/Ephb2	7
BP	GO:0009755	hormone-mediated signaling pathway	5/151	179/17270	0.0206008	0.185177	ENSMUSG00000005268/ENSMUSG00000026826/ENSMUSG00000051136/ENSMUSG00000028341/ENSMUSG00000031618	Prlr/Nr4a2/Ghsr/Nr4a3/Nr3c2	5
BP	GO:0050807	regulation of synapse organization	5/151	179/17270	0.0206008	0.185177	ENSMUSG00000026235/ENSMUSG00000064023/ENSMUSG00000051136/ENSMUSG00000030525/ENSMUSG00000028664	Epha4/Klk8/Ghsr/Chrna7/Ephb2	5
BP	GO:0009636	response to toxic substance	7/151	314/17270	0.0206035	0.185177	ENSMUSG00000026354/ENSMUSG00000059003/ENSMUSG00000026826/ENSMUSG00000039358/ENSMUSG00000044288/ENSMUSG00000028341/ENSMUSG00000030525	Lct/Grin2a/Nr4a2/Drd5/Cnr1/Nr4a3/Chrna7	7
BP	GO:0090287	regulation of cellular response to growth factor stimulus	6/151	245/17270	0.0208247	0.186179	ENSMUSG00000027356/ENSMUSG00000036169/ENSMUSG00000026768/ENSMUSG00000031380/ENSMUSG00000027070/ENSMUSG00000046318	Fermt1/Sostdc1/Itga8/Vegfd/Lrp2/Ccbe1	6
BP	GO:0006940	regulation of smooth muscle contraction	3/151	67/17270	0.0208855	0.186179	ENSMUSG00000028004/ENSMUSG00000035954/ENSMUSG00000051136	Npy2r/Dock4/Ghsr	3
BP	GO:0060291	long-term synaptic potentiation	4/151	120/17270	0.0211289	0.186965	ENSMUSG00000059003/ENSMUSG00000026235/ENSMUSG00000030525/ENSMUSG00000028664	Grin2a/Epha4/Chrna7/Ephb2	4
BP	GO:0021697	cerebellar cortex formation	2/151	26/17270	0.0215148	0.186965	ENSMUSG00000010175/ENSMUSG00000001911	Prox1/Nfix	2
BP	GO:0048745	smooth muscle tissue development	2/151	26/17270	0.0215148	0.186965	ENSMUSG00000010175/ENSMUSG00000026768	Prox1/Itga8	2
BP	GO:0048820	hair follicle maturation	2/151	26/17270	0.0215148	0.186965	ENSMUSG00000027356/ENSMUSG00000039239	Fermt1/Tgfb2	2
BP	GO:1902991	regulation of amyloid precursor protein catabolic process	2/151	26/17270	0.0215148	0.186965	ENSMUSG00000026235/ENSMUSG00000030525	Epha4/Chrna7	2
BP	GO:1904645	response to amyloid-beta	2/151	26/17270	0.0215148	0.186965	ENSMUSG00000026235/ENSMUSG00000030525	Epha4/Chrna7	2
BP	GO:0060560	developmental growth involved in morphogenesis	6/151	247/17270	0.0215728	0.186965	ENSMUSG00000025020/ENSMUSG00000056427/ENSMUSG00000041710/ENSMUSG00000026235/ENSMUSG00000025885/ENSMUSG00000029765	Slit1/Slit3/Trpc5/Epha4/Myo5b/Plxna4	6
BP	GO:0001525	angiogenesis	9/151	467/17270	0.0217084	0.187396	ENSMUSG00000022425/ENSMUSG00000031380/ENSMUSG00000068196/ENSMUSG00000039239/ENSMUSG00000020681/ENSMUSG00000046318/ENSMUSG00000051136/ENSMUSG00000030525/ENSMUSG00000028664	Enpp2/Vegfd/Col8a1/Tgfb2/Ace/Ccbe1/Ghsr/Chrna7/Ephb2	9
BP	GO:0007160	cell-matrix adhesion	5/151	182/17270	0.0219516	0.18875	ENSMUSG00000027356/ENSMUSG00000022425/ENSMUSG00000026768/ENSMUSG00000027009/ENSMUSG00000033327	Fermt1/Enpp2/Itga8/Itga4/Tnxb	5
BP	GO:0034205	amyloid-beta formation	2/151	27/17270	0.0231045	0.197111	ENSMUSG00000026235/ENSMUSG00000030525	Epha4/Chrna7	2
BP	GO:0042481	regulation of odontogenesis	2/151	27/17270	0.0231045	0.197111	ENSMUSG00000051920/ENSMUSG00000042372	Rspo2/Dmrt3	2
BP	GO:0001666	response to hypoxia	5/151	185/17270	0.0233589	0.197489	ENSMUSG00000031380/ENSMUSG00000026354/ENSMUSG00000026826/ENSMUSG00000039239/ENSMUSG00000030525	Vegfd/Lct/Nr4a2/Tgfb2/Chrna7	5
BP	GO:0048839	inner ear development	5/151	185/17270	0.0233589	0.197489	ENSMUSG00000010175/ENSMUSG00000026768/ENSMUSG00000039239/ENSMUSG00000028341/ENSMUSG00000028664	Prox1/Itga8/Tgfb2/Nr4a3/Ephb2	5
BP	GO:0045682	regulation of epidermis development	3/151	70/17270	0.0234201	0.197489	ENSMUSG00000027356/ENSMUSG00000039239/ENSMUSG00000020656	Fermt1/Tgfb2/Grhl1	3
BP	GO:0016049	cell growth	9/151	475/17270	0.0238997	0.200101	ENSMUSG00000025020/ENSMUSG00000056427/ENSMUSG00000041710/ENSMUSG00000024074/ENSMUSG00000026235/ENSMUSG00000025885/ENSMUSG00000029765/ENSMUSG00000039239/ENSMUSG00000067242	Slit1/Slit3/Trpc5/Crim1/Epha4/Myo5b/Plxna4/Tgfb2/Lgi1	9
BP	GO:0007193	adenylate cyclase-inhibiting G-protein coupled receptor signaling pathway	3/151	71/17270	0.0243005	0.200101	ENSMUSG00000028004/ENSMUSG00000022206/ENSMUSG00000021721	Npy2r/Npr3/Htr1a	3
BP	GO:0010631	epithelial cell migration	6/151	254/17270	0.0243342	0.200101	ENSMUSG00000027356/ENSMUSG00000010175/ENSMUSG00000022425/ENSMUSG00000071856/ENSMUSG00000039239/ENSMUSG00000046318	Fermt1/Prox1/Enpp2/Mcc/Tgfb2/Ccbe1	6
BP	GO:0046879	hormone secretion	7/151	326/17270	0.0246619	0.200101	ENSMUSG00000044288/ENSMUSG00000036437/ENSMUSG00000021721/ENSMUSG00000027070/ENSMUSG00000029716/ENSMUSG00000051136/ENSMUSG00000020848	Cnr1/Npy1r/Htr1a/Lrp2/Tfr2/Ghsr/Doc2b	7
BP	GO:0001945	lymph vessel development	2/151	28/17270	0.0247411	0.200101	ENSMUSG00000010175/ENSMUSG00000046318	Prox1/Ccbe1	2
BP	GO:0003209	cardiac atrium morphogenesis	2/151	28/17270	0.0247411	0.200101	ENSMUSG00000010175/ENSMUSG00000039239	Prox1/Tgfb2	2
BP	GO:0045616	regulation of keratinocyte differentiation	2/151	28/17270	0.0247411	0.200101	ENSMUSG00000039239/ENSMUSG00000020656	Tgfb2/Grhl1	2
BP	GO:0051354	negative regulation of oxidoreductase activity	2/151	28/17270	0.0247411	0.200101	ENSMUSG00000039358/ENSMUSG00000044288	Drd5/Cnr1	2
BP	GO:0090132	epithelium migration	6/151	255/17270	0.0247471	0.200101	ENSMUSG00000027356/ENSMUSG00000010175/ENSMUSG00000022425/ENSMUSG00000071856/ENSMUSG00000039239/ENSMUSG00000046318	Fermt1/Prox1/Enpp2/Mcc/Tgfb2/Ccbe1	6
BP	GO:0030335	positive regulation of cell migration	9/151	478/17270	0.0247609	0.200101	ENSMUSG00000010175/ENSMUSG00000022425/ENSMUSG00000049107/ENSMUSG00000031380/ENSMUSG00000035954/ENSMUSG00000027009/ENSMUSG00000039239/ENSMUSG00000046318/ENSMUSG00000052353	Prox1/Enpp2/Ntf3/Vegfd/Dock4/Itga4/Tgfb2/Ccbe1/Cemip	9
BP	GO:0010810	regulation of cell-substrate adhesion	5/151	188/17270	0.0248234	0.200101	ENSMUSG00000027356/ENSMUSG00000028004/ENSMUSG00000022425/ENSMUSG00000068196/ENSMUSG00000024076	Fermt1/Npy2r/Enpp2/Col8a1/Vit	5
BP	GO:0006874	cellular calcium ion homeostasis	8/151	401/17270	0.0248293	0.200101	ENSMUSG00000028004/ENSMUSG00000059003/ENSMUSG00000041710/ENSMUSG00000036437/ENSMUSG00000039239/ENSMUSG00000030525/ENSMUSG00000031376/ENSMUSG00000052353	Npy2r/Grin2a/Trpc5/Npy1r/Tgfb2/Chrna7/Atp2b3/Cemip	8
BP	GO:0050678	regulation of epithelial cell proliferation	7/151	327/17270	0.0250232	0.200393	ENSMUSG00000010175/ENSMUSG00000031380/ENSMUSG00000008575/ENSMUSG00000071856/ENSMUSG00000039239/ENSMUSG00000051136/ENSMUSG00000028341	Prox1/Vegfd/Nfib/Mcc/Tgfb2/Ghsr/Nr4a3	7
BP	GO:0042475	odontogenesis of dentin-containing tooth	3/151	72/17270	0.0251986	0.200393	ENSMUSG00000036169/ENSMUSG00000051920/ENSMUSG00000042372	Sostdc1/Rspo2/Dmrt3	3
BP	GO:0003018	vascular process in circulatory system	5/151	189/17270	0.0253244	0.200393	ENSMUSG00000035954/ENSMUSG00000039358/ENSMUSG00000036437/ENSMUSG00000021721/ENSMUSG00000020681	Dock4/Drd5/Npy1r/Htr1a/Ace	5
BP	GO:0006898	receptor-mediated endocytosis	5/151	189/17270	0.0253244	0.200393	ENSMUSG00000049107/ENSMUSG00000027070/ENSMUSG00000027009/ENSMUSG00000029716/ENSMUSG00000022973	Ntf3/Lrp2/Itga4/Tfr2/Synj1	5
BP	GO:0008361	regulation of cell size	5/151	189/17270	0.0253244	0.200393	ENSMUSG00000025020/ENSMUSG00000041710/ENSMUSG00000026235/ENSMUSG00000025885/ENSMUSG00000029765	Slit1/Trpc5/Epha4/Myo5b/Plxna4	5
BP	GO:0060537	muscle tissue development	8/151	403/17270	0.0254781	0.200881	ENSMUSG00000010175/ENSMUSG00000044393/ENSMUSG00000026768/ENSMUSG00000022306/ENSMUSG00000027070/ENSMUSG00000039239/ENSMUSG00000019848/ENSMUSG00000063659	Prox1/Dsg2/Itga8/Zfpm2/Lrp2/Tgfb2/Popdc3/Zbtb18	8
BP	GO:0090130	tissue migration	6/151	257/17270	0.025587	0.200994	ENSMUSG00000027356/ENSMUSG00000010175/ENSMUSG00000022425/ENSMUSG00000071856/ENSMUSG00000039239/ENSMUSG00000046318	Fermt1/Prox1/Enpp2/Mcc/Tgfb2/Ccbe1	6
BP	GO:0010634	positive regulation of epithelial cell migration	4/151	128/17270	0.026025	0.200994	ENSMUSG00000010175/ENSMUSG00000022425/ENSMUSG00000039239/ENSMUSG00000046318	Prox1/Enpp2/Tgfb2/Ccbe1	4
BP	GO:0033209	tumor necrosis factor-mediated signaling pathway	3/151	73/17270	0.0261144	0.200994	ENSMUSG00000033740/ENSMUSG00000032586/ENSMUSG00000024793	St18/Traip/Tnfrsf25	3
BP	GO:1904063	negative regulation of cation transmembrane transport	3/151	73/17270	0.0261144	0.200994	ENSMUSG00000039672/ENSMUSG00000039239/ENSMUSG00000028664	Kcne2/Tgfb2/Ephb2	3
BP	GO:0031345	negative regulation of cell projection organization	5/151	191/17270	0.0263458	0.200994	ENSMUSG00000025020/ENSMUSG00000041710/ENSMUSG00000026235/ENSMUSG00000064023/ENSMUSG00000028664	Slit1/Trpc5/Epha4/Klk8/Ephb2	5
BP	GO:0048639	positive regulation of developmental growth	5/151	191/17270	0.0263458	0.200994	ENSMUSG00000010175/ENSMUSG00000041710/ENSMUSG00000022306/ENSMUSG00000025885/ENSMUSG00000051136	Prox1/Trpc5/Zfpm2/Myo5b/Ghsr	5
BP	GO:0050803	regulation of synapse structure or activity	5/151	191/17270	0.0263458	0.200994	ENSMUSG00000026235/ENSMUSG00000064023/ENSMUSG00000051136/ENSMUSG00000030525/ENSMUSG00000028664	Epha4/Klk8/Ghsr/Chrna7/Ephb2	5
BP	GO:0010800	positive regulation of peptidyl-threonine phosphorylation	2/151	29/17270	0.0264237	0.200994	ENSMUSG00000041710/ENSMUSG00000052353	Trpc5/Cemip	2
BP	GO:0035640	exploration behavior	2/151	29/17270	0.0264237	0.200994	ENSMUSG00000021721/ENSMUSG00000061080	Htr1a/Lsamp	2
BP	GO:0048841	regulation of axon extension involved in axon guidance	2/151	29/17270	0.0264237	0.200994	ENSMUSG00000025020/ENSMUSG00000029765	Slit1/Plxna4	2
BP	GO:1901214	regulation of neuron death	7/151	331/17270	0.0265048	0.200994	ENSMUSG00000007888/ENSMUSG00000049107/ENSMUSG00000026826/ENSMUSG00000078816/ENSMUSG00000039239/ENSMUSG00000028341/ENSMUSG00000030525	Crlf1/Ntf3/Nr4a2/Prkcg/Tgfb2/Nr4a3/Chrna7	7
BP	GO:0050920	regulation of chemotaxis	5/151	192/17270	0.0268662	0.202998	ENSMUSG00000001741/ENSMUSG00000025020/ENSMUSG00000049107/ENSMUSG00000031380/ENSMUSG00000029765	Il16/Slit1/Ntf3/Vegfd/Plxna4	5
BP	GO:0043279	response to alkaloid	3/151	74/17270	0.0270478	0.202998	ENSMUSG00000039358/ENSMUSG00000044288/ENSMUSG00000078816	Drd5/Cnr1/Prkcg	3
BP	GO:0060976	coronary vasculature development	3/151	74/17270	0.0270478	0.202998	ENSMUSG00000022306/ENSMUSG00000027070/ENSMUSG00000020681	Zfpm2/Lrp2/Ace	3
BP	GO:0060047	heart contraction	5/151	194/17270	0.0279267	0.204261	ENSMUSG00000039672/ENSMUSG00000044393/ENSMUSG00000039239/ENSMUSG00000020681/ENSMUSG00000030525	Kcne2/Dsg2/Tgfb2/Ace/Chrna7	5
BP	GO:1901617	organic hydroxy compound biosynthetic process	5/151	194/17270	0.0279267	0.204261	ENSMUSG00000010175/ENSMUSG00000026826/ENSMUSG00000030450/ENSMUSG00000058488/ENSMUSG00000039239	Prox1/Nr4a2/Oca2/Kl/Tgfb2	5
BP	GO:0019217	regulation of fatty acid metabolic process	3/151	75/17270	0.027999	0.204261	ENSMUSG00000044288/ENSMUSG00000051136/ENSMUSG00000028341	Cnr1/Ghsr/Nr4a3	3
BP	GO:0051341	regulation of oxidoreductase activity	3/151	75/17270	0.027999	0.204261	ENSMUSG00000039358/ENSMUSG00000044288/ENSMUSG00000022206	Drd5/Cnr1/Npr3	3
BP	GO:0014046	dopamine secretion	2/151	30/17270	0.0281513	0.204261	ENSMUSG00000028004/ENSMUSG00000044288	Npy2r/Cnr1	2
BP	GO:0014059	regulation of dopamine secretion	2/151	30/17270	0.0281513	0.204261	ENSMUSG00000028004/ENSMUSG00000044288	Npy2r/Cnr1	2
BP	GO:0031069	hair follicle morphogenesis	2/151	30/17270	0.0281513	0.204261	ENSMUSG00000036169/ENSMUSG00000039239	Sostdc1/Tgfb2	2
BP	GO:0035094	response to nicotine	2/151	30/17270	0.0281513	0.204261	ENSMUSG00000044288/ENSMUSG00000030525	Cnr1/Chrna7	2
BP	GO:0042634	regulation of hair cycle	2/151	30/17270	0.0281513	0.204261	ENSMUSG00000027356/ENSMUSG00000039239	Fermt1/Tgfb2	2
BP	GO:0048679	regulation of axon regeneration	2/151	30/17270	0.0281513	0.204261	ENSMUSG00000026235/ENSMUSG00000064023	Epha4/Klk8	2
BP	GO:0036293	response to decreased oxygen levels	5/151	195/17270	0.0284668	0.205866	ENSMUSG00000031380/ENSMUSG00000026354/ENSMUSG00000026826/ENSMUSG00000039239/ENSMUSG00000030525	Vegfd/Lct/Nr4a2/Tgfb2/Chrna7	5
BP	GO:2000147	positive regulation of cell motility	9/151	491/17270	0.0287497	0.207178	ENSMUSG00000010175/ENSMUSG00000022425/ENSMUSG00000049107/ENSMUSG00000031380/ENSMUSG00000035954/ENSMUSG00000027009/ENSMUSG00000039239/ENSMUSG00000046318/ENSMUSG00000052353	Prox1/Enpp2/Ntf3/Vegfd/Dock4/Itga4/Tgfb2/Ccbe1/Cemip	9
BP	GO:1901652	response to peptide	7/151	337/17270	0.0288379	0.207178	ENSMUSG00000044067/ENSMUSG00000026826/ENSMUSG00000026235/ENSMUSG00000058488/ENSMUSG00000051136/ENSMUSG00000028341/ENSMUSG00000030525	Gpr22/Nr4a2/Epha4/Kl/Ghsr/Nr4a3/Chrna7	7
BP	GO:0044106	cellular amine metabolic process	3/151	76/17270	0.0289678	0.207428	ENSMUSG00000026826/ENSMUSG00000021721/ENSMUSG00000030525	Nr4a2/Htr1a/Chrna7	3
BP	GO:0003015	heart process	5/151	197/17270	0.0295668	0.209901	ENSMUSG00000039672/ENSMUSG00000044393/ENSMUSG00000039239/ENSMUSG00000020681/ENSMUSG00000030525	Kcne2/Dsg2/Tgfb2/Ace/Chrna7	5
BP	GO:0032103	positive regulation of response to external stimulus	6/151	266/17270	0.0296015	0.209901	ENSMUSG00000001741/ENSMUSG00000049107/ENSMUSG00000031380/ENSMUSG00000044288/ENSMUSG00000020681/ENSMUSG00000051136	Il16/Ntf3/Vegfd/Cnr1/Ace/Ghsr	6
BP	GO:0051402	neuron apoptotic process	6/151	266/17270	0.0296015	0.209901	ENSMUSG00000007888/ENSMUSG00000049107/ENSMUSG00000026826/ENSMUSG00000078816/ENSMUSG00000039239/ENSMUSG00000028341	Crlf1/Ntf3/Nr4a2/Prkcg/Tgfb2/Nr4a3	6
BP	GO:0046320	regulation of fatty acid oxidation	2/151	31/17270	0.029923	0.210135	ENSMUSG00000044288/ENSMUSG00000028341	Cnr1/Nr4a3	2
BP	GO:0050999	regulation of nitric-oxide synthase activity	2/151	31/17270	0.029923	0.210135	ENSMUSG00000044288/ENSMUSG00000022206	Cnr1/Npr3	2
BP	GO:2000463	positive regulation of excitatory postsynaptic potential	2/151	31/17270	0.029923	0.210135	ENSMUSG00000059003/ENSMUSG00000030525	Grin2a/Chrna7	2
BP	GO:0045666	positive regulation of neuron differentiation	8/151	417/17270	0.0303546	0.212482	ENSMUSG00000010175/ENSMUSG00000041710/ENSMUSG00000026235/ENSMUSG00000044288/ENSMUSG00000025885/ENSMUSG00000029765/ENSMUSG00000052135/ENSMUSG00000003948	Prox1/Trpc5/Epha4/Cnr1/Myo5b/Plxna4/Foxo6/Mmd	8
BP	GO:0060079	excitatory postsynaptic potential	3/151	78/17270	0.0309582	0.216015	ENSMUSG00000028004/ENSMUSG00000059003/ENSMUSG00000030525	Npy2r/Grin2a/Chrna7	3
BP	GO:0090596	sensory organ morphogenesis	6/151	270/17270	0.0315116	0.217974	ENSMUSG00000010175/ENSMUSG00000026768/ENSMUSG00000068196/ENSMUSG00000034739/ENSMUSG00000028341/ENSMUSG00000028664	Prox1/Itga8/Col8a1/Mfrp/Nr4a3/Ephb2	6
BP	GO:0019933	cAMP-mediated signaling	4/151	136/17270	0.03155	0.217974	ENSMUSG00000028004/ENSMUSG00000036357/ENSMUSG00000039358/ENSMUSG00000034009	Npy2r/Gpr101/Drd5/Rxfp1	4
BP	GO:0003230	cardiac atrium development	2/151	32/17270	0.031738	0.217974	ENSMUSG00000010175/ENSMUSG00000039239	Prox1/Tgfb2	2
BP	GO:0009312	oligosaccharide biosynthetic process	2/151	32/17270	0.031738	0.217974	ENSMUSG00000034040/ENSMUSG00000039037	Galnt17/St6galnac5	2
BP	GO:0086091	regulation of heart rate by cardiac conduction	2/151	32/17270	0.031738	0.217974	ENSMUSG00000039672/ENSMUSG00000044393	Kcne2/Dsg2	2
BP	GO:0001938	positive regulation of endothelial cell proliferation	3/151	79/17270	0.0319797	0.21841	ENSMUSG00000010175/ENSMUSG00000031380/ENSMUSG00000051136	Prox1/Vegfd/Ghsr	3
BP	GO:0046883	regulation of hormone secretion	6/151	271/17270	0.0320014	0.21841	ENSMUSG00000044288/ENSMUSG00000036437/ENSMUSG00000021721/ENSMUSG00000029716/ENSMUSG00000051136/ENSMUSG00000020848	Cnr1/Npy1r/Htr1a/Tfr2/Ghsr/Doc2b	6
BP	GO:0006936	muscle contraction	6/151	272/17270	0.0324962	0.221095	ENSMUSG00000028004/ENSMUSG00000039672/ENSMUSG00000044393/ENSMUSG00000035954/ENSMUSG00000036437/ENSMUSG00000051136	Npy2r/Kcne2/Dsg2/Dock4/Npy1r/Ghsr	6
BP	GO:0010632	regulation of epithelial cell migration	5/151	203/17270	0.0330267	0.22308	ENSMUSG00000010175/ENSMUSG00000022425/ENSMUSG00000071856/ENSMUSG00000039239/ENSMUSG00000046318	Prox1/Enpp2/Mcc/Tgfb2/Ccbe1	5
BP	GO:0016358	dendrite development	6/151	274/17270	0.0335006	0.22308	ENSMUSG00000041710/ENSMUSG00000026235/ENSMUSG00000025885/ENSMUSG00000052135/ENSMUSG00000030525/ENSMUSG00000028664	Trpc5/Epha4/Myo5b/Foxo6/Chrna7/Ephb2	6
BP	GO:0001963	synaptic transmission, dopaminergic	2/151	33/17270	0.0335953	0.22308	ENSMUSG00000039358/ENSMUSG00000030525	Drd5/Chrna7	2
BP	GO:0035909	aorta morphogenesis	2/151	33/17270	0.0335953	0.22308	ENSMUSG00000010175/ENSMUSG00000039239	Prox1/Tgfb2	2
BP	GO:0048013	ephrin receptor signaling pathway	2/151	33/17270	0.0335953	0.22308	ENSMUSG00000026235/ENSMUSG00000028664	Epha4/Ephb2	2
BP	GO:0051953	negative regulation of amine transport	2/151	33/17270	0.0335953	0.22308	ENSMUSG00000044288/ENSMUSG00000051136	Cnr1/Ghsr	2
BP	GO:2000108	positive regulation of leukocyte apoptotic process	2/151	33/17270	0.0335953	0.22308	ENSMUSG00000039239/ENSMUSG00000028341	Tgfb2/Nr4a3	2
BP	GO:0015850	organic hydroxy compound transport	5/151	204/17270	0.0336269	0.22308	ENSMUSG00000028004/ENSMUSG00000044288/ENSMUSG00000021721/ENSMUSG00000051136/ENSMUSG00000030525	Npy2r/Cnr1/Htr1a/Ghsr/Chrna7	5
BP	GO:0048015	phosphatidylinositol-mediated signaling	4/151	139/17270	0.0337864	0.22308	ENSMUSG00000022206/ENSMUSG00000039239/ENSMUSG00000036834/ENSMUSG00000022973	Npr3/Tgfb2/Plch1/Synj1	4
BP	GO:0072503	cellular divalent inorganic cation homeostasis	8/151	426/17270	0.0338093	0.22308	ENSMUSG00000028004/ENSMUSG00000059003/ENSMUSG00000041710/ENSMUSG00000036437/ENSMUSG00000039239/ENSMUSG00000030525/ENSMUSG00000031376/ENSMUSG00000052353	Npy2r/Grin2a/Trpc5/Npy1r/Tgfb2/Chrna7/Atp2b3/Cemip	8
BP	GO:0045765	regulation of angiogenesis	6/151	275/17270	0.0340103	0.223485	ENSMUSG00000022425/ENSMUSG00000031380/ENSMUSG00000039239/ENSMUSG00000046318/ENSMUSG00000051136/ENSMUSG00000030525	Enpp2/Vegfd/Tgfb2/Ccbe1/Ghsr/Chrna7	6
BP	GO:1903524	positive regulation of blood circulation	3/151	81/17270	0.0340753	0.223485	ENSMUSG00000036437/ENSMUSG00000039239/ENSMUSG00000030525	Npy1r/Tgfb2/Chrna7	3
BP	GO:0090092	regulation of transmembrane receptor protein serine/threonine kinase signaling pathway	5/151	205/17270	0.0342339	0.223852	ENSMUSG00000027356/ENSMUSG00000036169/ENSMUSG00000026768/ENSMUSG00000027070/ENSMUSG00000039239	Fermt1/Sostdc1/Itga8/Lrp2/Tgfb2	5
BP	GO:0009308	amine metabolic process	3/151	82/17270	0.0351493	0.22847	ENSMUSG00000026826/ENSMUSG00000021721/ENSMUSG00000030525	Nr4a2/Htr1a/Chrna7	3
BP	GO:0045685	regulation of glial cell differentiation	3/151	82/17270	0.0351493	0.22847	ENSMUSG00000022425/ENSMUSG00000049107/ENSMUSG00000026235	Enpp2/Ntf3/Epha4	3
BP	GO:0033628	regulation of cell adhesion mediated by integrin	2/151	34/17270	0.0354941	0.229346	ENSMUSG00000027356/ENSMUSG00000039239	Fermt1/Tgfb2	2
BP	GO:0070570	regulation of neuron projection regeneration	2/151	34/17270	0.0354941	0.229346	ENSMUSG00000026235/ENSMUSG00000064023	Epha4/Klk8	2
BP	GO:0021543	pallium development	4/151	142/17270	0.0361131	0.232658	ENSMUSG00000010175/ENSMUSG00000037984/ENSMUSG00000063659/ENSMUSG00000028341	Prox1/Neurod6/Zbtb18/Nr4a3	4
BP	GO:0048730	epidermis morphogenesis	2/151	35/17270	0.0374335	0.23975	ENSMUSG00000036169/ENSMUSG00000039239	Sostdc1/Tgfb2	2
BP	GO:0061098	positive regulation of protein tyrosine kinase activity	2/151	35/17270	0.0374335	0.23975	ENSMUSG00000026235/ENSMUSG00000020681	Epha4/Ace	2
BP	GO:0006937	regulation of muscle contraction	4/151	144/17270	0.0377145	0.240844	ENSMUSG00000028004/ENSMUSG00000044393/ENSMUSG00000035954/ENSMUSG00000051136	Npy2r/Dsg2/Dock4/Ghsr	4
BP	GO:0043583	ear development	5/151	212/17270	0.0386732	0.24553	ENSMUSG00000010175/ENSMUSG00000026768/ENSMUSG00000039239/ENSMUSG00000028341/ENSMUSG00000028664	Prox1/Itga8/Tgfb2/Nr4a3/Ephb2	5
BP	GO:1901215	negative regulation of neuron death	5/151	212/17270	0.0386732	0.24553	ENSMUSG00000007888/ENSMUSG00000049107/ENSMUSG00000026826/ENSMUSG00000078816/ENSMUSG00000028341	Crlf1/Ntf3/Nr4a2/Prkcg/Nr4a3	5
BP	GO:0019935	cyclic-nucleotide-mediated signaling	4/151	146/17270	0.0393563	0.24664	ENSMUSG00000028004/ENSMUSG00000036357/ENSMUSG00000039358/ENSMUSG00000034009	Npy2r/Gpr101/Drd5/Rxfp1	4
BP	GO:0030431	sleep	2/151	36/17270	0.0394127	0.24664	ENSMUSG00000028004/ENSMUSG00000059003	Npy2r/Grin2a	2
BP	GO:0042987	amyloid precursor protein catabolic process	2/151	36/17270	0.0394127	0.24664	ENSMUSG00000026235/ENSMUSG00000030525	Epha4/Chrna7	2
BP	GO:1902893	regulation of pri-miRNA transcription by RNA polymerase II	2/151	36/17270	0.0394127	0.24664	ENSMUSG00000008575/ENSMUSG00000039239	Nfib/Tgfb2	2
BP	GO:2001024	negative regulation of response to drug	2/151	36/17270	0.0394127	0.24664	ENSMUSG00000044288/ENSMUSG00000028341	Cnr1/Nr4a3	2
BP	GO:0010001	glial cell differentiation	5/151	214/17270	0.0400033	0.248504	ENSMUSG00000022425/ENSMUSG00000049107/ENSMUSG00000026235/ENSMUSG00000008575/ENSMUSG00000001911	Enpp2/Ntf3/Epha4/Nfib/Nfix	5
BP	GO:0050806	positive regulation of synaptic transmission	5/151	214/17270	0.0400033	0.248504	ENSMUSG00000059003/ENSMUSG00000026235/ENSMUSG00000067242/ENSMUSG00000030525/ENSMUSG00000028664	Grin2a/Epha4/Lgi1/Chrna7/Ephb2	5
BP	GO:0003012	muscle system process	7/151	362/17270	0.0400519	0.248504	ENSMUSG00000028004/ENSMUSG00000039672/ENSMUSG00000044393/ENSMUSG00000035954/ENSMUSG00000036437/ENSMUSG00000051136/ENSMUSG00000028341	Npy2r/Kcne2/Dsg2/Dock4/Npy1r/Ghsr/Nr4a3	7
BP	GO:0001667	ameboidal-type cell migration	7/151	363/17270	0.0405521	0.249958	ENSMUSG00000027356/ENSMUSG00000010175/ENSMUSG00000022425/ENSMUSG00000027009/ENSMUSG00000071856/ENSMUSG00000039239/ENSMUSG00000046318	Fermt1/Prox1/Enpp2/Itga4/Mcc/Tgfb2/Ccbe1	7
BP	GO:0070482	response to oxygen levels	5/151	215/17270	0.0406786	0.249958	ENSMUSG00000031380/ENSMUSG00000026354/ENSMUSG00000026826/ENSMUSG00000039239/ENSMUSG00000030525	Vegfd/Lct/Nr4a2/Tgfb2/Chrna7	5
BP	GO:0034446	substrate adhesion-dependent cell spreading	3/151	87/17270	0.0407785	0.249958	ENSMUSG00000022425/ENSMUSG00000026768/ENSMUSG00000027009	Enpp2/Itga8/Itga4	3
BP	GO:0046058	cAMP metabolic process	3/151	87/17270	0.0407785	0.249958	ENSMUSG00000075270/ENSMUSG00000022206/ENSMUSG00000040836	Pde11a/Npr3/Gpr161	3
BP	GO:0023061	signal release	8/151	443/17270	0.0410478	0.249958	ENSMUSG00000044288/ENSMUSG00000036437/ENSMUSG00000021721/ENSMUSG00000027070/ENSMUSG00000029716/ENSMUSG00000022973/ENSMUSG00000051136/ENSMUSG00000020848	Cnr1/Npy1r/Htr1a/Lrp2/Tfr2/Synj1/Ghsr/Doc2b	8
BP	GO:0090257	regulation of muscle system process	5/151	216/17270	0.041361	0.249958	ENSMUSG00000028004/ENSMUSG00000044393/ENSMUSG00000035954/ENSMUSG00000051136/ENSMUSG00000028341	Npy2r/Dsg2/Dock4/Ghsr/Nr4a3	5
BP	GO:0003179	heart valve morphogenesis	2/151	37/17270	0.0414308	0.249958	ENSMUSG00000022306/ENSMUSG00000039239	Zfpm2/Tgfb2	2
BP	GO:0045923	positive regulation of fatty acid metabolic process	2/151	37/17270	0.0414308	0.249958	ENSMUSG00000051136/ENSMUSG00000028341	Ghsr/Nr4a3	2
BP	GO:0045987	positive regulation of smooth muscle contraction	2/151	37/17270	0.0414308	0.249958	ENSMUSG00000028004/ENSMUSG00000051136	Npy2r/Ghsr	2
BP	GO:0060421	positive regulation of heart growth	2/151	37/17270	0.0414308	0.249958	ENSMUSG00000010175/ENSMUSG00000022306	Prox1/Zfpm2	2
BP	GO:0055067	monovalent inorganic cation homeostasis	4/151	149/17270	0.0418946	0.25206	ENSMUSG00000020651/ENSMUSG00000026062/ENSMUSG00000020681/ENSMUSG00000031618	Slc26a4/Slc9a2/Ace/Nr3c2	4
BP	GO:0070997	neuron death	7/151	366/17270	0.0420775	0.252465	ENSMUSG00000007888/ENSMUSG00000049107/ENSMUSG00000026826/ENSMUSG00000078816/ENSMUSG00000039239/ENSMUSG00000028341/ENSMUSG00000030525	Crlf1/Ntf3/Nr4a2/Prkcg/Tgfb2/Nr4a3/Chrna7	7
BP	GO:0030902	hindbrain development	4/151	150/17270	0.0427609	0.255863	ENSMUSG00000010175/ENSMUSG00000008575/ENSMUSG00000001911/ENSMUSG00000063659	Prox1/Nfib/Nfix/Zbtb18	4
BP	GO:0002027	regulation of heart rate	3/151	89/17270	0.0431501	0.256692	ENSMUSG00000039672/ENSMUSG00000044393/ENSMUSG00000030525	Kcne2/Dsg2/Chrna7	3
BP	GO:0034766	negative regulation of ion transmembrane transport	3/151	89/17270	0.0431501	0.256692	ENSMUSG00000039672/ENSMUSG00000039239/ENSMUSG00000028664	Kcne2/Tgfb2/Ephb2	3
BP	GO:0042220	response to cocaine	2/151	38/17270	0.0434871	0.256692	ENSMUSG00000039358/ENSMUSG00000044288	Drd5/Cnr1	2
BP	GO:0043616	keratinocyte proliferation	2/151	38/17270	0.0434871	0.256692	ENSMUSG00000027356/ENSMUSG00000064023	Fermt1/Klk8	2
BP	GO:2001258	negative regulation of cation channel activity	2/151	38/17270	0.0434871	0.256692	ENSMUSG00000039672/ENSMUSG00000028664	Kcne2/Ephb2	2
BP	GO:0018108	peptidyl-tyrosine phosphorylation	6/151	294/17270	0.0446614	0.262912	ENSMUSG00000022425/ENSMUSG00000007888/ENSMUSG00000049107/ENSMUSG00000026235/ENSMUSG00000020681/ENSMUSG00000028664	Enpp2/Crlf1/Ntf3/Epha4/Ace/Ephb2	6
BP	GO:0009913	epidermal cell differentiation	4/151	153/17270	0.0454203	0.263355	ENSMUSG00000064201/ENSMUSG00000039239/ENSMUSG00000039457/ENSMUSG00000020656	Krt2/Tgfb2/Ppl/Grhl1	4
BP	GO:0001709	cell fate determination	2/151	39/17270	0.0455807	0.263355	ENSMUSG00000010175/ENSMUSG00000049107	Prox1/Ntf3	2
BP	GO:0021696	cerebellar cortex morphogenesis	2/151	39/17270	0.0455807	0.263355	ENSMUSG00000010175/ENSMUSG00000001911	Prox1/Nfix	2
BP	GO:0030517	negative regulation of axon extension	2/151	39/17270	0.0455807	0.263355	ENSMUSG00000025020/ENSMUSG00000026235	Slit1/Epha4	2
BP	GO:0045104	intermediate filament cytoskeleton organization	2/151	39/17270	0.0455807	0.263355	ENSMUSG00000023484/ENSMUSG00000064201	Prph/Krt2	2
BP	GO:0045823	positive regulation of heart contraction	2/151	39/17270	0.0455807	0.263355	ENSMUSG00000039239/ENSMUSG00000030525	Tgfb2/Chrna7	2
BP	GO:1902667	regulation of axon guidance	2/151	39/17270	0.0455807	0.263355	ENSMUSG00000025020/ENSMUSG00000029765	Slit1/Plxna4	2
BP	GO:0018212	peptidyl-tyrosine modification	6/151	297/17270	0.0465139	0.267066	ENSMUSG00000022425/ENSMUSG00000007888/ENSMUSG00000049107/ENSMUSG00000026235/ENSMUSG00000020681/ENSMUSG00000028664	Enpp2/Crlf1/Ntf3/Epha4/Ace/Ephb2	6
BP	GO:0007189	adenylate cyclase-activating G-protein coupled receptor signaling pathway	3/151	92/17270	0.0468343	0.267066	ENSMUSG00000036357/ENSMUSG00000039358/ENSMUSG00000034009	Gpr101/Drd5/Rxfp1	3
BP	GO:0060840	artery development	3/151	92/17270	0.0468343	0.267066	ENSMUSG00000010175/ENSMUSG00000027070/ENSMUSG00000039239	Prox1/Lrp2/Tgfb2	3
BP	GO:1905477	positive regulation of protein localization to membrane	3/151	92/17270	0.0468343	0.267066	ENSMUSG00000025885/ENSMUSG00000028664/ENSMUSG00000052353	Myo5b/Ephb2/Cemip	3
BP	GO:2000106	regulation of leukocyte apoptotic process	3/151	92/17270	0.0468343	0.267066	ENSMUSG00000039239/ENSMUSG00000051136/ENSMUSG00000028341	Tgfb2/Ghsr/Nr4a3	3
BP	GO:0045103	intermediate filament-based process	2/151	40/17270	0.0477108	0.269835	ENSMUSG00000023484/ENSMUSG00000064201	Prph/Krt2	2
BP	GO:0048483	autonomic nervous system development	2/151	40/17270	0.0477108	0.269835	ENSMUSG00000049107/ENSMUSG00000029765	Ntf3/Plxna4	2
BP	GO:0086002	cardiac muscle cell action potential involved in contraction	2/151	40/17270	0.0477108	0.269835	ENSMUSG00000039672/ENSMUSG00000044393	Kcne2/Dsg2	2
BP	GO:0048738	cardiac muscle tissue development	5/151	225/17270	0.0478142	0.269835	ENSMUSG00000010175/ENSMUSG00000044393/ENSMUSG00000022306/ENSMUSG00000027070/ENSMUSG00000039239	Prox1/Dsg2/Zfpm2/Lrp2/Tgfb2	5
BP	GO:0009953	dorsal/ventral pattern formation	3/151	93/17270	0.0480959	0.270029	ENSMUSG00000036169/ENSMUSG00000040836/ENSMUSG00000042372	Sostdc1/Gpr161/Dmrt3	3
BP	GO:0060419	heart growth	3/151	93/17270	0.0480959	0.270029	ENSMUSG00000010175/ENSMUSG00000022306/ENSMUSG00000039239	Prox1/Zfpm2/Tgfb2	3
BP	GO:1901342	regulation of vasculature development	6/151	300/17270	0.0484136	0.271116	ENSMUSG00000022425/ENSMUSG00000031380/ENSMUSG00000039239/ENSMUSG00000046318/ENSMUSG00000051136/ENSMUSG00000030525	Enpp2/Vegfd/Tgfb2/Ccbe1/Ghsr/Chrna7	6
BP	GO:0050772	positive regulation of axonogenesis	3/151	94/17270	0.0493741	0.275774	ENSMUSG00000041710/ENSMUSG00000025885/ENSMUSG00000029765	Trpc5/Myo5b/Plxna4	3
BP	GO:0001990	regulation of systemic arterial blood pressure by hormone	2/151	41/17270	0.0498766	0.275774	ENSMUSG00000039358/ENSMUSG00000020681	Drd5/Ace	2
BP	GO:0021545	cranial nerve development	2/151	41/17270	0.0498766	0.275774	ENSMUSG00000029765/ENSMUSG00000028664	Plxna4/Ephb2	2
BP	GO:0032768	regulation of monooxygenase activity	2/151	41/17270	0.0498766	0.275774	ENSMUSG00000044288/ENSMUSG00000022206	Cnr1/Npr3	2
BP	GO:0042755	eating behavior	2/151	41/17270	0.0498766	0.275774	ENSMUSG00000020681/ENSMUSG00000051136	Ace/Ghsr	2
BP	GO:0051048	negative regulation of secretion	5/151	228/17270	0.0500908	0.276259	ENSMUSG00000028004/ENSMUSG00000044288/ENSMUSG00000036437/ENSMUSG00000020681/ENSMUSG00000051136	Npy2r/Cnr1/Npy1r/Ace/Ghsr	5
BP	GO:0014706	striated muscle tissue development	7/151	383/17270	0.0514254	0.280141	ENSMUSG00000010175/ENSMUSG00000044393/ENSMUSG00000022306/ENSMUSG00000027070/ENSMUSG00000039239/ENSMUSG00000019848/ENSMUSG00000063659	Prox1/Dsg2/Zfpm2/Lrp2/Tgfb2/Popdc3/Zbtb18	7
BP	GO:0048167	regulation of synaptic plasticity	5/151	230/17270	0.0516436	0.280141	ENSMUSG00000059003/ENSMUSG00000039358/ENSMUSG00000026235/ENSMUSG00000030525/ENSMUSG00000028664	Grin2a/Drd5/Epha4/Chrna7/Ephb2	5
BP	GO:0050730	regulation of peptidyl-tyrosine phosphorylation	5/151	230/17270	0.0516436	0.280141	ENSMUSG00000022425/ENSMUSG00000007888/ENSMUSG00000049107/ENSMUSG00000026235/ENSMUSG00000020681	Enpp2/Crlf1/Ntf3/Epha4/Ace	5
BP	GO:0008016	regulation of heart contraction	4/151	160/17270	0.0519779	0.280141	ENSMUSG00000039672/ENSMUSG00000044393/ENSMUSG00000039239/ENSMUSG00000030525	Kcne2/Dsg2/Tgfb2/Chrna7	4
BP	GO:0006821	chloride transport	3/151	96/17270	0.05198	0.280141	ENSMUSG00000020651/ENSMUSG00000022949/ENSMUSG00000020169	Slc26a4/Clic6/Best3	3
BP	GO:0021549	cerebellum development	3/151	96/17270	0.05198	0.280141	ENSMUSG00000010175/ENSMUSG00000001911/ENSMUSG00000063659	Prox1/Nfix/Zbtb18	3
BP	GO:0007628	adult walking behavior	2/151	42/17270	0.0520774	0.280141	ENSMUSG00000026235/ENSMUSG00000042372	Epha4/Dmrt3	2
BP	GO:0010799	regulation of peptidyl-threonine phosphorylation	2/151	42/17270	0.0520774	0.280141	ENSMUSG00000041710/ENSMUSG00000052353	Trpc5/Cemip	2
BP	GO:0032715	negative regulation of interleukin-6 production	2/151	42/17270	0.0520774	0.280141	ENSMUSG00000051136/ENSMUSG00000030525	Ghsr/Chrna7	2
BP	GO:0044848	biological phase	2/151	42/17270	0.0520774	0.280141	ENSMUSG00000027356/ENSMUSG00000039239	Fermt1/Tgfb2	2
BP	GO:0048592	eye morphogenesis	4/151	161/17270	0.0529549	0.284161	ENSMUSG00000010175/ENSMUSG00000068196/ENSMUSG00000034739/ENSMUSG00000028664	Prox1/Col8a1/Mfrp/Ephb2	4
BP	GO:0008344	adult locomotory behavior	3/151	97/17270	0.0533075	0.284654	ENSMUSG00000026826/ENSMUSG00000026235/ENSMUSG00000042372	Nr4a2/Epha4/Dmrt3	3
BP	GO:2001023	regulation of response to drug	3/151	97/17270	0.0533075	0.284654	ENSMUSG00000028004/ENSMUSG00000044288/ENSMUSG00000028341	Npy2r/Cnr1/Nr4a3	3
BP	GO:0001960	negative regulation of cytokine-mediated signaling pathway	2/151	43/17270	0.0543124	0.286231	ENSMUSG00000056427/ENSMUSG00000032586	Slit3/Traip	2
BP	GO:0018198	peptidyl-cysteine modification	2/151	43/17270	0.0543124	0.286231	ENSMUSG00000020681/ENSMUSG00000036304	Ace/Zdhhc23	2
BP	GO:0031103	axon regeneration	2/151	43/17270	0.0543124	0.286231	ENSMUSG00000026235/ENSMUSG00000064023	Epha4/Klk8	2
BP	GO:0061614	pri-miRNA transcription by RNA polymerase II	2/151	43/17270	0.0543124	0.286231	ENSMUSG00000008575/ENSMUSG00000039239	Nfib/Tgfb2	2
BP	GO:0090659	walking behavior	2/151	43/17270	0.0543124	0.286231	ENSMUSG00000026235/ENSMUSG00000042372	Epha4/Dmrt3	2
BP	GO:0042476	odontogenesis	3/151	98/17270	0.0546513	0.286231	ENSMUSG00000036169/ENSMUSG00000051920/ENSMUSG00000042372	Sostdc1/Rspo2/Dmrt3	3
BP	GO:0099565	chemical synaptic transmission, postsynaptic	3/151	98/17270	0.0546513	0.286231	ENSMUSG00000028004/ENSMUSG00000059003/ENSMUSG00000030525	Npy2r/Grin2a/Chrna7	3
BP	GO:1900006	positive regulation of dendrite development	3/151	98/17270	0.0546513	0.286231	ENSMUSG00000026235/ENSMUSG00000025885/ENSMUSG00000052135	Epha4/Myo5b/Foxo6	3
BP	GO:0045766	positive regulation of angiogenesis	4/151	163/17270	0.0549387	0.287048	ENSMUSG00000031380/ENSMUSG00000046318/ENSMUSG00000051136/ENSMUSG00000030525	Vegfd/Ccbe1/Ghsr/Chrna7	4
BP	GO:0003170	heart valve development	2/151	44/17270	0.0565807	0.29422	ENSMUSG00000022306/ENSMUSG00000039239	Zfpm2/Tgfb2	2
BP	GO:0034113	heterotypic cell-cell adhesion	2/151	44/17270	0.0565807	0.29422	ENSMUSG00000044393/ENSMUSG00000027009	Dsg2/Itga4	2
BP	GO:0042180	cellular ketone metabolic process	4/151	165/17270	0.0569624	0.295501	ENSMUSG00000010175/ENSMUSG00000044288/ENSMUSG00000051136/ENSMUSG00000028341	Prox1/Cnr1/Ghsr/Nr4a3	4
BP	GO:0001942	hair follicle development	3/151	100/17270	0.0573873	0.296298	ENSMUSG00000027356/ENSMUSG00000036169/ENSMUSG00000039239	Fermt1/Sostdc1/Tgfb2	3
BP	GO:0060078	regulation of postsynaptic membrane potential	3/151	100/17270	0.0573873	0.296298	ENSMUSG00000028004/ENSMUSG00000059003/ENSMUSG00000030525	Npy2r/Grin2a/Chrna7	3
BP	GO:0007548	sex differentiation	5/151	238/17270	0.0581347	0.298744	ENSMUSG00000019230/ENSMUSG00000022306/ENSMUSG00000027070/ENSMUSG00000042372/ENSMUSG00000039239	Lhx9/Zfpm2/Lrp2/Dmrt3/Tgfb2	5
BP	GO:0045665	negative regulation of neuron differentiation	5/151	238/17270	0.0581347	0.298744	ENSMUSG00000025020/ENSMUSG00000041710/ENSMUSG00000026235/ENSMUSG00000064023/ENSMUSG00000028664	Slit1/Trpc5/Epha4/Klk8/Ephb2	5
BP	GO:0030004	cellular monovalent inorganic cation homeostasis	3/151	101/17270	0.0587794	0.299101	ENSMUSG00000020651/ENSMUSG00000026062/ENSMUSG00000031618	Slc26a4/Slc9a2/Nr3c2	3
BP	GO:0042472	inner ear morphogenesis	3/151	101/17270	0.0587794	0.299101	ENSMUSG00000026768/ENSMUSG00000028341/ENSMUSG00000028664	Itga8/Nr4a3/Ephb2	3
BP	GO:0015872	dopamine transport	2/151	45/17270	0.0588818	0.299101	ENSMUSG00000028004/ENSMUSG00000044288	Npy2r/Cnr1	2
BP	GO:0030199	collagen fibril organization	2/151	45/17270	0.0588818	0.299101	ENSMUSG00000039239/ENSMUSG00000033327	Tgfb2/Tnxb	2
BP	GO:0045165	cell fate commitment	5/151	239/17270	0.0589776	0.299101	ENSMUSG00000010175/ENSMUSG00000036169/ENSMUSG00000049107/ENSMUSG00000042372/ENSMUSG00000039239	Prox1/Sostdc1/Ntf3/Dmrt3/Tgfb2	5
BP	GO:0030307	positive regulation of cell growth	4/151	167/17270	0.0590258	0.299101	ENSMUSG00000041710/ENSMUSG00000025885/ENSMUSG00000039239/ENSMUSG00000067242	Trpc5/Myo5b/Tgfb2/Lgi1	4
BP	GO:0048608	reproductive structure development	7/151	396/17270	0.0593965	0.300282	ENSMUSG00000005268/ENSMUSG00000019230/ENSMUSG00000022306/ENSMUSG00000027070/ENSMUSG00000027009/ENSMUSG00000039239/ENSMUSG00000051136	Prlr/Lhx9/Zfpm2/Lrp2/Itga4/Tgfb2/Ghsr	7
BP	GO:0022404	molting cycle process	3/151	102/17270	0.0601873	0.300799	ENSMUSG00000027356/ENSMUSG00000036169/ENSMUSG00000039239	Fermt1/Sostdc1/Tgfb2	3
BP	GO:0022405	hair cycle process	3/151	102/17270	0.0601873	0.300799	ENSMUSG00000027356/ENSMUSG00000036169/ENSMUSG00000039239	Fermt1/Sostdc1/Tgfb2	3
BP	GO:0035249	synaptic transmission, glutamatergic	3/151	102/17270	0.0601873	0.300799	ENSMUSG00000028004/ENSMUSG00000032017/ENSMUSG00000044288	Npy2r/Grik4/Cnr1	3
BP	GO:0042752	regulation of circadian rhythm	3/151	102/17270	0.0601873	0.300799	ENSMUSG00000010175/ENSMUSG00000028004/ENSMUSG00000078816	Prox1/Npy2r/Prkcg	3
BP	GO:0098773	skin epidermis development	3/151	102/17270	0.0601873	0.300799	ENSMUSG00000027356/ENSMUSG00000036169/ENSMUSG00000039239	Fermt1/Sostdc1/Tgfb2	3
BP	GO:0046677	response to antibiotic	5/151	241/17270	0.0606844	0.302473	ENSMUSG00000026354/ENSMUSG00000059003/ENSMUSG00000044288/ENSMUSG00000028341/ENSMUSG00000030525	Lct/Grin2a/Cnr1/Nr4a3/Chrna7	5
BP	GO:0007618	mating	2/151	46/17270	0.0612148	0.302473	ENSMUSG00000039358/ENSMUSG00000044288	Drd5/Cnr1	2
BP	GO:0030817	regulation of cAMP biosynthetic process	2/151	46/17270	0.0612148	0.302473	ENSMUSG00000022206/ENSMUSG00000040836	Npr3/Gpr161	2
BP	GO:0051930	regulation of sensory perception of pain	2/151	46/17270	0.0612148	0.302473	ENSMUSG00000028004/ENSMUSG00000059003	Npy2r/Grin2a	2
BP	GO:0051931	regulation of sensory perception	2/151	46/17270	0.0612148	0.302473	ENSMUSG00000028004/ENSMUSG00000059003	Npy2r/Grin2a	2
BP	GO:0051924	regulation of calcium ion transport	5/151	242/17270	0.0615483	0.303059	ENSMUSG00000001741/ENSMUSG00000039672/ENSMUSG00000039239/ENSMUSG00000020681/ENSMUSG00000052353	Il16/Kcne2/Tgfb2/Ace/Cemip	5
BP	GO:0090100	positive regulation of transmembrane receptor protein serine/threonine kinase signaling pathway	3/151	103/17270	0.061611	0.303059	ENSMUSG00000027356/ENSMUSG00000026768/ENSMUSG00000039239	Fermt1/Itga8/Tgfb2	3
BP	GO:0061458	reproductive system development	7/151	400/17270	0.0619947	0.304262	ENSMUSG00000005268/ENSMUSG00000019230/ENSMUSG00000022306/ENSMUSG00000027070/ENSMUSG00000027009/ENSMUSG00000039239/ENSMUSG00000051136	Prlr/Lhx9/Zfpm2/Lrp2/Itga4/Tgfb2/Ghsr	7
BP	GO:0048814	regulation of dendrite morphogenesis	3/151	104/17270	0.0630503	0.30857	ENSMUSG00000041710/ENSMUSG00000026235/ENSMUSG00000025885	Trpc5/Epha4/Myo5b	3
BP	GO:0071900	regulation of protein serine/threonine kinase activity	7/151	402/17270	0.0633196	0.30857	ENSMUSG00000010175/ENSMUSG00000049107/ENSMUSG00000026235/ENSMUSG00000033327/ENSMUSG00000030525/ENSMUSG00000028664/ENSMUSG00000052353	Prox1/Ntf3/Epha4/Tnxb/Chrna7/Ephb2/Cemip	7
BP	GO:0045604	regulation of epidermal cell differentiation	2/151	47/17270	0.063579	0.30857	ENSMUSG00000039239/ENSMUSG00000020656	Tgfb2/Grhl1	2
BP	GO:0045687	positive regulation of glial cell differentiation	2/151	47/17270	0.063579	0.30857	ENSMUSG00000022425/ENSMUSG00000049107	Enpp2/Ntf3	2
BP	GO:0060761	negative regulation of response to cytokine stimulus	2/151	47/17270	0.063579	0.30857	ENSMUSG00000056427/ENSMUSG00000032586	Slit3/Traip	2
BP	GO:0050773	regulation of dendrite development	4/151	173/17270	0.0654527	0.315288	ENSMUSG00000041710/ENSMUSG00000026235/ENSMUSG00000025885/ENSMUSG00000052135	Trpc5/Epha4/Myo5b/Foxo6	4
BP	GO:0043410	positive regulation of MAPK cascade	8/151	489/17270	0.065588	0.315288	ENSMUSG00000049107/ENSMUSG00000074345/ENSMUSG00000026235/ENSMUSG00000058488/ENSMUSG00000039239/ENSMUSG00000030525/ENSMUSG00000024793/ENSMUSG00000028664	Ntf3/Tnfaip8l3/Epha4/Kl/Tgfb2/Chrna7/Tnfrsf25/Ephb2	8
BP	GO:0001662	behavioral fear response	2/151	48/17270	0.0659737	0.315288	ENSMUSG00000028004/ENSMUSG00000021721	Npy2r/Htr1a	2
BP	GO:0001974	blood vessel remodeling	2/151	48/17270	0.0659737	0.315288	ENSMUSG00000027009/ENSMUSG00000039239	Itga4/Tgfb2	2
BP	GO:0030514	negative regulation of BMP signaling pathway	2/151	48/17270	0.0659737	0.315288	ENSMUSG00000036169/ENSMUSG00000027070	Sostdc1/Lrp2	2
BP	GO:0033003	regulation of mast cell activation	2/151	48/17270	0.0659737	0.315288	ENSMUSG00000044288/ENSMUSG00000028341	Cnr1/Nr4a3	2
BP	GO:0046622	positive regulation of organ growth	2/151	48/17270	0.0659737	0.315288	ENSMUSG00000010175/ENSMUSG00000022306	Prox1/Zfpm2	2
BP	GO:0015696	ammonium transport	3/151	107/17270	0.0674614	0.319192	ENSMUSG00000028004/ENSMUSG00000044288/ENSMUSG00000021721	Npy2r/Cnr1/Htr1a	3
BP	GO:0022037	metencephalon development	3/151	107/17270	0.0674614	0.319192	ENSMUSG00000010175/ENSMUSG00000001911/ENSMUSG00000063659	Prox1/Nfix/Zbtb18	3
BP	GO:0062014	negative regulation of small molecule metabolic process	3/151	107/17270	0.0674614	0.319192	ENSMUSG00000010175/ENSMUSG00000044288/ENSMUSG00000022206	Prox1/Cnr1/Npr3	3
BP	GO:0090090	negative regulation of canonical Wnt signaling pathway	3/151	107/17270	0.0674614	0.319192	ENSMUSG00000027356/ENSMUSG00000036169/ENSMUSG00000071856	Fermt1/Sostdc1/Mcc	3
BP	GO:0001954	positive regulation of cell-matrix adhesion	2/151	49/17270	0.0683982	0.319192	ENSMUSG00000027356/ENSMUSG00000022425	Fermt1/Enpp2	2
BP	GO:0002209	behavioral defense response	2/151	49/17270	0.0683982	0.319192	ENSMUSG00000028004/ENSMUSG00000021721	Npy2r/Htr1a	2
BP	GO:0003044	regulation of systemic arterial blood pressure mediated by a chemical signal	2/151	49/17270	0.0683982	0.319192	ENSMUSG00000039358/ENSMUSG00000020681	Drd5/Ace	2
BP	GO:0032648	regulation of interferon-beta production	2/151	49/17270	0.0683982	0.319192	ENSMUSG00000032586/ENSMUSG00000035834	Traip/Polr3g	2
BP	GO:0032720	negative regulation of tumor necrosis factor production	2/151	49/17270	0.0683982	0.319192	ENSMUSG00000051136/ENSMUSG00000030525	Ghsr/Chrna7	2
BP	GO:0033627	cell adhesion mediated by integrin	2/151	49/17270	0.0683982	0.319192	ENSMUSG00000027356/ENSMUSG00000039239	Fermt1/Tgfb2	2
BP	GO:0050775	positive regulation of dendrite morphogenesis	2/151	49/17270	0.0683982	0.319192	ENSMUSG00000026235/ENSMUSG00000025885	Epha4/Myo5b	2
BP	GO:0030308	negative regulation of cell growth	4/151	177/17270	0.0699326	0.323049	ENSMUSG00000025020/ENSMUSG00000056427/ENSMUSG00000026235/ENSMUSG00000039239	Slit1/Slit3/Epha4/Tgfb2	4
BP	GO:0048511	rhythmic process	5/151	252/17270	0.0705706	0.323049	ENSMUSG00000010175/ENSMUSG00000028004/ENSMUSG00000059003/ENSMUSG00000078816/ENSMUSG00000030525	Prox1/Npy2r/Grin2a/Prkcg/Chrna7	5
BP	GO:1901653	cellular response to peptide	5/151	252/17270	0.0705706	0.323049	ENSMUSG00000026826/ENSMUSG00000026235/ENSMUSG00000058488/ENSMUSG00000051136/ENSMUSG00000028341	Nr4a2/Epha4/Kl/Ghsr/Nr4a3	5
BP	GO:0010976	positive regulation of neuron projection development	6/151	331/17270	0.0708458	0.323049	ENSMUSG00000041710/ENSMUSG00000026235/ENSMUSG00000044288/ENSMUSG00000025885/ENSMUSG00000029765/ENSMUSG00000052135	Trpc5/Epha4/Cnr1/Myo5b/Plxna4/Foxo6	6
BP	GO:0051961	negative regulation of nervous system development	6/151	331/17270	0.0708458	0.323049	ENSMUSG00000025020/ENSMUSG00000041710/ENSMUSG00000026235/ENSMUSG00000064023/ENSMUSG00000040836/ENSMUSG00000028664	Slit1/Trpc5/Epha4/Klk8/Gpr161/Ephb2	6
BP	GO:0007585	respiratory gaseous exchange	2/151	50/17270	0.0708518	0.323049	ENSMUSG00000026826/ENSMUSG00000046318	Nr4a2/Ccbe1	2
BP	GO:0021587	cerebellum morphogenesis	2/151	50/17270	0.0708518	0.323049	ENSMUSG00000010175/ENSMUSG00000001911	Prox1/Nfix	2
BP	GO:0042982	amyloid precursor protein metabolic process	2/151	50/17270	0.0708518	0.323049	ENSMUSG00000026235/ENSMUSG00000030525	Epha4/Chrna7	2
BP	GO:0045773	positive regulation of axon extension	2/151	50/17270	0.0708518	0.323049	ENSMUSG00000041710/ENSMUSG00000025885	Trpc5/Myo5b	2
BP	GO:0060038	cardiac muscle cell proliferation	2/151	50/17270	0.0708518	0.323049	ENSMUSG00000022306/ENSMUSG00000039239	Zfpm2/Tgfb2	2
BP	GO:1903556	negative regulation of tumor necrosis factor superfamily cytokine production	2/151	50/17270	0.0708518	0.323049	ENSMUSG00000051136/ENSMUSG00000030525	Ghsr/Chrna7	2
BP	GO:0071887	leukocyte apoptotic process	3/151	110/17270	0.0720097	0.324478	ENSMUSG00000039239/ENSMUSG00000051136/ENSMUSG00000028341	Tgfb2/Ghsr/Nr4a3	3
BP	GO:0015893	drug transport	4/151	179/17270	0.0722304	0.324478	ENSMUSG00000028004/ENSMUSG00000044288/ENSMUSG00000027070/ENSMUSG00000051136	Npy2r/Cnr1/Lrp2/Ghsr	4
BP	GO:0042445	hormone metabolic process	4/151	179/17270	0.0722304	0.324478	ENSMUSG00000019762/ENSMUSG00000061808/ENSMUSG00000020681/ENSMUSG00000030525	Iyd/Ttr/Ace/Chrna7	4
BP	GO:0001822	kidney development	5/151	254/17270	0.0724583	0.324478	ENSMUSG00000007888/ENSMUSG00000026768/ENSMUSG00000026235/ENSMUSG00000039239/ENSMUSG00000020681	Crlf1/Itga8/Epha4/Tgfb2/Ace	5
BP	GO:0070588	calcium ion transmembrane transport	5/151	254/17270	0.0724583	0.324478	ENSMUSG00000039672/ENSMUSG00000059003/ENSMUSG00000041710/ENSMUSG00000039239/ENSMUSG00000052353	Kcne2/Grin2a/Trpc5/Tgfb2/Cemip	5
BP	GO:0032870	cellular response to hormone stimulus	8/151	500/17270	0.0725712	0.324478	ENSMUSG00000005268/ENSMUSG00000044067/ENSMUSG00000026826/ENSMUSG00000058488/ENSMUSG00000051136/ENSMUSG00000028341/ENSMUSG00000030525/ENSMUSG00000031618	Prlr/Gpr22/Nr4a2/Kl/Ghsr/Nr4a3/Chrna7/Nr3c2	8
BP	GO:0007588	excretion	2/151	51/17270	0.0733338	0.324478	ENSMUSG00000020681/ENSMUSG00000031618	Ace/Nr3c2	2
BP	GO:0008347	glial cell migration	2/151	51/17270	0.0733338	0.324478	ENSMUSG00000026235/ENSMUSG00000039239	Epha4/Tgfb2	2
BP	GO:0032608	interferon-beta production	2/151	51/17270	0.0733338	0.324478	ENSMUSG00000032586/ENSMUSG00000035834	Traip/Polr3g	2
BP	GO:0032651	regulation of interleukin-1 beta production	2/151	51/17270	0.0733338	0.324478	ENSMUSG00000051136/ENSMUSG00000030525	Ghsr/Chrna7	2
BP	GO:0045933	positive regulation of muscle contraction	2/151	51/17270	0.0733338	0.324478	ENSMUSG00000028004/ENSMUSG00000051136	Npy2r/Ghsr	2
BP	GO:0055078	sodium ion homeostasis	2/151	51/17270	0.0733338	0.324478	ENSMUSG00000020681/ENSMUSG00000031618	Ace/Nr3c2	2
BP	GO:0086001	cardiac muscle cell action potential	2/151	51/17270	0.0733338	0.324478	ENSMUSG00000039672/ENSMUSG00000044393	Kcne2/Dsg2	2
BP	GO:0050679	positive regulation of epithelial cell proliferation	4/151	180/17270	0.0733937	0.324478	ENSMUSG00000010175/ENSMUSG00000031380/ENSMUSG00000051136/ENSMUSG00000028341	Prox1/Vegfd/Ghsr/Nr4a3	4
BP	GO:1904018	positive regulation of vasculature development	4/151	180/17270	0.0733937	0.324478	ENSMUSG00000031380/ENSMUSG00000046318/ENSMUSG00000051136/ENSMUSG00000030525	Vegfd/Ccbe1/Ghsr/Chrna7	4
BP	GO:0048568	embryonic organ development	7/151	418/17270	0.0745406	0.328882	ENSMUSG00000010175/ENSMUSG00000026768/ENSMUSG00000022306/ENSMUSG00000027009/ENSMUSG00000039239/ENSMUSG00000028341/ENSMUSG00000028664	Prox1/Itga8/Zfpm2/Itga4/Tgfb2/Nr4a3/Ephb2	7
BP	GO:0042596	fear response	2/151	52/17270	0.0758435	0.333284	ENSMUSG00000028004/ENSMUSG00000021721	Npy2r/Htr1a	2
BP	GO:0098900	regulation of action potential	2/151	52/17270	0.0758435	0.333284	ENSMUSG00000044393/ENSMUSG00000044288	Dsg2/Cnr1	2
BP	GO:0006486	protein glycosylation	4/151	183/17270	0.0769408	0.334541	ENSMUSG00000034040/ENSMUSG00000039037/ENSMUSG00000085576/ENSMUSG00000040364	Galnt17/St6galnac5/Dpy19l2/Sec1	4
BP	GO:0043413	macromolecule glycosylation	4/151	183/17270	0.0769408	0.334541	ENSMUSG00000034040/ENSMUSG00000039037/ENSMUSG00000085576/ENSMUSG00000040364	Galnt17/St6galnac5/Dpy19l2/Sec1	4
BP	GO:2000027	regulation of organ morphogenesis	4/151	183/17270	0.0769408	0.334541	ENSMUSG00000051920/ENSMUSG00000008575/ENSMUSG00000042372/ENSMUSG00000039239	Rspo2/Nfib/Dmrt3/Tgfb2	4
BP	GO:0008406	gonad development	4/151	184/17270	0.0781421	0.334541	ENSMUSG00000019230/ENSMUSG00000022306/ENSMUSG00000027070/ENSMUSG00000039239	Lhx9/Zfpm2/Lrp2/Tgfb2	4
BP	GO:0042177	negative regulation of protein catabolic process	3/151	114/17270	0.0782821	0.334541	ENSMUSG00000059003/ENSMUSG00000026235/ENSMUSG00000078816	Grin2a/Epha4/Prkcg	3
BP	GO:0046580	negative regulation of Ras protein signal transduction	2/151	53/17270	0.0783803	0.334541	ENSMUSG00000039239/ENSMUSG00000028664	Tgfb2/Ephb2	2
BP	GO:0048260	positive regulation of receptor-mediated endocytosis	2/151	53/17270	0.0783803	0.334541	ENSMUSG00000049107/ENSMUSG00000022973	Ntf3/Synj1	2
BP	GO:0031346	positive regulation of cell projection organization	7/151	425/17270	0.0797978	0.334541	ENSMUSG00000022425/ENSMUSG00000041710/ENSMUSG00000026235/ENSMUSG00000044288/ENSMUSG00000025885/ENSMUSG00000029765/ENSMUSG00000052135	Enpp2/Trpc5/Epha4/Cnr1/Myo5b/Plxna4/Foxo6	7
BP	GO:0001936	regulation of endothelial cell proliferation	3/151	115/17270	0.0798866	0.334541	ENSMUSG00000010175/ENSMUSG00000031380/ENSMUSG00000051136	Prox1/Vegfd/Ghsr	3
BP	GO:0042303	molting cycle	3/151	115/17270	0.0798866	0.334541	ENSMUSG00000027356/ENSMUSG00000036169/ENSMUSG00000039239	Fermt1/Sostdc1/Tgfb2	3
BP	GO:0042633	hair cycle	3/151	115/17270	0.0798866	0.334541	ENSMUSG00000027356/ENSMUSG00000036169/ENSMUSG00000039239	Fermt1/Sostdc1/Tgfb2	3
BP	GO:0021575	hindbrain morphogenesis	2/151	54/17270	0.0809435	0.334541	ENSMUSG00000010175/ENSMUSG00000001911	Prox1/Nfix	2
BP	GO:0031102	neuron projection regeneration	2/151	54/17270	0.0809435	0.334541	ENSMUSG00000026235/ENSMUSG00000064023	Epha4/Klk8	2
BP	GO:0086003	cardiac muscle cell contraction	2/151	54/17270	0.0809435	0.334541	ENSMUSG00000039672/ENSMUSG00000044393	Kcne2/Dsg2	2
BP	GO:1903078	positive regulation of protein localization to plasma membrane	2/151	54/17270	0.0809435	0.334541	ENSMUSG00000025885/ENSMUSG00000028664	Myo5b/Ephb2	2
BP	GO:0031099	regeneration	3/151	116/17270	0.0815054	0.334541	ENSMUSG00000026235/ENSMUSG00000064023/ENSMUSG00000020681	Epha4/Klk8/Ace	3
BP	GO:0045137	development of primary sexual characteristics	4/151	188/17270	0.0830408	0.334541	ENSMUSG00000019230/ENSMUSG00000022306/ENSMUSG00000027070/ENSMUSG00000039239	Lhx9/Zfpm2/Lrp2/Tgfb2	4
BP	GO:0008037	cell recognition	3/151	117/17270	0.0831384	0.334541	ENSMUSG00000026235/ENSMUSG00000044288/ENSMUSG00000028664	Epha4/Cnr1/Ephb2	3
BP	GO:0048678	response to axon injury	2/151	55/17270	0.0835325	0.334541	ENSMUSG00000026235/ENSMUSG00000064023	Epha4/Klk8	2
BP	GO:0061337	cardiac conduction	2/151	55/17270	0.0835325	0.334541	ENSMUSG00000039672/ENSMUSG00000044393	Kcne2/Dsg2	2
BP	GO:0002866	positive regulation of acute inflammatory response to antigenic stimulus	1/151	10/17270	0.0840947	0.334541	ENSMUSG00000044288	Cnr1	1
BP	GO:0003149	membranous septum morphogenesis	1/151	10/17270	0.0840947	0.334541	ENSMUSG00000039239	Tgfb2	1
BP	GO:0008343	adult feeding behavior	1/151	10/17270	0.0840947	0.334541	ENSMUSG00000051136	Ghsr	1
BP	GO:0014062	regulation of serotonin secretion	1/151	10/17270	0.0840947	0.334541	ENSMUSG00000021721	Htr1a	1
BP	GO:0016264	gap junction assembly	1/151	10/17270	0.0840947	0.334541	ENSMUSG00000020681	Ace	1
BP	GO:0019532	oxalate transport	1/151	10/17270	0.0840947	0.334541	ENSMUSG00000020651	Slc26a4	1
BP	GO:0021521	ventral spinal cord interneuron specification	1/151	10/17270	0.0840947	0.334541	ENSMUSG00000042372	Dmrt3	1
BP	GO:0021554	optic nerve development	1/151	10/17270	0.0840947	0.334541	ENSMUSG00000028664	Ephb2	1
BP	GO:0021559	trigeminal nerve development	1/151	10/17270	0.0840947	0.334541	ENSMUSG00000029765	Plxna4	1
BP	GO:0021561	facial nerve development	1/151	10/17270	0.0840947	0.334541	ENSMUSG00000029765	Plxna4	1
BP	GO:0021610	facial nerve morphogenesis	1/151	10/17270	0.0840947	0.334541	ENSMUSG00000029765	Plxna4	1
BP	GO:0031340	positive regulation of vesicle fusion	1/151	10/17270	0.0840947	0.334541	ENSMUSG00000020848	Doc2b	1
BP	GO:0031620	regulation of fever generation	1/151	10/17270	0.0840947	0.334541	ENSMUSG00000044288	Cnr1	1
BP	GO:0033572	transferrin transport	1/151	10/17270	0.0840947	0.334541	ENSMUSG00000029716	Tfr2	1
BP	GO:0046322	negative regulation of fatty acid oxidation	1/151	10/17270	0.0840947	0.334541	ENSMUSG00000044288	Cnr1	1
BP	GO:0048845	venous blood vessel morphogenesis	1/151	10/17270	0.0840947	0.334541	ENSMUSG00000010175	Prox1	1
BP	GO:0051001	negative regulation of nitric-oxide synthase activity	1/151	10/17270	0.0840947	0.334541	ENSMUSG00000044288	Cnr1	1
BP	GO:0051823	regulation of synapse structural plasticity	1/151	10/17270	0.0840947	0.334541	ENSMUSG00000030525	Chrna7	1
BP	GO:0060573	cell fate specification involved in pattern specification	1/151	10/17270	0.0840947	0.334541	ENSMUSG00000042372	Dmrt3	1
BP	GO:0060710	chorio-allantoic fusion	1/151	10/17270	0.0840947	0.334541	ENSMUSG00000027009	Itga4	1
BP	GO:0061469	regulation of type B pancreatic cell proliferation	1/151	10/17270	0.0840947	0.334541	ENSMUSG00000028341	Nr4a3	1
BP	GO:0070365	hepatocyte differentiation	1/151	10/17270	0.0840947	0.334541	ENSMUSG00000010175	Prox1	1
BP	GO:0071294	cellular response to zinc ion	1/151	10/17270	0.0840947	0.334541	ENSMUSG00000059003	Grin2a	1
BP	GO:0071838	cell proliferation in bone marrow	1/151	10/17270	0.0840947	0.334541	ENSMUSG00000020681	Ace	1
BP	GO:0071888	macrophage apoptotic process	1/151	10/17270	0.0840947	0.334541	ENSMUSG00000051136	Ghsr	1
BP	GO:1900451	positive regulation of glutamate receptor signaling pathway	1/151	10/17270	0.0840947	0.334541	ENSMUSG00000028664	Ephb2	1
BP	GO:1901387	positive regulation of voltage-gated calcium channel activity	1/151	10/17270	0.0840947	0.334541	ENSMUSG00000039672	Kcne2	1
BP	GO:1901678	iron coordination entity transport	1/151	10/17270	0.0840947	0.334541	ENSMUSG00000027070	Lrp2	1
BP	GO:1901978	positive regulation of cell cycle checkpoint	1/151	10/17270	0.0840947	0.334541	ENSMUSG00000010175	Prox1	1
BP	GO:1904251	regulation of bile acid metabolic process	1/151	10/17270	0.0840947	0.334541	ENSMUSG00000010175	Prox1	1
BP	GO:1905097	regulation of guanyl-nucleotide exchange factor activity	1/151	10/17270	0.0840947	0.334541	ENSMUSG00000026235	Epha4	1
BP	GO:2000109	regulation of macrophage apoptotic process	1/151	10/17270	0.0840947	0.334541	ENSMUSG00000051136	Ghsr	1
BP	GO:0097553	calcium ion transmembrane import into cytosol	3/151	118/17270	0.0847854	0.336675	ENSMUSG00000059003/ENSMUSG00000039239/ENSMUSG00000052353	Grin2a/Tgfb2/Cemip	3
BP	GO:0007157	heterophilic cell-cell adhesion via plasma membrane cell adhesion molecules	2/151	56/17270	0.0861466	0.338658	ENSMUSG00000049336/ENSMUSG00000027009	Tenm2/Itga4	2
BP	GO:0051926	negative regulation of calcium ion transport	2/151	56/17270	0.0861466	0.338658	ENSMUSG00000039239/ENSMUSG00000020681	Tgfb2/Ace	2
BP	GO:0060324	face development	2/151	56/17270	0.0861466	0.338658	ENSMUSG00000027009/ENSMUSG00000039239	Itga4/Tgfb2	2
BP	GO:0060425	lung morphogenesis	2/151	56/17270	0.0861466	0.338658	ENSMUSG00000051920/ENSMUSG00000008575	Rspo2/Nfib	2
BP	GO:0032675	regulation of interleukin-6 production	3/151	119/17270	0.0864464	0.338658	ENSMUSG00000031380/ENSMUSG00000051136/ENSMUSG00000030525	Vegfd/Ghsr/Chrna7	3
BP	GO:0070085	glycosylation	4/151	192/17270	0.0880876	0.338658	ENSMUSG00000034040/ENSMUSG00000039037/ENSMUSG00000085576/ENSMUSG00000040364	Galnt17/St6galnac5/Dpy19l2/Sec1	4
BP	GO:0042471	ear morphogenesis	3/151	120/17270	0.0881212	0.338658	ENSMUSG00000026768/ENSMUSG00000028341/ENSMUSG00000028664	Itga8/Nr4a3/Ephb2	3
BP	GO:0048562	embryonic organ morphogenesis	5/151	270/17270	0.0885455	0.338658	ENSMUSG00000010175/ENSMUSG00000026768/ENSMUSG00000039239/ENSMUSG00000028341/ENSMUSG00000028664	Prox1/Itga8/Tgfb2/Nr4a3/Ephb2	5
BP	GO:0006171	cAMP biosynthetic process	2/151	57/17270	0.0887852	0.338658	ENSMUSG00000022206/ENSMUSG00000040836	Npr3/Gpr161	2
BP	GO:0043113	receptor clustering	2/151	57/17270	0.0887852	0.338658	ENSMUSG00000021721/ENSMUSG00000027009	Htr1a/Itga4	2
BP	GO:0030258	lipid modification	4/151	194/17270	0.0906658	0.338658	ENSMUSG00000044288/ENSMUSG00000022973/ENSMUSG00000028341/ENSMUSG00000022861	Cnr1/Synj1/Nr4a3/Dgkg	4
BP	GO:0046660	female sex differentiation	3/151	122/17270	0.0915118	0.338658	ENSMUSG00000019230/ENSMUSG00000022306/ENSMUSG00000027070	Lhx9/Zfpm2/Lrp2	3
BP	GO:0002431	Fc receptor mediated stimulatory signaling pathway	1/151	11/17270	0.0921076	0.338658	ENSMUSG00000028341	Nr4a3	1
BP	GO:0003183	mitral valve morphogenesis	1/151	11/17270	0.0921076	0.338658	ENSMUSG00000022306	Zfpm2	1
BP	GO:0006570	tyrosine metabolic process	1/151	11/17270	0.0921076	0.338658	ENSMUSG00000019762	Iyd	1
BP	GO:0017085	response to insecticide	1/151	11/17270	0.0921076	0.338658	ENSMUSG00000026826	Nr4a2	1
BP	GO:0021604	cranial nerve structural organization	1/151	11/17270	0.0921076	0.338658	ENSMUSG00000029765	Plxna4	1
BP	GO:0033004	negative regulation of mast cell activation	1/151	11/17270	0.0921076	0.338658	ENSMUSG00000044288	Cnr1	1
BP	GO:0033603	positive regulation of dopamine secretion	1/151	11/17270	0.0921076	0.338658	ENSMUSG00000028004	Npy2r	1
BP	GO:0038180	nerve growth factor signaling pathway	1/151	11/17270	0.0921076	0.338658	ENSMUSG00000049107	Ntf3	1
BP	GO:0043568	positive regulation of insulin-like growth factor receptor signaling pathway	1/151	11/17270	0.0921076	0.338658	ENSMUSG00000051136	Ghsr	1
BP	GO:0045938	positive regulation of circadian sleep/wake cycle, sleep	1/151	11/17270	0.0921076	0.338658	ENSMUSG00000028004	Npy2r	1
BP	GO:0048262	determination of dorsal/ventral asymmetry	1/151	11/17270	0.0921076	0.338658	ENSMUSG00000036169	Sostdc1	1
BP	GO:0048263	determination of dorsal identity	1/151	11/17270	0.0921076	0.338658	ENSMUSG00000036169	Sostdc1	1
BP	GO:0048484	enteric nervous system development	1/151	11/17270	0.0921076	0.338658	ENSMUSG00000049107	Ntf3	1
BP	GO:0051280	negative regulation of release of sequestered calcium ion into cytosol	1/151	11/17270	0.0921076	0.338658	ENSMUSG00000039239	Tgfb2	1
BP	GO:0051639	actin filament network formation	1/151	11/17270	0.0921076	0.338658	ENSMUSG00000016382	Pls3	1
BP	GO:0060158	phospholipase C-activating dopamine receptor signaling pathway	1/151	11/17270	0.0921076	0.338658	ENSMUSG00000039358	Drd5	1
BP	GO:0060180	female mating behavior	1/151	11/17270	0.0921076	0.338658	ENSMUSG00000039358	Drd5	1
BP	GO:0060405	regulation of penile erection	1/151	11/17270	0.0921076	0.338658	ENSMUSG00000044288	Cnr1	1
BP	GO:0060439	trachea morphogenesis	1/151	11/17270	0.0921076	0.338658	ENSMUSG00000051920	Rspo2	1
BP	GO:0060900	embryonic camera-type eye formation	1/151	11/17270	0.0921076	0.338658	ENSMUSG00000010175	Prox1	1
BP	GO:0061081	positive regulation of myeloid leukocyte cytokine production involved in immune response	1/151	11/17270	0.0921076	0.338658	ENSMUSG00000028341	Nr4a3	1
BP	GO:0072178	nephric duct morphogenesis	1/151	11/17270	0.0921076	0.338658	ENSMUSG00000026235	Epha4	1
BP	GO:0090394	negative regulation of excitatory postsynaptic potential	1/151	11/17270	0.0921076	0.338658	ENSMUSG00000028004	Npy2r	1
BP	GO:0097049	motor neuron apoptotic process	1/151	11/17270	0.0921076	0.338658	ENSMUSG00000007888	Crlf1	1
BP	GO:1901660	calcium ion export	1/151	11/17270	0.0921076	0.338658	ENSMUSG00000031376	Atp2b3	1
BP	GO:1902358	sulfate transmembrane transport	1/151	11/17270	0.0921076	0.338658	ENSMUSG00000020651	Slc26a4	1
BP	GO:1902430	negative regulation of amyloid-beta formation	1/151	11/17270	0.0921076	0.338658	ENSMUSG00000030525	Chrna7	1
BP	GO:1903423	positive regulation of synaptic vesicle recycling	1/151	11/17270	0.0921076	0.338658	ENSMUSG00000022973	Synj1	1
BP	GO:1903729	regulation of plasma membrane organization	1/151	11/17270	0.0921076	0.338658	ENSMUSG00000039239	Tgfb2	1
BP	GO:1904994	regulation of leukocyte adhesion to vascular endothelial cell	1/151	11/17270	0.0921076	0.338658	ENSMUSG00000027009	Itga4	1
BP	GO:1905564	positive regulation of vascular endothelial cell proliferation	1/151	11/17270	0.0921076	0.338658	ENSMUSG00000051136	Ghsr	1
BP	GO:2000018	regulation of male gonad development	1/151	11/17270	0.0921076	0.338658	ENSMUSG00000022306	Zfpm2	1
BP	GO:0048593	camera-type eye morphogenesis	3/151	123/17270	0.0932273	0.339637	ENSMUSG00000010175/ENSMUSG00000068196/ENSMUSG00000028664	Prox1/Col8a1/Ephb2	3
BP	GO:0009311	oligosaccharide metabolic process	2/151	59/17270	0.0941333	0.339637	ENSMUSG00000034040/ENSMUSG00000039037	Galnt17/St6galnac5	2
BP	GO:0051058	negative regulation of small GTPase mediated signal transduction	2/151	59/17270	0.0941333	0.339637	ENSMUSG00000039239/ENSMUSG00000028664	Tgfb2/Ephb2	2
BP	GO:0072001	renal system development	5/151	276/17270	0.0950221	0.339637	ENSMUSG00000007888/ENSMUSG00000026768/ENSMUSG00000026235/ENSMUSG00000039239/ENSMUSG00000020681	Crlf1/Itga8/Epha4/Tgfb2/Ace	5
BP	GO:0071417	cellular response to organonitrogen compound	7/151	445/17270	0.0959801	0.339637	ENSMUSG00000059003/ENSMUSG00000026826/ENSMUSG00000039358/ENSMUSG00000026235/ENSMUSG00000058488/ENSMUSG00000051136/ENSMUSG00000028341	Grin2a/Nr4a2/Drd5/Epha4/Kl/Ghsr/Nr4a3	7
BP	GO:0007204	positive regulation of cytosolic calcium ion concentration	5/151	277/17270	0.0961247	0.339637	ENSMUSG00000028004/ENSMUSG00000059003/ENSMUSG00000041710/ENSMUSG00000039239/ENSMUSG00000052353	Npy2r/Grin2a/Trpc5/Tgfb2/Cemip	5
BP	GO:0032635	interleukin-6 production	3/151	125/17270	0.096698	0.339637	ENSMUSG00000031380/ENSMUSG00000051136/ENSMUSG00000030525	Vegfd/Ghsr/Chrna7	3
BP	GO:0021695	cerebellar cortex development	2/151	60/17270	0.0968417	0.339637	ENSMUSG00000010175/ENSMUSG00000001911	Prox1/Nfix	2
BP	GO:0030802	regulation of cyclic nucleotide biosynthetic process	2/151	60/17270	0.0968417	0.339637	ENSMUSG00000022206/ENSMUSG00000040836	Npr3/Gpr161	2
BP	GO:1904377	positive regulation of protein localization to cell periphery	2/151	60/17270	0.0968417	0.339637	ENSMUSG00000025885/ENSMUSG00000028664	Myo5b/Ephb2	2
BP	GO:2000179	positive regulation of neural precursor cell proliferation	2/151	60/17270	0.0968417	0.339637	ENSMUSG00000010175/ENSMUSG00000027070	Prox1/Lrp2	2
BP	GO:2001259	positive regulation of cation channel activity	2/151	60/17270	0.0968417	0.339637	ENSMUSG00000039672/ENSMUSG00000028664	Kcne2/Ephb2	2
BP	GO:0007517	muscle organ development	6/151	361/17270	0.0974224	0.339637	ENSMUSG00000010175/ENSMUSG00000022306/ENSMUSG00000027070/ENSMUSG00000039239/ENSMUSG00000019848/ENSMUSG00000063659	Prox1/Zfpm2/Lrp2/Tgfb2/Popdc3/Zbtb18	6
BP	GO:0090276	regulation of peptide hormone secretion	4/151	200/17270	0.0986149	0.339637	ENSMUSG00000044288/ENSMUSG00000029716/ENSMUSG00000051136/ENSMUSG00000020848	Cnr1/Tfr2/Ghsr/Doc2b	4
BP	GO:0043405	regulation of MAP kinase activity	5/151	280/17270	0.0994714	0.339637	ENSMUSG00000049107/ENSMUSG00000026235/ENSMUSG00000033327/ENSMUSG00000030525/ENSMUSG00000028664	Ntf3/Epha4/Tnxb/Chrna7/Ephb2	5
BP	GO:0002718	regulation of cytokine production involved in immune response	2/151	61/17270	0.0995721	0.339637	ENSMUSG00000039239/ENSMUSG00000028341	Tgfb2/Nr4a3	2
BP	GO:1902476	chloride transmembrane transport	2/151	61/17270	0.0995721	0.339637	ENSMUSG00000020651/ENSMUSG00000022949	Slc26a4/Clic6	2
BP	GO:0034764	positive regulation of transmembrane transport	4/151	201/17270	0.0999706	0.339637	ENSMUSG00000039672/ENSMUSG00000028341/ENSMUSG00000028664/ENSMUSG00000052353	Kcne2/Nr4a3/Ephb2/Cemip	4
BP	GO:0002551	mast cell chemotaxis	1/151	12/17270	0.100051	0.339637	ENSMUSG00000031380	Vegfd	1
BP	GO:0003157	endocardium development	1/151	12/17270	0.100051	0.339637	ENSMUSG00000010175	Prox1	1
BP	GO:0003174	mitral valve development	1/151	12/17270	0.100051	0.339637	ENSMUSG00000022306	Zfpm2	1
BP	GO:0010454	negative regulation of cell fate commitment	1/151	12/17270	0.100051	0.339637	ENSMUSG00000036169	Sostdc1	1
BP	GO:0030432	peristalsis	1/151	12/17270	0.100051	0.339637	ENSMUSG00000036437	Npy1r	1
BP	GO:0031915	positive regulation of synaptic plasticity	1/151	12/17270	0.100051	0.339637	ENSMUSG00000028664	Ephb2	1
BP	GO:0033240	positive regulation of cellular amine metabolic process	1/151	12/17270	0.100051	0.339637	ENSMUSG00000030525	Chrna7	1
BP	GO:0035461	vitamin transmembrane transport	1/151	12/17270	0.100051	0.339637	ENSMUSG00000027070	Lrp2	1
BP	GO:0035810	positive regulation of urine volume	1/151	12/17270	0.100051	0.339637	ENSMUSG00000022206	Npr3	1
BP	GO:0046855	inositol phosphate dephosphorylation	1/151	12/17270	0.100051	0.339637	ENSMUSG00000022973	Synj1	1
BP	GO:0051284	positive regulation of sequestering of calcium ion	1/151	12/17270	0.100051	0.339637	ENSMUSG00000039239	Tgfb2	1
BP	GO:0051798	positive regulation of hair follicle development	1/151	12/17270	0.100051	0.339637	ENSMUSG00000039239	Tgfb2	1
BP	GO:0060046	regulation of acrosome reaction	1/151	12/17270	0.100051	0.339637	ENSMUSG00000050074	Spink8	1
BP	GO:0060068	vagina development	1/151	12/17270	0.100051	0.339637	ENSMUSG00000027070	Lrp2	1
BP	GO:0060502	epithelial cell proliferation involved in lung morphogenesis	1/151	12/17270	0.100051	0.339637	ENSMUSG00000008575	Nfib	1
BP	GO:0061140	lung secretory cell differentiation	1/151	12/17270	0.100051	0.339637	ENSMUSG00000008575	Nfib	1
BP	GO:0070444	oligodendrocyte progenitor proliferation	1/151	12/17270	0.100051	0.339637	ENSMUSG00000027070	Lrp2	1
BP	GO:0070445	regulation of oligodendrocyte progenitor proliferation	1/151	12/17270	0.100051	0.339637	ENSMUSG00000027070	Lrp2	1
BP	GO:0071281	cellular response to iron ion	1/151	12/17270	0.100051	0.339637	ENSMUSG00000029716	Tfr2	1
BP	GO:0072176	nephric duct development	1/151	12/17270	0.100051	0.339637	ENSMUSG00000026235	Epha4	1
BP	GO:0086013	membrane repolarization during cardiac muscle cell action potential	1/151	12/17270	0.100051	0.339637	ENSMUSG00000039672	Kcne2	1
BP	GO:1902287	semaphorin-plexin signaling pathway involved in axon guidance	1/151	12/17270	0.100051	0.339637	ENSMUSG00000029765	Plxna4	1
BP	GO:1902337	regulation of apoptotic process involved in morphogenesis	1/151	12/17270	0.100051	0.339637	ENSMUSG00000039239	Tgfb2	1
BP	GO:1905941	positive regulation of gonad development	1/151	12/17270	0.100051	0.339637	ENSMUSG00000022306	Zfpm2	1
BP	GO:0015698	inorganic anion transport	3/151	127/17270	0.100221	0.339637	ENSMUSG00000020651/ENSMUSG00000022949/ENSMUSG00000020169	Slc26a4/Clic6/Best3	3
BP	GO:0030879	mammary gland development	3/151	127/17270	0.100221	0.339637	ENSMUSG00000005268/ENSMUSG00000036169/ENSMUSG00000034009	Prlr/Sostdc1/Rxfp1	3
BP	GO:0002793	positive regulation of peptide secretion	5/151	281/17270	0.1006	0.339637	ENSMUSG00000027356/ENSMUSG00000028004/ENSMUSG00000029716/ENSMUSG00000039239/ENSMUSG00000020848	Fermt1/Npy2r/Tfr2/Tgfb2/Doc2b	5
BP	GO:0033002	muscle cell proliferation	4/151	202/17270	0.101335	0.339637	ENSMUSG00000022306/ENSMUSG00000022206/ENSMUSG00000039239/ENSMUSG00000028341	Zfpm2/Npr3/Tgfb2/Nr4a3	4
BP	GO:0009187	cyclic nucleotide metabolic process	3/151	128/17270	0.102002	0.339637	ENSMUSG00000075270/ENSMUSG00000022206/ENSMUSG00000040836	Pde11a/Npr3/Gpr161	3
BP	GO:0050921	positive regulation of chemotaxis	3/151	128/17270	0.102002	0.339637	ENSMUSG00000001741/ENSMUSG00000049107/ENSMUSG00000031380	Il16/Ntf3/Vegfd	3
BP	GO:0002791	regulation of peptide secretion	7/151	452/17270	0.102047	0.339637	ENSMUSG00000027356/ENSMUSG00000028004/ENSMUSG00000044288/ENSMUSG00000029716/ENSMUSG00000039239/ENSMUSG00000051136/ENSMUSG00000020848	Fermt1/Npy2r/Cnr1/Tfr2/Tgfb2/Ghsr/Doc2b	7
BP	GO:0032611	interleukin-1 beta production	2/151	62/17270	0.102324	0.339637	ENSMUSG00000051136/ENSMUSG00000030525	Ghsr/Chrna7	2
BP	GO:1903051	negative regulation of proteolysis involved in cellular protein catabolic process	2/151	62/17270	0.102324	0.339637	ENSMUSG00000026235/ENSMUSG00000078816	Epha4/Prkcg	2
BP	GO:0001935	endothelial cell proliferation	3/151	129/17270	0.103795	0.339637	ENSMUSG00000010175/ENSMUSG00000031380/ENSMUSG00000051136	Prox1/Vegfd/Ghsr	3
BP	GO:0050878	regulation of body fluid levels	5/151	284/17270	0.104024	0.339637	ENSMUSG00000005268/ENSMUSG00000022206/ENSMUSG00000026579/ENSMUSG00000028664/ENSMUSG00000020656	Prlr/Npr3/F5/Ephb2/Grhl1	5
BP	GO:0032413	negative regulation of ion transmembrane transporter activity	2/151	63/17270	0.105097	0.339637	ENSMUSG00000039672/ENSMUSG00000028664	Kcne2/Ephb2	2
BP	GO:0032102	negative regulation of response to external stimulus	5/151	285/17270	0.105179	0.339637	ENSMUSG00000025020/ENSMUSG00000026235/ENSMUSG00000064023/ENSMUSG00000051136/ENSMUSG00000030525	Slit1/Epha4/Klk8/Ghsr/Chrna7	5
BP	GO:0071902	positive regulation of protein serine/threonine kinase activity	5/151	285/17270	0.105179	0.339637	ENSMUSG00000010175/ENSMUSG00000049107/ENSMUSG00000026235/ENSMUSG00000030525/ENSMUSG00000052353	Prox1/Ntf3/Epha4/Chrna7/Cemip	5
BP	GO:0060828	regulation of canonical Wnt signaling pathway	4/151	205/17270	0.10548	0.339637	ENSMUSG00000027356/ENSMUSG00000036169/ENSMUSG00000051920/ENSMUSG00000071856	Fermt1/Sostdc1/Rspo2/Mcc	4
BP	GO:0051668	localization within membrane	3/151	130/17270	0.105601	0.339637	ENSMUSG00000021721/ENSMUSG00000027009/ENSMUSG00000022973	Htr1a/Itga4/Synj1	3
BP	GO:0042133	neurotransmitter metabolic process	3/151	131/17270	0.107419	0.339637	ENSMUSG00000059003/ENSMUSG00000021721/ENSMUSG00000030525	Grin2a/Htr1a/Chrna7	3
BP	GO:0014855	striated muscle cell proliferation	2/151	64/17270	0.10789	0.339637	ENSMUSG00000022306/ENSMUSG00000039239	Zfpm2/Tgfb2	2
BP	GO:0030814	regulation of cAMP metabolic process	2/151	64/17270	0.10789	0.339637	ENSMUSG00000022206/ENSMUSG00000040836	Npr3/Gpr161	2
BP	GO:0032652	regulation of interleukin-1 production	2/151	64/17270	0.10789	0.339637	ENSMUSG00000051136/ENSMUSG00000030525	Ghsr/Chrna7	2
BP	GO:0051145	smooth muscle cell differentiation	2/151	64/17270	0.10789	0.339637	ENSMUSG00000049107/ENSMUSG00000026768	Ntf3/Itga8	2
BP	GO:0061097	regulation of protein tyrosine kinase activity	2/151	64/17270	0.10789	0.339637	ENSMUSG00000026235/ENSMUSG00000020681	Epha4/Ace	2
BP	GO:0001660	fever generation	1/151	13/17270	0.107925	0.339637	ENSMUSG00000044288	Cnr1	1
BP	GO:0003161	cardiac conduction system development	1/151	13/17270	0.107925	0.339637	ENSMUSG00000044393	Dsg2	1
BP	GO:0003177	pulmonary valve development	1/151	13/17270	0.107925	0.339637	ENSMUSG00000039239	Tgfb2	1
BP	GO:0003184	pulmonary valve morphogenesis	1/151	13/17270	0.107925	0.339637	ENSMUSG00000039239	Tgfb2	1
BP	GO:0010002	cardioblast differentiation	1/151	13/17270	0.107925	0.339637	ENSMUSG00000039239	Tgfb2	1
BP	GO:0010804	negative regulation of tumor necrosis factor-mediated signaling pathway	1/151	13/17270	0.107925	0.339637	ENSMUSG00000032586	Traip	1
BP	GO:0010935	regulation of macrophage cytokine production	1/151	13/17270	0.107925	0.339637	ENSMUSG00000039239	Tgfb2	1
BP	GO:0021781	glial cell fate commitment	1/151	13/17270	0.107925	0.339637	ENSMUSG00000049107	Ntf3	1
BP	GO:0031652	positive regulation of heat generation	1/151	13/17270	0.107925	0.339637	ENSMUSG00000044288	Cnr1	1
BP	GO:0032096	negative regulation of response to food	1/151	13/17270	0.107925	0.339637	ENSMUSG00000051136	Ghsr	1
BP	GO:0032099	negative regulation of appetite	1/151	13/17270	0.107925	0.339637	ENSMUSG00000051136	Ghsr	1
BP	GO:0038093	Fc receptor signaling pathway	1/151	13/17270	0.107925	0.339637	ENSMUSG00000028341	Nr4a3	1
BP	GO:0042635	positive regulation of hair cycle	1/151	13/17270	0.107925	0.339637	ENSMUSG00000039239	Tgfb2	1
BP	GO:0045188	regulation of circadian sleep/wake cycle, non-REM sleep	1/151	13/17270	0.107925	0.339637	ENSMUSG00000028004	Npy2r	1
BP	GO:0045605	negative regulation of epidermal cell differentiation	1/151	13/17270	0.107925	0.339637	ENSMUSG00000039239	Tgfb2	1
BP	GO:0045906	negative regulation of vasoconstriction	1/151	13/17270	0.107925	0.339637	ENSMUSG00000035954	Dock4	1
BP	GO:0048149	behavioral response to ethanol	1/151	13/17270	0.107925	0.339637	ENSMUSG00000030525	Chrna7	1
BP	GO:0051764	actin crosslink formation	1/151	13/17270	0.107925	0.339637	ENSMUSG00000016382	Pls3	1
BP	GO:0055012	ventricular cardiac muscle cell differentiation	1/151	13/17270	0.107925	0.339637	ENSMUSG00000010175	Prox1	1
BP	GO:0060413	atrial septum morphogenesis	1/151	13/17270	0.107925	0.339637	ENSMUSG00000039239	Tgfb2	1
BP	GO:0060579	ventral spinal cord interneuron fate commitment	1/151	13/17270	0.107925	0.339637	ENSMUSG00000042372	Dmrt3	1
BP	GO:0060581	cell fate commitment involved in pattern specification	1/151	13/17270	0.107925	0.339637	ENSMUSG00000042372	Dmrt3	1
BP	GO:0060736	prostate gland growth	1/151	13/17270	0.107925	0.339637	ENSMUSG00000005268	Prlr	1
BP	GO:0070102	interleukin-6-mediated signaling pathway	1/151	13/17270	0.107925	0.339637	ENSMUSG00000033740	St18	1
BP	GO:0070307	lens fiber cell development	1/151	13/17270	0.107925	0.339637	ENSMUSG00000010175	Prox1	1
BP	GO:0071435	potassium ion export	1/151	13/17270	0.107925	0.339637	ENSMUSG00000039672	Kcne2	1
BP	GO:0097531	mast cell migration	1/151	13/17270	0.107925	0.339637	ENSMUSG00000031380	Vegfd	1
BP	GO:0098719	sodium ion import across plasma membrane	1/151	13/17270	0.107925	0.339637	ENSMUSG00000026062	Slc9a2	1
BP	GO:0098911	regulation of ventricular cardiac muscle cell action potential	1/151	13/17270	0.107925	0.339637	ENSMUSG00000044393	Dsg2	1
BP	GO:0099590	neurotransmitter receptor internalization	1/151	13/17270	0.107925	0.339637	ENSMUSG00000022973	Synj1	1
BP	GO:1900746	regulation of vascular endothelial growth factor signaling pathway	1/151	13/17270	0.107925	0.339637	ENSMUSG00000046318	Ccbe1	1
BP	GO:1902285	semaphorin-plexin signaling pathway involved in neuron projection guidance	1/151	13/17270	0.107925	0.339637	ENSMUSG00000029765	Plxna4	1
BP	GO:1902894	negative regulation of pri-miRNA transcription by RNA polymerase II	1/151	13/17270	0.107925	0.339637	ENSMUSG00000008575	Nfib	1
BP	GO:1902992	negative regulation of amyloid precursor protein catabolic process	1/151	13/17270	0.107925	0.339637	ENSMUSG00000030525	Chrna7	1
BP	GO:1904748	regulation of apoptotic process involved in development	1/151	13/17270	0.107925	0.339637	ENSMUSG00000039239	Tgfb2	1
BP	GO:2001267	regulation of cysteine-type endopeptidase activity involved in apoptotic signaling pathway	1/151	13/17270	0.107925	0.339637	ENSMUSG00000033740	St18	1
BP	GO:1904064	positive regulation of cation transmembrane transport	3/151	132/17270	0.10925	0.34317	ENSMUSG00000039672/ENSMUSG00000028664/ENSMUSG00000052353	Kcne2/Ephb2/Cemip	3
BP	GO:0062012	regulation of small molecule metabolic process	6/151	373/17270	0.109362	0.34317	ENSMUSG00000010175/ENSMUSG00000044288/ENSMUSG00000022206/ENSMUSG00000040836/ENSMUSG00000051136/ENSMUSG00000028341	Prox1/Cnr1/Npr3/Gpr161/Ghsr/Nr4a3	6
BP	GO:0060420	regulation of heart growth	2/151	65/17270	0.110703	0.344242	ENSMUSG00000010175/ENSMUSG00000022306	Prox1/Zfpm2	2
BP	GO:0030856	regulation of epithelial cell differentiation	3/151	133/17270	0.111092	0.344242	ENSMUSG00000005268/ENSMUSG00000039239/ENSMUSG00000020656	Prlr/Tgfb2/Grhl1	3
BP	GO:0045834	positive regulation of lipid metabolic process	3/151	134/17270	0.112947	0.344242	ENSMUSG00000074345/ENSMUSG00000051136/ENSMUSG00000028341	Tnfaip8l3/Ghsr/Nr4a3	3
BP	GO:0050680	negative regulation of epithelial cell proliferation	3/151	134/17270	0.112947	0.344242	ENSMUSG00000008575/ENSMUSG00000071856/ENSMUSG00000039239	Nfib/Mcc/Tgfb2	3
BP	GO:0007422	peripheral nervous system development	2/151	66/17270	0.113535	0.344242	ENSMUSG00000049107/ENSMUSG00000029765	Ntf3/Plxna4	2
BP	GO:0045576	mast cell activation	2/151	66/17270	0.113535	0.344242	ENSMUSG00000044288/ENSMUSG00000028341	Cnr1/Nr4a3	2
BP	GO:1904427	positive regulation of calcium ion transmembrane transport	2/151	66/17270	0.113535	0.344242	ENSMUSG00000039672/ENSMUSG00000052353	Kcne2/Cemip	2
BP	GO:0072657	protein localization to membrane	7/151	466/17270	0.114794	0.344242	ENSMUSG00000059003/ENSMUSG00000025885/ENSMUSG00000021721/ENSMUSG00000027009/ENSMUSG00000036304/ENSMUSG00000028664/ENSMUSG00000052353	Grin2a/Myo5b/Htr1a/Itga4/Zdhhc23/Ephb2/Cemip	7
BP	GO:0002863	positive regulation of inflammatory response to antigenic stimulus	1/151	14/17270	0.115731	0.344242	ENSMUSG00000044288	Cnr1	1
BP	GO:0003188	heart valve formation	1/151	14/17270	0.115731	0.344242	ENSMUSG00000022306	Zfpm2	1
BP	GO:0003334	keratinocyte development	1/151	14/17270	0.115731	0.344242	ENSMUSG00000064201	Krt2	1
BP	GO:0006027	glycosaminoglycan catabolic process	1/151	14/17270	0.115731	0.344242	ENSMUSG00000052353	Cemip	1
BP	GO:0006924	activation-induced cell death of T cells	1/151	14/17270	0.115731	0.344242	ENSMUSG00000039239	Tgfb2	1
BP	GO:0007635	chemosensory behavior	1/151	14/17270	0.115731	0.344242	ENSMUSG00000078816	Prkcg	1
BP	GO:0010523	negative regulation of calcium ion transport into cytosol	1/151	14/17270	0.115731	0.344242	ENSMUSG00000039239	Tgfb2	1
BP	GO:0010715	regulation of extracellular matrix disassembly	1/151	14/17270	0.115731	0.344242	ENSMUSG00000039239	Tgfb2	1
BP	GO:0014831	gastro-intestinal system smooth muscle contraction	1/151	14/17270	0.115731	0.344242	ENSMUSG00000051136	Ghsr	1
BP	GO:0018119	peptidyl-cysteine S-nitrosylation	1/151	14/17270	0.115731	0.344242	ENSMUSG00000020681	Ace	1
BP	GO:0030157	pancreatic juice secretion	1/151	14/17270	0.115731	0.344242	ENSMUSG00000022206	Npr3	1
BP	GO:0031987	locomotion involved in locomotory behavior	1/151	14/17270	0.115731	0.344242	ENSMUSG00000051136	Ghsr	1
BP	GO:0032222	regulation of synaptic transmission, cholinergic	1/151	14/17270	0.115731	0.344242	ENSMUSG00000030525	Chrna7	1
BP	GO:0032769	negative regulation of monooxygenase activity	1/151	14/17270	0.115731	0.344242	ENSMUSG00000044288	Cnr1	1
BP	GO:0042640	anagen	1/151	14/17270	0.115731	0.344242	ENSMUSG00000027356	Fermt1	1
BP	GO:0042748	circadian sleep/wake cycle, non-REM sleep	1/151	14/17270	0.115731	0.344242	ENSMUSG00000028004	Npy2r	1
BP	GO:0042953	lipoprotein transport	1/151	14/17270	0.115731	0.344242	ENSMUSG00000027070	Lrp2	1
BP	GO:0044872	lipoprotein localization	1/151	14/17270	0.115731	0.344242	ENSMUSG00000027070	Lrp2	1
BP	GO:0046838	phosphorylated carbohydrate dephosphorylation	1/151	14/17270	0.115731	0.344242	ENSMUSG00000022973	Synj1	1
BP	GO:0051546	keratinocyte migration	1/151	14/17270	0.115731	0.344242	ENSMUSG00000027356	Fermt1	1
BP	GO:0051967	negative regulation of synaptic transmission, glutamatergic	1/151	14/17270	0.115731	0.344242	ENSMUSG00000028004	Npy2r	1
BP	GO:0060644	mammary gland epithelial cell differentiation	1/151	14/17270	0.115731	0.344242	ENSMUSG00000005268	Prlr	1
BP	GO:0060831	smoothened signaling pathway involved in dorsal/ventral neural tube patterning	1/151	14/17270	0.115731	0.344242	ENSMUSG00000040836	Gpr161	1
BP	GO:0070486	leukocyte aggregation	1/151	14/17270	0.115731	0.344242	ENSMUSG00000028341	Nr4a3	1
BP	GO:0071545	inositol phosphate catabolic process	1/151	14/17270	0.115731	0.344242	ENSMUSG00000022973	Synj1	1
BP	GO:0072578	neurotransmitter-gated ion channel clustering	1/151	14/17270	0.115731	0.344242	ENSMUSG00000021721	Htr1a	1
BP	GO:0086069	bundle of His cell to Purkinje myocyte communication	1/151	14/17270	0.115731	0.344242	ENSMUSG00000044393	Dsg2	1
BP	GO:1902547	regulation of cellular response to vascular endothelial growth factor stimulus	1/151	14/17270	0.115731	0.344242	ENSMUSG00000046318	Ccbe1	1
BP	GO:1904754	positive regulation of vascular associated smooth muscle cell migration	1/151	14/17270	0.115731	0.344242	ENSMUSG00000035954	Dock4	1
BP	GO:2000252	negative regulation of feeding behavior	1/151	14/17270	0.115731	0.344242	ENSMUSG00000028004	Npy2r	1
BP	GO:0019216	regulation of lipid metabolic process	5/151	294/17270	0.115851	0.344242	ENSMUSG00000010175/ENSMUSG00000074345/ENSMUSG00000044288/ENSMUSG00000051136/ENSMUSG00000028341	Prox1/Tnfaip8l3/Cnr1/Ghsr/Nr4a3	5
BP	GO:0018210	peptidyl-threonine modification	3/151	137/17270	0.118581	0.348843	ENSMUSG00000034040/ENSMUSG00000041710/ENSMUSG00000052353	Galnt17/Trpc5/Cemip	3
BP	GO:0060402	calcium ion transport into cytosol	3/151	137/17270	0.118581	0.348843	ENSMUSG00000059003/ENSMUSG00000039239/ENSMUSG00000052353	Grin2a/Tgfb2/Cemip	3
BP	GO:0048663	neuron fate commitment	2/151	68/17270	0.119254	0.348843	ENSMUSG00000042372/ENSMUSG00000039239	Dmrt3/Tgfb2	2
BP	GO:0022612	gland morphogenesis	3/151	138/17270	0.120482	0.348843	ENSMUSG00000010175/ENSMUSG00000036169/ENSMUSG00000008575	Prox1/Sostdc1/Nfib	3
BP	GO:0030178	negative regulation of Wnt signaling pathway	3/151	138/17270	0.120482	0.348843	ENSMUSG00000027356/ENSMUSG00000036169/ENSMUSG00000071856	Fermt1/Sostdc1/Mcc	3
BP	GO:0001505	regulation of neurotransmitter levels	5/151	299/17270	0.121996	0.348843	ENSMUSG00000059003/ENSMUSG00000021721/ENSMUSG00000022973/ENSMUSG00000030525/ENSMUSG00000020848	Grin2a/Htr1a/Synj1/Chrna7/Doc2b	5
BP	GO:0001818	negative regulation of cytokine production	4/151	217/17270	0.12281	0.348843	ENSMUSG00000039239/ENSMUSG00000032586/ENSMUSG00000051136/ENSMUSG00000030525	Tgfb2/Traip/Ghsr/Chrna7	4
BP	GO:0001502	cartilage condensation	1/151	15/17270	0.123469	0.348843	ENSMUSG00000039239	Tgfb2	1
BP	GO:0003222	ventricular trabecula myocardium morphogenesis	1/151	15/17270	0.123469	0.348843	ENSMUSG00000039239	Tgfb2	1
BP	GO:0006198	cAMP catabolic process	1/151	15/17270	0.123469	0.348843	ENSMUSG00000075270	Pde11a	1
BP	GO:0006828	manganese ion transport	1/151	15/17270	0.123469	0.348843	ENSMUSG00000041710	Trpc5	1
BP	GO:0008272	sulfate transport	1/151	15/17270	0.123469	0.348843	ENSMUSG00000020651	Slc26a4	1
BP	GO:0010934	macrophage cytokine production	1/151	15/17270	0.123469	0.348843	ENSMUSG00000039239	Tgfb2	1
BP	GO:0015682	ferric iron transport	1/151	15/17270	0.123469	0.348843	ENSMUSG00000029716	Tfr2	1
BP	GO:0017014	protein nitrosylation	1/151	15/17270	0.123469	0.348843	ENSMUSG00000020681	Ace	1
BP	GO:0021514	ventral spinal cord interneuron differentiation	1/151	15/17270	0.123469	0.348843	ENSMUSG00000042372	Dmrt3	1
BP	GO:0031650	regulation of heat generation	1/151	15/17270	0.123469	0.348843	ENSMUSG00000044288	Cnr1	1
BP	GO:0032105	negative regulation of response to extracellular stimulus	1/151	15/17270	0.123469	0.348843	ENSMUSG00000051136	Ghsr	1
BP	GO:0032108	negative regulation of response to nutrient levels	1/151	15/17270	0.123469	0.348843	ENSMUSG00000051136	Ghsr	1
BP	GO:0032570	response to progesterone	1/151	15/17270	0.123469	0.348843	ENSMUSG00000039239	Tgfb2	1
BP	GO:0032688	negative regulation of interferon-beta production	1/151	15/17270	0.123469	0.348843	ENSMUSG00000032586	Traip	1
BP	GO:0035641	locomotory exploration behavior	1/151	15/17270	0.123469	0.348843	ENSMUSG00000061080	Lsamp	1
BP	GO:0042226	interleukin-6 biosynthetic process	1/151	15/17270	0.123469	0.348843	ENSMUSG00000051136	Ghsr	1
BP	GO:0044320	cellular response to leptin stimulus	1/151	15/17270	0.123469	0.348843	ENSMUSG00000028341	Nr4a3	1
BP	GO:0045408	regulation of interleukin-6 biosynthetic process	1/151	15/17270	0.123469	0.348843	ENSMUSG00000051136	Ghsr	1
BP	GO:0060850	regulation of transcription involved in cell fate commitment	1/151	15/17270	0.123469	0.348843	ENSMUSG00000010175	Prox1	1
BP	GO:0060979	vasculogenesis involved in coronary vascular morphogenesis	1/151	15/17270	0.123469	0.348843	ENSMUSG00000022306	Zfpm2	1
BP	GO:0070234	positive regulation of T cell apoptotic process	1/151	15/17270	0.123469	0.348843	ENSMUSG00000039239	Tgfb2	1
BP	GO:0072148	epithelial cell fate commitment	1/151	15/17270	0.123469	0.348843	ENSMUSG00000010175	Prox1	1
BP	GO:0072337	modified amino acid transport	1/151	15/17270	0.123469	0.348843	ENSMUSG00000027070	Lrp2	1
BP	GO:0072512	trivalent inorganic cation transport	1/151	15/17270	0.123469	0.348843	ENSMUSG00000029716	Tfr2	1
BP	GO:0097286	iron ion import	1/151	15/17270	0.123469	0.348843	ENSMUSG00000029716	Tfr2	1
BP	GO:0097503	sialylation	1/151	15/17270	0.123469	0.348843	ENSMUSG00000039037	St6galnac5	1
BP	GO:0099563	modification of synaptic structure	1/151	15/17270	0.123469	0.348843	ENSMUSG00000026235	Epha4	1
BP	GO:1903543	positive regulation of exosomal secretion	1/151	15/17270	0.123469	0.348843	ENSMUSG00000025885	Myo5b	1
BP	GO:1990000	amyloid fibril formation	1/151	15/17270	0.123469	0.348843	ENSMUSG00000030525	Chrna7	1
BP	GO:2000194	regulation of female gonad development	1/151	15/17270	0.123469	0.348843	ENSMUSG00000022306	Zfpm2	1
BP	GO:2000647	negative regulation of stem cell proliferation	1/151	15/17270	0.123469	0.348843	ENSMUSG00000027356	Fermt1	1
BP	GO:0051302	regulation of cell division	3/151	140/17270	0.124318	0.350789	ENSMUSG00000031380/ENSMUSG00000039239/ENSMUSG00000063659	Vegfd/Tgfb2/Zbtb18	3
BP	GO:0043010	camera-type eye development	5/151	301/17270	0.124496	0.350838	ENSMUSG00000010175/ENSMUSG00000068196/ENSMUSG00000034739/ENSMUSG00000039239/ENSMUSG00000028664	Prox1/Col8a1/Mfrp/Tgfb2/Ephb2	5
BP	GO:0051781	positive regulation of cell division	2/151	70/17270	0.125044	0.351421	ENSMUSG00000031380/ENSMUSG00000039239	Vegfd/Tgfb2	2
BP	GO:0048515	spermatid differentiation	3/151	141/17270	0.126253	0.351421	ENSMUSG00000020096/ENSMUSG00000030450/ENSMUSG00000085576	Tbata/Oca2/Dpy19l2	3
BP	GO:1903169	regulation of calcium ion transmembrane transport	3/151	141/17270	0.126253	0.351421	ENSMUSG00000039672/ENSMUSG00000039239/ENSMUSG00000052353	Kcne2/Tgfb2/Cemip	3
BP	GO:0007178	transmembrane receptor protein serine/threonine kinase signaling pathway	5/151	303/17270	0.12702	0.351421	ENSMUSG00000027356/ENSMUSG00000036169/ENSMUSG00000026768/ENSMUSG00000027070/ENSMUSG00000039239	Fermt1/Sostdc1/Itga8/Lrp2/Tgfb2	5
BP	GO:1905114	cell surface receptor signaling pathway involved in cell-cell signaling	7/151	479/17270	0.127349	0.351421	ENSMUSG00000027356/ENSMUSG00000028004/ENSMUSG00000036169/ENSMUSG00000059003/ENSMUSG00000051920/ENSMUSG00000071856/ENSMUSG00000030525	Fermt1/Npy2r/Sostdc1/Grin2a/Rspo2/Mcc/Chrna7	7
BP	GO:0098739	import across plasma membrane	2/151	71/17270	0.127965	0.351421	ENSMUSG00000026062/ENSMUSG00000027070	Slc9a2/Lrp2	2
BP	GO:0071375	cellular response to peptide hormone stimulus	4/151	222/17270	0.130369	0.351421	ENSMUSG00000026826/ENSMUSG00000058488/ENSMUSG00000051136/ENSMUSG00000028341	Nr4a2/Kl/Ghsr/Nr4a3	4
BP	GO:0003341	cilium movement	2/151	72/17270	0.130901	0.351421	ENSMUSG00000056752/ENSMUSG00000052861	Dnah9/Dnah6	2
BP	GO:0032410	negative regulation of transporter activity	2/151	72/17270	0.130901	0.351421	ENSMUSG00000039672/ENSMUSG00000028664	Kcne2/Ephb2	2
BP	GO:0051279	regulation of release of sequestered calcium ion into cytosol	2/151	72/17270	0.130901	0.351421	ENSMUSG00000039239/ENSMUSG00000052353	Tgfb2/Cemip	2
BP	GO:0051966	regulation of synaptic transmission, glutamatergic	2/151	72/17270	0.130901	0.351421	ENSMUSG00000028004/ENSMUSG00000044288	Npy2r/Cnr1	2
BP	GO:1903363	negative regulation of cellular protein catabolic process	2/151	72/17270	0.130901	0.351421	ENSMUSG00000026235/ENSMUSG00000078816	Epha4/Prkcg	2
BP	GO:0001820	serotonin secretion	1/151	16/17270	0.131139	0.351421	ENSMUSG00000021721	Htr1a	1
BP	GO:0002864	regulation of acute inflammatory response to antigenic stimulus	1/151	16/17270	0.131139	0.351421	ENSMUSG00000044288	Cnr1	1
BP	GO:0003198	epithelial to mesenchymal transition involved in endocardial cushion formation	1/151	16/17270	0.131139	0.351421	ENSMUSG00000039239	Tgfb2	1
BP	GO:0006699	bile acid biosynthetic process	1/151	16/17270	0.131139	0.351421	ENSMUSG00000010175	Prox1	1
BP	GO:0021783	preganglionic parasympathetic fiber development	1/151	16/17270	0.131139	0.351421	ENSMUSG00000029765	Plxna4	1
BP	GO:0031958	corticosteroid receptor signaling pathway	1/151	16/17270	0.131139	0.351421	ENSMUSG00000031618	Nr3c2	1
BP	GO:0032225	regulation of synaptic transmission, dopaminergic	1/151	16/17270	0.131139	0.351421	ENSMUSG00000030525	Chrna7	1
BP	GO:0035235	ionotropic glutamate receptor signaling pathway	1/151	16/17270	0.131139	0.351421	ENSMUSG00000059003	Grin2a	1
BP	GO:0035268	protein mannosylation	1/151	16/17270	0.131139	0.351421	ENSMUSG00000085576	Dpy19l2	1
BP	GO:0035584	calcium-mediated signaling using intracellular calcium source	1/151	16/17270	0.131139	0.351421	ENSMUSG00000049336	Tenm2	1
BP	GO:0042308	negative regulation of protein import into nucleus	1/151	16/17270	0.131139	0.351421	ENSMUSG00000027356	Fermt1	1
BP	GO:0042415	norepinephrine metabolic process	1/151	16/17270	0.131139	0.351421	ENSMUSG00000058488	Kl	1
BP	GO:0042572	retinol metabolic process	1/151	16/17270	0.131139	0.351421	ENSMUSG00000061808	Ttr	1
BP	GO:0043084	penile erection	1/151	16/17270	0.131139	0.351421	ENSMUSG00000044288	Cnr1	1
BP	GO:0055003	cardiac myofibril assembly	1/151	16/17270	0.131139	0.351421	ENSMUSG00000010175	Prox1	1
BP	GO:0060307	regulation of ventricular cardiac muscle cell membrane repolarization	1/151	16/17270	0.131139	0.351421	ENSMUSG00000039672	Kcne2	1
BP	GO:0060841	venous blood vessel development	1/151	16/17270	0.131139	0.351421	ENSMUSG00000010175	Prox1	1
BP	GO:0072673	lamellipodium morphogenesis	1/151	16/17270	0.131139	0.351421	ENSMUSG00000022425	Enpp2	1
BP	GO:0086011	membrane repolarization during action potential	1/151	16/17270	0.131139	0.351421	ENSMUSG00000039672	Kcne2	1
BP	GO:0098743	cell aggregation	1/151	16/17270	0.131139	0.351421	ENSMUSG00000039239	Tgfb2	1
BP	GO:0101023	vascular endothelial cell proliferation	1/151	16/17270	0.131139	0.351421	ENSMUSG00000051136	Ghsr	1
BP	GO:1902259	regulation of delayed rectifier potassium channel activity	1/151	16/17270	0.131139	0.351421	ENSMUSG00000039672	Kcne2	1
BP	GO:1903539	protein localization to postsynaptic membrane	1/151	16/17270	0.131139	0.351421	ENSMUSG00000059003	Grin2a	1
BP	GO:1903541	regulation of exosomal secretion	1/151	16/17270	0.131139	0.351421	ENSMUSG00000025885	Myo5b	1
BP	GO:1904590	negative regulation of protein import	1/151	16/17270	0.131139	0.351421	ENSMUSG00000027356	Fermt1	1
BP	GO:1905562	regulation of vascular endothelial cell proliferation	1/151	16/17270	0.131139	0.351421	ENSMUSG00000051136	Ghsr	1
BP	GO:2000738	positive regulation of stem cell differentiation	1/151	16/17270	0.131139	0.351421	ENSMUSG00000039239	Tgfb2	1
BP	GO:2001241	positive regulation of extrinsic apoptotic signaling pathway in absence of ligand	1/151	16/17270	0.131139	0.351421	ENSMUSG00000039239	Tgfb2	1
BP	GO:2000241	regulation of reproductive process	3/151	144/17270	0.132121	0.353618	ENSMUSG00000050074/ENSMUSG00000022306/ENSMUSG00000044288	Spink8/Zfpm2/Cnr1	3
BP	GO:0050768	negative regulation of neurogenesis	5/151	308/17270	0.133433	0.356692	ENSMUSG00000025020/ENSMUSG00000041710/ENSMUSG00000026235/ENSMUSG00000064023/ENSMUSG00000028664	Slit1/Trpc5/Epha4/Klk8/Ephb2	5
BP	GO:0019229	regulation of vasoconstriction	2/151	73/17270	0.133853	0.357376	ENSMUSG00000035954/ENSMUSG00000036437	Dock4/Npy1r	2
BP	GO:0022604	regulation of cell morphogenesis	7/151	486/17270	0.134388	0.358368	ENSMUSG00000025020/ENSMUSG00000022425/ENSMUSG00000041710/ENSMUSG00000026235/ENSMUSG00000025885/ENSMUSG00000029765/ENSMUSG00000028664	Slit1/Enpp2/Trpc5/Epha4/Myo5b/Plxna4/Ephb2	7
BP	GO:0061448	connective tissue development	4/151	225/17270	0.134997	0.359022	ENSMUSG00000051920/ENSMUSG00000034009/ENSMUSG00000008575/ENSMUSG00000039239	Rspo2/Rxfp1/Nfib/Tgfb2	4
BP	GO:0007179	transforming growth factor beta receptor signaling pathway	3/151	146/17270	0.136086	0.359022	ENSMUSG00000027356/ENSMUSG00000026768/ENSMUSG00000039239	Fermt1/Itga8/Tgfb2	3
BP	GO:0070374	positive regulation of ERK1 and ERK2 cascade	4/151	226/17270	0.136554	0.359022	ENSMUSG00000074345/ENSMUSG00000026235/ENSMUSG00000030525/ENSMUSG00000028664	Tnfaip8l3/Epha4/Chrna7/Ephb2	4
BP	GO:0061180	mammary gland epithelium development	2/151	74/17270	0.136819	0.359022	ENSMUSG00000005268/ENSMUSG00000036169	Prlr/Sostdc1	2
BP	GO:1901888	regulation of cell junction assembly	2/151	74/17270	0.136819	0.359022	ENSMUSG00000022425/ENSMUSG00000020681	Enpp2/Ace	2
BP	GO:0045807	positive regulation of endocytosis	3/151	147/17270	0.138084	0.359022	ENSMUSG00000049107/ENSMUSG00000029716/ENSMUSG00000022973	Ntf3/Tfr2/Synj1	3
BP	GO:0060041	retina development in camera-type eye	3/151	147/17270	0.138084	0.359022	ENSMUSG00000010175/ENSMUSG00000034739/ENSMUSG00000039239	Prox1/Mfrp/Tgfb2	3
BP	GO:0003283	atrial septum development	1/151	17/17270	0.138743	0.359022	ENSMUSG00000039239	Tgfb2	1
BP	GO:0006688	glycosphingolipid biosynthetic process	1/151	17/17270	0.138743	0.359022	ENSMUSG00000039037	St6galnac5	1
BP	GO:0007194	negative regulation of adenylate cyclase activity	1/151	17/17270	0.138743	0.359022	ENSMUSG00000022206	Npr3	1
BP	GO:0031998	regulation of fatty acid beta-oxidation	1/151	17/17270	0.138743	0.359022	ENSMUSG00000044288	Cnr1	1
BP	GO:0036065	fucosylation	1/151	17/17270	0.138743	0.359022	ENSMUSG00000040364	Sec1	1
BP	GO:0042447	hormone catabolic process	1/151	17/17270	0.138743	0.359022	ENSMUSG00000020681	Ace	1
BP	GO:0044321	response to leptin	1/151	17/17270	0.138743	0.359022	ENSMUSG00000028341	Nr4a3	1
BP	GO:0046174	polyol catabolic process	1/151	17/17270	0.138743	0.359022	ENSMUSG00000022973	Synj1	1
BP	GO:0046321	positive regulation of fatty acid oxidation	1/151	17/17270	0.138743	0.359022	ENSMUSG00000028341	Nr4a3	1
BP	GO:0046697	decidualization	1/151	17/17270	0.138743	0.359022	ENSMUSG00000051136	Ghsr	1
BP	GO:0051000	positive regulation of nitric-oxide synthase activity	1/151	17/17270	0.138743	0.359022	ENSMUSG00000022206	Npr3	1
BP	GO:0060081	membrane hyperpolarization	1/151	17/17270	0.138743	0.359022	ENSMUSG00000041710	Trpc5	1
BP	GO:0060788	ectodermal placode formation	1/151	17/17270	0.138743	0.359022	ENSMUSG00000010175	Prox1	1
BP	GO:0071697	ectodermal placode morphogenesis	1/151	17/17270	0.138743	0.359022	ENSMUSG00000010175	Prox1	1
BP	GO:0097502	mannosylation	1/151	17/17270	0.138743	0.359022	ENSMUSG00000085576	Dpy19l2	1
BP	GO:1901017	negative regulation of potassium ion transmembrane transporter activity	1/151	17/17270	0.138743	0.359022	ENSMUSG00000039672	Kcne2	1
BP	GO:1901881	positive regulation of protein depolymerization	1/151	17/17270	0.138743	0.359022	ENSMUSG00000021721	Htr1a	1
BP	GO:1905314	semi-lunar valve development	1/151	17/17270	0.138743	0.359022	ENSMUSG00000039239	Tgfb2	1
BP	GO:0006835	dicarboxylic acid transport	2/151	75/17270	0.139801	0.360377	ENSMUSG00000020651/ENSMUSG00000027070	Slc26a4/Lrp2	2
BP	GO:0032479	regulation of type I interferon production	2/151	75/17270	0.139801	0.360377	ENSMUSG00000032586/ENSMUSG00000035834	Traip/Polr3g	2
BP	GO:0030509	BMP signaling pathway	3/151	148/17270	0.140092	0.360377	ENSMUSG00000036169/ENSMUSG00000027070/ENSMUSG00000039239	Sostdc1/Lrp2/Tgfb2	3
BP	GO:0034767	positive regulation of ion transmembrane transport	3/151	148/17270	0.140092	0.360377	ENSMUSG00000039672/ENSMUSG00000028664/ENSMUSG00000052353	Kcne2/Ephb2/Cemip	3
BP	GO:1905475	regulation of protein localization to membrane	3/151	148/17270	0.140092	0.360377	ENSMUSG00000025885/ENSMUSG00000028664/ENSMUSG00000052353	Myo5b/Ephb2/Cemip	3
BP	GO:0043401	steroid hormone mediated signaling pathway	3/151	149/17270	0.142109	0.3647	ENSMUSG00000026826/ENSMUSG00000028341/ENSMUSG00000031618	Nr4a2/Nr4a3/Nr3c2	3
BP	GO:0060401	cytosolic calcium ion transport	3/151	149/17270	0.142109	0.3647	ENSMUSG00000059003/ENSMUSG00000039239/ENSMUSG00000052353	Grin2a/Tgfb2/Cemip	3
BP	GO:0032612	interleukin-1 production	2/151	76/17270	0.142796	0.3647	ENSMUSG00000051136/ENSMUSG00000030525	Ghsr/Chrna7	2
BP	GO:0048708	astrocyte differentiation	2/151	76/17270	0.142796	0.3647	ENSMUSG00000026235/ENSMUSG00000001911	Epha4/Nfix	2
BP	GO:0051453	regulation of intracellular pH	2/151	76/17270	0.142796	0.3647	ENSMUSG00000020651/ENSMUSG00000026062	Slc26a4/Slc9a2	2
BP	GO:1903317	regulation of protein maturation	2/151	76/17270	0.142796	0.3647	ENSMUSG00000029716/ENSMUSG00000046318	Tfr2/Ccbe1	2
BP	GO:0019932	second-messenger-mediated signaling	5/151	316/17270	0.14399	0.3647	ENSMUSG00000028004/ENSMUSG00000049336/ENSMUSG00000036357/ENSMUSG00000039358/ENSMUSG00000034009	Npy2r/Tenm2/Gpr101/Drd5/Rxfp1	5
BP	GO:0070252	actin-mediated cell contraction	2/151	77/17270	0.145805	0.3647	ENSMUSG00000039672/ENSMUSG00000044393	Kcne2/Dsg2	2
BP	GO:0098661	inorganic anion transmembrane transport	2/151	77/17270	0.145805	0.3647	ENSMUSG00000020651/ENSMUSG00000022949	Slc26a4/Clic6	2
BP	GO:0009214	cyclic nucleotide catabolic process	1/151	18/17270	0.146281	0.3647	ENSMUSG00000075270	Pde11a	1
BP	GO:0018243	protein O-linked glycosylation via threonine	1/151	18/17270	0.146281	0.3647	ENSMUSG00000034040	Galnt17	1
BP	GO:0022038	corpus callosum development	1/151	18/17270	0.146281	0.3647	ENSMUSG00000028664	Ephb2	1
BP	GO:0031280	negative regulation of cyclase activity	1/151	18/17270	0.146281	0.3647	ENSMUSG00000022206	Npr3	1
BP	GO:0031424	keratinization	1/151	18/17270	0.146281	0.3647	ENSMUSG00000039457	Ppl	1
BP	GO:0042403	thyroid hormone metabolic process	1/151	18/17270	0.146281	0.3647	ENSMUSG00000019762	Iyd	1
BP	GO:0045056	transcytosis	1/151	18/17270	0.146281	0.3647	ENSMUSG00000027070	Lrp2	1
BP	GO:0046475	glycerophospholipid catabolic process	1/151	18/17270	0.146281	0.3647	ENSMUSG00000022425	Enpp2	1
BP	GO:0046886	positive regulation of hormone biosynthetic process	1/151	18/17270	0.146281	0.3647	ENSMUSG00000030525	Chrna7	1
BP	GO:0048486	parasympathetic nervous system development	1/151	18/17270	0.146281	0.3647	ENSMUSG00000029765	Plxna4	1
BP	GO:0048857	neural nucleus development	1/151	18/17270	0.146281	0.3647	ENSMUSG00000008575	Nfib	1
BP	GO:0050774	negative regulation of dendrite morphogenesis	1/151	18/17270	0.146281	0.3647	ENSMUSG00000041710	Trpc5	1
BP	GO:0060456	positive regulation of digestive system process	1/151	18/17270	0.146281	0.3647	ENSMUSG00000051136	Ghsr	1
BP	GO:0060572	morphogenesis of an epithelial bud	1/151	18/17270	0.146281	0.3647	ENSMUSG00000036169	Sostdc1	1
BP	GO:0061436	establishment of skin barrier	1/151	18/17270	0.146281	0.3647	ENSMUSG00000020656	Grhl1	1
BP	GO:0071696	ectodermal placode development	1/151	18/17270	0.146281	0.3647	ENSMUSG00000010175	Prox1	1
BP	GO:0099625	ventricular cardiac muscle cell membrane repolarization	1/151	18/17270	0.146281	0.3647	ENSMUSG00000039672	Kcne2	1
BP	GO:1903421	regulation of synaptic vesicle recycling	1/151	18/17270	0.146281	0.3647	ENSMUSG00000022973	Synj1	1
BP	GO:0051100	negative regulation of binding	3/151	152/17270	0.148221	0.368695	ENSMUSG00000027009/ENSMUSG00000008575/ENSMUSG00000020681	Itga4/Nfib/Ace	3
BP	GO:0071356	cellular response to tumor necrosis factor	3/151	152/17270	0.148221	0.368695	ENSMUSG00000033740/ENSMUSG00000032586/ENSMUSG00000024793	St18/Traip/Tnfrsf25	3
BP	GO:0032606	type I interferon production	2/151	78/17270	0.148828	0.369363	ENSMUSG00000032586/ENSMUSG00000035834	Traip/Polr3g	2
BP	GO:1903035	negative regulation of response to wounding	2/151	78/17270	0.148828	0.369363	ENSMUSG00000026235/ENSMUSG00000064023	Epha4/Klk8	2
BP	GO:0032147	activation of protein kinase activity	4/151	234/17270	0.149272	0.369413	ENSMUSG00000005268/ENSMUSG00000049107/ENSMUSG00000039239/ENSMUSG00000030525	Prlr/Ntf3/Tgfb2/Chrna7	4
BP	GO:0019221	cytokine-mediated signaling pathway	5/151	321/17270	0.150768	0.369413	ENSMUSG00000005268/ENSMUSG00000056427/ENSMUSG00000033740/ENSMUSG00000032586/ENSMUSG00000024793	Prlr/Slit3/St18/Traip/Tnfrsf25	5
BP	GO:0030100	regulation of endocytosis	4/151	235/17270	0.150893	0.369413	ENSMUSG00000049107/ENSMUSG00000078816/ENSMUSG00000029716/ENSMUSG00000022973	Ntf3/Prkcg/Tfr2/Synj1	4
BP	GO:0014910	regulation of smooth muscle cell migration	2/151	79/17270	0.151863	0.369413	ENSMUSG00000035954/ENSMUSG00000020681	Dock4/Ace	2
BP	GO:0045833	negative regulation of lipid metabolic process	2/151	79/17270	0.151863	0.369413	ENSMUSG00000010175/ENSMUSG00000044288	Prox1/Cnr1	2
BP	GO:0050805	negative regulation of synaptic transmission	2/151	79/17270	0.151863	0.369413	ENSMUSG00000028004/ENSMUSG00000039358	Npy2r/Drd5	2
BP	GO:0072091	regulation of stem cell proliferation	2/151	79/17270	0.151863	0.369413	ENSMUSG00000027356/ENSMUSG00000020681	Fermt1/Ace	2
BP	GO:0009611	response to wounding	6/151	412/17270	0.152995	0.369413	ENSMUSG00000059003/ENSMUSG00000039358/ENSMUSG00000026235/ENSMUSG00000064023/ENSMUSG00000039239/ENSMUSG00000026579	Grin2a/Drd5/Epha4/Klk8/Tgfb2/F5	6
BP	GO:0002693	positive regulation of cellular extravasation	1/151	19/17270	0.153753	0.369413	ENSMUSG00000027009	Itga4	1
BP	GO:0006883	cellular sodium ion homeostasis	1/151	19/17270	0.153753	0.369413	ENSMUSG00000031618	Nr3c2	1
BP	GO:0016082	synaptic vesicle priming	1/151	19/17270	0.153753	0.369413	ENSMUSG00000022973	Synj1	1
BP	GO:0018230	peptidyl-L-cysteine S-palmitoylation	1/151	19/17270	0.153753	0.369413	ENSMUSG00000036304	Zdhhc23	1
BP	GO:0018231	peptidyl-S-diacylglycerol-L-cysteine biosynthetic process from peptidyl-cysteine	1/151	19/17270	0.153753	0.369413	ENSMUSG00000036304	Zdhhc23	1
BP	GO:0018242	protein O-linked glycosylation via serine	1/151	19/17270	0.153753	0.369413	ENSMUSG00000034040	Galnt17	1
BP	GO:0033033	negative regulation of myeloid cell apoptotic process	1/151	19/17270	0.153753	0.369413	ENSMUSG00000051136	Ghsr	1
BP	GO:0033605	positive regulation of catecholamine secretion	1/151	19/17270	0.153753	0.369413	ENSMUSG00000028004	Npy2r	1
BP	GO:0042438	melanin biosynthetic process	1/151	19/17270	0.153753	0.369413	ENSMUSG00000030450	Oca2	1
BP	GO:0042533	tumor necrosis factor biosynthetic process	1/151	19/17270	0.153753	0.369413	ENSMUSG00000051136	Ghsr	1
BP	GO:0042534	regulation of tumor necrosis factor biosynthetic process	1/151	19/17270	0.153753	0.369413	ENSMUSG00000051136	Ghsr	1
BP	GO:0046325	negative regulation of glucose import	1/151	19/17270	0.153753	0.369413	ENSMUSG00000020681	Ace	1
BP	GO:0051481	negative regulation of cytosolic calcium ion concentration	1/151	19/17270	0.153753	0.369413	ENSMUSG00000036437	Npy1r	1
BP	GO:0060123	regulation of growth hormone secretion	1/151	19/17270	0.153753	0.369413	ENSMUSG00000051136	Ghsr	1
BP	GO:0071711	basement membrane organization	1/151	19/17270	0.153753	0.369413	ENSMUSG00000027356	Fermt1	1
BP	GO:0080154	regulation of fertilization	1/151	19/17270	0.153753	0.369413	ENSMUSG00000050074	Spink8	1
BP	GO:1901889	negative regulation of cell junction assembly	1/151	19/17270	0.153753	0.369413	ENSMUSG00000020681	Ace	1
BP	GO:1903055	positive regulation of extracellular matrix organization	1/151	19/17270	0.153753	0.369413	ENSMUSG00000039239	Tgfb2	1
BP	GO:1904738	vascular associated smooth muscle cell migration	1/151	19/17270	0.153753	0.369413	ENSMUSG00000035954	Dock4	1
BP	GO:1904752	regulation of vascular associated smooth muscle cell migration	1/151	19/17270	0.153753	0.369413	ENSMUSG00000035954	Dock4	1
BP	GO:2000251	positive regulation of actin cytoskeleton reorganization	1/151	19/17270	0.153753	0.369413	ENSMUSG00000049107	Ntf3	1
BP	GO:0048545	response to steroid hormone	4/151	237/17270	0.154156	0.369973	ENSMUSG00000026826/ENSMUSG00000039239/ENSMUSG00000028341/ENSMUSG00000031618	Nr4a2/Tgfb2/Nr4a3/Nr3c2	4
BP	GO:0007416	synapse assembly	3/151	155/17270	0.154416	0.370192	ENSMUSG00000025370/ENSMUSG00000051136/ENSMUSG00000028664	Cdh9/Ghsr/Ephb2	3
BP	GO:0002367	cytokine production involved in immune response	2/151	80/17270	0.15491	0.370499	ENSMUSG00000039239/ENSMUSG00000028341	Tgfb2/Nr4a3	2
BP	GO:0007229	integrin-mediated signaling pathway	2/151	80/17270	0.15491	0.370499	ENSMUSG00000026768/ENSMUSG00000027009	Itga8/Itga4	2
BP	GO:0071772	response to BMP	3/151	156/17270	0.1565	0.370499	ENSMUSG00000036169/ENSMUSG00000027070/ENSMUSG00000039239	Sostdc1/Lrp2/Tgfb2	3
BP	GO:0071773	cellular response to BMP stimulus	3/151	156/17270	0.1565	0.370499	ENSMUSG00000036169/ENSMUSG00000027070/ENSMUSG00000039239	Sostdc1/Lrp2/Tgfb2	3
BP	GO:1903532	positive regulation of secretion by cell	6/151	415/17270	0.156638	0.370499	ENSMUSG00000027356/ENSMUSG00000028004/ENSMUSG00000025885/ENSMUSG00000029716/ENSMUSG00000039239/ENSMUSG00000020848	Fermt1/Npy2r/Myo5b/Tfr2/Tgfb2/Doc2b	6
BP	GO:0002444	myeloid leukocyte mediated immunity	2/151	81/17270	0.157969	0.370499	ENSMUSG00000020681/ENSMUSG00000028341	Ace/Nr4a3	2
BP	GO:0007215	glutamate receptor signaling pathway	2/151	81/17270	0.157969	0.370499	ENSMUSG00000059003/ENSMUSG00000028664	Grin2a/Ephb2	2
BP	GO:0007589	body fluid secretion	2/151	81/17270	0.157969	0.370499	ENSMUSG00000005268/ENSMUSG00000022206	Prlr/Npr3	2
BP	GO:0030641	regulation of cellular pH	2/151	81/17270	0.157969	0.370499	ENSMUSG00000020651/ENSMUSG00000026062	Slc26a4/Slc9a2	2
BP	GO:0048259	regulation of receptor-mediated endocytosis	2/151	81/17270	0.157969	0.370499	ENSMUSG00000049107/ENSMUSG00000022973	Ntf3/Synj1	2
BP	GO:0060326	cell chemotaxis	4/151	240/17270	0.1591	0.370499	ENSMUSG00000001741/ENSMUSG00000022425/ENSMUSG00000031380/ENSMUSG00000035954	Il16/Enpp2/Vegfd/Dock4	4
BP	GO:0001976	neurological system process involved in regulation of systemic arterial blood pressure	1/151	20/17270	0.16116	0.370499	ENSMUSG00000030525	Chrna7	1
BP	GO:0002719	negative regulation of cytokine production involved in immune response	1/151	20/17270	0.16116	0.370499	ENSMUSG00000039239	Tgfb2	1
BP	GO:0006837	serotonin transport	1/151	20/17270	0.16116	0.370499	ENSMUSG00000021721	Htr1a	1
BP	GO:0007263	nitric oxide mediated signal transduction	1/151	20/17270	0.16116	0.370499	ENSMUSG00000028004	Npy2r	1
BP	GO:0030540	female genitalia development	1/151	20/17270	0.16116	0.370499	ENSMUSG00000027070	Lrp2	1
BP	GO:0030818	negative regulation of cAMP biosynthetic process	1/151	20/17270	0.16116	0.370499	ENSMUSG00000022206	Npr3	1
BP	GO:0032098	regulation of appetite	1/151	20/17270	0.16116	0.370499	ENSMUSG00000051136	Ghsr	1
BP	GO:0032148	activation of protein kinase B activity	1/151	20/17270	0.16116	0.370499	ENSMUSG00000049107	Ntf3	1
BP	GO:0043951	negative regulation of cAMP-mediated signaling	1/151	20/17270	0.16116	0.370499	ENSMUSG00000028004	Npy2r	1
BP	GO:0045922	negative regulation of fatty acid metabolic process	1/151	20/17270	0.16116	0.370499	ENSMUSG00000044288	Cnr1	1
BP	GO:0045986	negative regulation of smooth muscle contraction	1/151	20/17270	0.16116	0.370499	ENSMUSG00000035954	Dock4	1
BP	GO:0048485	sympathetic nervous system development	1/151	20/17270	0.16116	0.370499	ENSMUSG00000029765	Plxna4	1
BP	GO:0048532	anatomical structure arrangement	1/151	20/17270	0.16116	0.370499	ENSMUSG00000029765	Plxna4	1
BP	GO:0051350	negative regulation of lyase activity	1/151	20/17270	0.16116	0.370499	ENSMUSG00000022206	Npr3	1
BP	GO:0060749	mammary gland alveolus development	1/151	20/17270	0.16116	0.370499	ENSMUSG00000005268	Prlr	1
BP	GO:0061377	mammary gland lobule development	1/151	20/17270	0.16116	0.370499	ENSMUSG00000005268	Prlr	1
BP	GO:0070498	interleukin-1-mediated signaling pathway	1/151	20/17270	0.16116	0.370499	ENSMUSG00000033740	St18	1
BP	GO:0072574	hepatocyte proliferation	1/151	20/17270	0.16116	0.370499	ENSMUSG00000010175	Prox1	1
BP	GO:0072575	epithelial cell proliferation involved in liver morphogenesis	1/151	20/17270	0.16116	0.370499	ENSMUSG00000010175	Prox1	1
BP	GO:0095500	acetylcholine receptor signaling pathway	1/151	20/17270	0.16116	0.370499	ENSMUSG00000030525	Chrna7	1
BP	GO:0099623	regulation of cardiac muscle cell membrane repolarization	1/151	20/17270	0.16116	0.370499	ENSMUSG00000039672	Kcne2	1
BP	GO:1901380	negative regulation of potassium ion transmembrane transport	1/151	20/17270	0.16116	0.370499	ENSMUSG00000039672	Kcne2	1
BP	GO:1903204	negative regulation of oxidative stress-induced neuron death	1/151	20/17270	0.16116	0.370499	ENSMUSG00000028341	Nr4a3	1
BP	GO:1903831	signal transduction involved in cellular response to ammonium ion	1/151	20/17270	0.16116	0.370499	ENSMUSG00000030525	Chrna7	1
BP	GO:1905144	response to acetylcholine	1/151	20/17270	0.16116	0.370499	ENSMUSG00000030525	Chrna7	1
BP	GO:1905145	cellular response to acetylcholine	1/151	20/17270	0.16116	0.370499	ENSMUSG00000030525	Chrna7	1
BP	GO:1990182	exosomal secretion	1/151	20/17270	0.16116	0.370499	ENSMUSG00000025885	Myo5b	1
BP	GO:2000310	regulation of NMDA receptor activity	1/151	20/17270	0.16116	0.370499	ENSMUSG00000028664	Ephb2	1
BP	GO:0009991	response to extracellular stimulus	5/151	330/17270	0.163301	0.375025	ENSMUSG00000026354/ENSMUSG00000026826/ENSMUSG00000078816/ENSMUSG00000051136/ENSMUSG00000030525	Lct/Nr4a2/Prkcg/Ghsr/Chrna7	5
BP	GO:0000041	transition metal ion transport	2/151	83/17270	0.164121	0.376513	ENSMUSG00000041710/ENSMUSG00000029716	Trpc5/Tfr2	2
BP	GO:0050796	regulation of insulin secretion	3/151	160/17270	0.164919	0.377947	ENSMUSG00000044288/ENSMUSG00000051136/ENSMUSG00000020848	Cnr1/Ghsr/Doc2b	3
BP	GO:0030072	peptide hormone secretion	4/151	244/17270	0.165782	0.378223	ENSMUSG00000044288/ENSMUSG00000029716/ENSMUSG00000051136/ENSMUSG00000020848	Cnr1/Tfr2/Ghsr/Doc2b	4
BP	GO:0071695	anatomical structure maturation	3/151	161/17270	0.167045	0.378223	ENSMUSG00000027356/ENSMUSG00000026826/ENSMUSG00000039239	Fermt1/Nr4a2/Tgfb2	3
BP	GO:0016079	synaptic vesicle exocytosis	2/151	84/17270	0.167213	0.378223	ENSMUSG00000022973/ENSMUSG00000020848	Synj1/Doc2b	2
BP	GO:0040014	regulation of multicellular organism growth	2/151	84/17270	0.167213	0.378223	ENSMUSG00000036437/ENSMUSG00000051136	Npy1r/Ghsr	2
BP	GO:0043506	regulation of JUN kinase activity	2/151	84/17270	0.167213	0.378223	ENSMUSG00000026235/ENSMUSG00000033327	Epha4/Tnxb	2
BP	GO:0055017	cardiac muscle tissue growth	2/151	84/17270	0.167213	0.378223	ENSMUSG00000022306/ENSMUSG00000039239	Zfpm2/Tgfb2	2
BP	GO:0003272	endocardial cushion formation	1/151	21/17270	0.168503	0.378223	ENSMUSG00000039239	Tgfb2	1
BP	GO:0006582	melanin metabolic process	1/151	21/17270	0.168503	0.378223	ENSMUSG00000030450	Oca2	1
BP	GO:0010954	positive regulation of protein processing	1/151	21/17270	0.168503	0.378223	ENSMUSG00000046318	Ccbe1	1
BP	GO:0030803	negative regulation of cyclic nucleotide biosynthetic process	1/151	21/17270	0.168503	0.378223	ENSMUSG00000022206	Npr3	1
BP	GO:0031649	heat generation	1/151	21/17270	0.168503	0.378223	ENSMUSG00000044288	Cnr1	1
BP	GO:0032352	positive regulation of hormone metabolic process	1/151	21/17270	0.168503	0.378223	ENSMUSG00000030525	Chrna7	1
BP	GO:0043576	regulation of respiratory gaseous exchange	1/151	21/17270	0.168503	0.378223	ENSMUSG00000026826	Nr4a2	1
BP	GO:0048843	negative regulation of axon extension involved in axon guidance	1/151	21/17270	0.168503	0.378223	ENSMUSG00000025020	Slit1	1
BP	GO:0051969	regulation of transmission of nerve impulse	1/151	21/17270	0.168503	0.378223	ENSMUSG00000051136	Ghsr	1
BP	GO:0060438	trachea development	1/151	21/17270	0.168503	0.378223	ENSMUSG00000051920	Rspo2	1
BP	GO:0060914	heart formation	1/151	21/17270	0.168503	0.378223	ENSMUSG00000027070	Lrp2	1
BP	GO:0070230	positive regulation of lymphocyte apoptotic process	1/151	21/17270	0.168503	0.378223	ENSMUSG00000039239	Tgfb2	1
BP	GO:0097062	dendritic spine maintenance	1/151	21/17270	0.168503	0.378223	ENSMUSG00000035168	Tanc1	1
BP	GO:0097734	extracellular exosome biogenesis	1/151	21/17270	0.168503	0.378223	ENSMUSG00000025885	Myo5b	1
BP	GO:0045926	negative regulation of growth	4/151	246/17270	0.169161	0.379309	ENSMUSG00000025020/ENSMUSG00000056427/ENSMUSG00000026235/ENSMUSG00000039239	Slit1/Slit3/Epha4/Tgfb2	4
BP	GO:0010827	regulation of glucose transmembrane transport	2/151	85/17270	0.170315	0.380335	ENSMUSG00000020681/ENSMUSG00000028341	Ace/Nr4a3	2
BP	GO:0030799	regulation of cyclic nucleotide metabolic process	2/151	85/17270	0.170315	0.380335	ENSMUSG00000022206/ENSMUSG00000040836	Npr3/Gpr161	2
BP	GO:0052652	cyclic purine nucleotide metabolic process	2/151	85/17270	0.170315	0.380335	ENSMUSG00000022206/ENSMUSG00000040836	Npr3/Gpr161	2
BP	GO:0060021	roof of mouth development	2/151	85/17270	0.170315	0.380335	ENSMUSG00000039239/ENSMUSG00000028664	Tgfb2/Ephb2	2
BP	GO:0051216	cartilage development	3/151	163/17270	0.171321	0.382191	ENSMUSG00000051920/ENSMUSG00000008575/ENSMUSG00000039239	Rspo2/Nfib/Tgfb2	3
BP	GO:0009190	cyclic nucleotide biosynthetic process	2/151	86/17270	0.173427	0.384293	ENSMUSG00000022206/ENSMUSG00000040836	Npr3/Gpr161	2
BP	GO:0014909	smooth muscle cell migration	2/151	86/17270	0.173427	0.384293	ENSMUSG00000035954/ENSMUSG00000020681	Dock4/Ace	2
BP	GO:0009101	glycoprotein biosynthetic process	4/151	249/17270	0.174274	0.384293	ENSMUSG00000034040/ENSMUSG00000039037/ENSMUSG00000085576/ENSMUSG00000040364	Galnt17/St6galnac5/Dpy19l2/Sec1	4
BP	GO:0035148	tube formation	3/151	165/17270	0.175629	0.384293	ENSMUSG00000027070/ENSMUSG00000008575/ENSMUSG00000039239	Lrp2/Nfib/Tgfb2	3
BP	GO:0007205	protein kinase C-activating G-protein coupled receptor signaling pathway	1/151	22/17270	0.175782	0.384293	ENSMUSG00000022861	Dgkg	1
BP	GO:0010575	positive regulation of vascular endothelial growth factor production	1/151	22/17270	0.175782	0.384293	ENSMUSG00000046318	Ccbe1	1
BP	GO:0030252	growth hormone secretion	1/151	22/17270	0.175782	0.384293	ENSMUSG00000051136	Ghsr	1
BP	GO:0030815	negative regulation of cAMP metabolic process	1/151	22/17270	0.175782	0.384293	ENSMUSG00000022206	Npr3	1
BP	GO:0030819	positive regulation of cAMP biosynthetic process	1/151	22/17270	0.175782	0.384293	ENSMUSG00000040836	Gpr161	1
BP	GO:0033561	regulation of water loss via skin	1/151	22/17270	0.175782	0.384293	ENSMUSG00000020656	Grhl1	1
BP	GO:0035809	regulation of urine volume	1/151	22/17270	0.175782	0.384293	ENSMUSG00000022206	Npr3	1
BP	GO:0043496	regulation of protein homodimerization activity	1/151	22/17270	0.175782	0.384293	ENSMUSG00000027009	Itga4	1
BP	GO:0044342	type B pancreatic cell proliferation	1/151	22/17270	0.175782	0.384293	ENSMUSG00000028341	Nr4a3	1
BP	GO:0050995	negative regulation of lipid catabolic process	1/151	22/17270	0.175782	0.384293	ENSMUSG00000044288	Cnr1	1
BP	GO:0060045	positive regulation of cardiac muscle cell proliferation	1/151	22/17270	0.175782	0.384293	ENSMUSG00000022306	Zfpm2	1
BP	GO:0060065	uterus development	1/151	22/17270	0.175782	0.384293	ENSMUSG00000039239	Tgfb2	1
BP	GO:0071880	adenylate cyclase-activating adrenergic receptor signaling pathway	1/151	22/17270	0.175782	0.384293	ENSMUSG00000036357	Gpr101	1
BP	GO:0072576	liver morphogenesis	1/151	22/17270	0.175782	0.384293	ENSMUSG00000010175	Prox1	1
BP	GO:0097150	neuronal stem cell population maintenance	1/151	22/17270	0.175782	0.384293	ENSMUSG00000010175	Prox1	1
BP	GO:1902668	negative regulation of axon guidance	1/151	22/17270	0.175782	0.384293	ENSMUSG00000025020	Slit1	1
BP	GO:0010595	positive regulation of endothelial cell migration	2/151	87/17270	0.176548	0.384428	ENSMUSG00000010175/ENSMUSG00000046318	Prox1/Ccbe1	2
BP	GO:0033138	positive regulation of peptidyl-serine phosphorylation	2/151	87/17270	0.176548	0.384428	ENSMUSG00000049107/ENSMUSG00000030525	Ntf3/Chrna7	2
BP	GO:0046888	negative regulation of hormone secretion	2/151	87/17270	0.176548	0.384428	ENSMUSG00000036437/ENSMUSG00000051136	Npy1r/Ghsr	2
BP	GO:0060998	regulation of dendritic spine development	2/151	87/17270	0.176548	0.384428	ENSMUSG00000026235/ENSMUSG00000052135	Epha4/Foxo6	2
BP	GO:0030510	regulation of BMP signaling pathway	2/151	88/17270	0.179678	0.38916	ENSMUSG00000036169/ENSMUSG00000027070	Sostdc1/Lrp2	2
BP	GO:0034612	response to tumor necrosis factor	3/151	167/17270	0.179966	0.38916	ENSMUSG00000033740/ENSMUSG00000032586/ENSMUSG00000024793	St18/Traip/Tnfrsf25	3
BP	GO:0022600	digestive system process	2/151	89/17270	0.182817	0.38916	ENSMUSG00000022206/ENSMUSG00000051136	Npr3/Ghsr	2
BP	GO:0060070	canonical Wnt signaling pathway	4/151	254/17270	0.182915	0.38916	ENSMUSG00000027356/ENSMUSG00000036169/ENSMUSG00000051920/ENSMUSG00000071856	Fermt1/Sostdc1/Rspo2/Mcc	4
BP	GO:0002438	acute inflammatory response to antigenic stimulus	1/151	23/17270	0.182998	0.38916	ENSMUSG00000044288	Cnr1	1
BP	GO:0006144	purine nucleobase metabolic process	1/151	23/17270	0.182998	0.38916	ENSMUSG00000061808	Ttr	1
BP	GO:0006298	mismatch repair	1/151	23/17270	0.182998	0.38916	ENSMUSG00000078816	Prkcg	1
BP	GO:0006925	inflammatory cell apoptotic process	1/151	23/17270	0.182998	0.38916	ENSMUSG00000051136	Ghsr	1
BP	GO:0010829	negative regulation of glucose transmembrane transport	1/151	23/17270	0.182998	0.38916	ENSMUSG00000020681	Ace	1
BP	GO:0016266	O-glycan processing	1/151	23/17270	0.182998	0.38916	ENSMUSG00000034040	Galnt17	1
BP	GO:0021513	spinal cord dorsal/ventral patterning	1/151	23/17270	0.182998	0.38916	ENSMUSG00000042372	Dmrt3	1
BP	GO:0030800	negative regulation of cyclic nucleotide metabolic process	1/151	23/17270	0.182998	0.38916	ENSMUSG00000022206	Npr3	1
BP	GO:0031954	positive regulation of protein autophosphorylation	1/151	23/17270	0.182998	0.38916	ENSMUSG00000020681	Ace	1
BP	GO:0032480	negative regulation of type I interferon production	1/151	23/17270	0.182998	0.38916	ENSMUSG00000032586	Traip	1
BP	GO:0032770	positive regulation of monooxygenase activity	1/151	23/17270	0.182998	0.38916	ENSMUSG00000022206	Npr3	1
BP	GO:0033688	regulation of osteoblast proliferation	1/151	23/17270	0.182998	0.38916	ENSMUSG00000022206	Npr3	1
BP	GO:0035813	regulation of renal sodium excretion	1/151	23/17270	0.182998	0.38916	ENSMUSG00000020681	Ace	1
BP	GO:0042753	positive regulation of circadian rhythm	1/151	23/17270	0.182998	0.38916	ENSMUSG00000028004	Npy2r	1
BP	GO:0045109	intermediate filament organization	1/151	23/17270	0.182998	0.38916	ENSMUSG00000064201	Krt2	1
BP	GO:0048714	positive regulation of oligodendrocyte differentiation	1/151	23/17270	0.182998	0.38916	ENSMUSG00000022425	Enpp2	1
BP	GO:0060037	pharyngeal system development	1/151	23/17270	0.182998	0.38916	ENSMUSG00000039239	Tgfb2	1
BP	GO:0060713	labyrinthine layer morphogenesis	1/151	23/17270	0.182998	0.38916	ENSMUSG00000027009	Itga4	1
BP	GO:0140112	extracellular vesicle biogenesis	1/151	23/17270	0.182998	0.38916	ENSMUSG00000025885	Myo5b	1
BP	GO:1905939	regulation of gonad development	1/151	23/17270	0.182998	0.38916	ENSMUSG00000022306	Zfpm2	1
BP	GO:0062013	positive regulation of small molecule metabolic process	3/151	170/17270	0.186527	0.39364	ENSMUSG00000040836/ENSMUSG00000051136/ENSMUSG00000028341	Gpr161/Ghsr/Nr4a3	3
BP	GO:0001654	eye development	5/151	347/17270	0.188059	0.39364	ENSMUSG00000010175/ENSMUSG00000068196/ENSMUSG00000034739/ENSMUSG00000039239/ENSMUSG00000028664	Prox1/Col8a1/Mfrp/Tgfb2/Ephb2	5
BP	GO:0010522	regulation of calcium ion transport into cytosol	2/151	91/17270	0.189118	0.39364	ENSMUSG00000039239/ENSMUSG00000052353	Tgfb2/Cemip	2
BP	GO:0017015	regulation of transforming growth factor beta receptor signaling pathway	2/151	91/17270	0.189118	0.39364	ENSMUSG00000027356/ENSMUSG00000026768	Fermt1/Itga8	2
BP	GO:0003085	negative regulation of systemic arterial blood pressure	1/151	24/17270	0.190151	0.39364	ENSMUSG00000058488	Kl	1
BP	GO:0006026	aminoglycan catabolic process	1/151	24/17270	0.190151	0.39364	ENSMUSG00000052353	Cemip	1
BP	GO:0010894	negative regulation of steroid biosynthetic process	1/151	24/17270	0.190151	0.39364	ENSMUSG00000010175	Prox1	1
BP	GO:0014829	vascular smooth muscle contraction	1/151	24/17270	0.190151	0.39364	ENSMUSG00000035954	Dock4	1
BP	GO:0015701	bicarbonate transport	1/151	24/17270	0.190151	0.39364	ENSMUSG00000020651	Slc26a4	1
BP	GO:0021904	dorsal/ventral neural tube patterning	1/151	24/17270	0.190151	0.39364	ENSMUSG00000040836	Gpr161	1
BP	GO:0031100	animal organ regeneration	1/151	24/17270	0.190151	0.39364	ENSMUSG00000020681	Ace	1
BP	GO:0035812	renal sodium excretion	1/151	24/17270	0.190151	0.39364	ENSMUSG00000020681	Ace	1
BP	GO:0043567	regulation of insulin-like growth factor receptor signaling pathway	1/151	24/17270	0.190151	0.39364	ENSMUSG00000051136	Ghsr	1
BP	GO:0045939	negative regulation of steroid metabolic process	1/151	24/17270	0.190151	0.39364	ENSMUSG00000010175	Prox1	1
BP	GO:0046856	phosphatidylinositol dephosphorylation	1/151	24/17270	0.190151	0.39364	ENSMUSG00000022973	Synj1	1
BP	GO:0050901	leukocyte tethering or rolling	1/151	24/17270	0.190151	0.39364	ENSMUSG00000027009	Itga4	1
BP	GO:0051894	positive regulation of focal adhesion assembly	1/151	24/17270	0.190151	0.39364	ENSMUSG00000022425	Enpp2	1
BP	GO:0060004	reflex	1/151	24/17270	0.190151	0.39364	ENSMUSG00000028341	Nr4a3	1
BP	GO:0061037	negative regulation of cartilage development	1/151	24/17270	0.190151	0.39364	ENSMUSG00000039239	Tgfb2	1
BP	GO:0071354	cellular response to interleukin-6	1/151	24/17270	0.190151	0.39364	ENSMUSG00000033740	St18	1
BP	GO:0071425	hematopoietic stem cell proliferation	1/151	24/17270	0.190151	0.39364	ENSMUSG00000020681	Ace	1
BP	GO:0071875	adrenergic receptor signaling pathway	1/151	24/17270	0.190151	0.39364	ENSMUSG00000036357	Gpr101	1
BP	GO:1901032	negative regulation of response to reactive oxygen species	1/151	24/17270	0.190151	0.39364	ENSMUSG00000028341	Nr4a3	1
BP	GO:1903206	negative regulation of hydrogen peroxide-induced cell death	1/151	24/17270	0.190151	0.39364	ENSMUSG00000028341	Nr4a3	1
BP	GO:1904467	regulation of tumor necrosis factor secretion	1/151	24/17270	0.190151	0.39364	ENSMUSG00000051136	Ghsr	1
BP	GO:1904646	cellular response to amyloid-beta	1/151	24/17270	0.190151	0.39364	ENSMUSG00000026235	Epha4	1
BP	GO:1990774	tumor necrosis factor secretion	1/151	24/17270	0.190151	0.39364	ENSMUSG00000051136	Ghsr	1
BP	GO:2001039	negative regulation of cellular response to drug	1/151	24/17270	0.190151	0.39364	ENSMUSG00000028341	Nr4a3	1
BP	GO:0010721	negative regulation of cell development	5/151	349/17270	0.191058	0.394797	ENSMUSG00000025020/ENSMUSG00000041710/ENSMUSG00000026235/ENSMUSG00000064023/ENSMUSG00000028664	Slit1/Trpc5/Epha4/Klk8/Ephb2	5
BP	GO:0051047	positive regulation of secretion	6/151	442/17270	0.191072	0.394797	ENSMUSG00000027356/ENSMUSG00000028004/ENSMUSG00000025885/ENSMUSG00000029716/ENSMUSG00000039239/ENSMUSG00000020848	Fermt1/Npy2r/Myo5b/Tfr2/Tgfb2/Doc2b	6
BP	GO:0003014	renal system process	2/151	92/17270	0.19228	0.396543	ENSMUSG00000022206/ENSMUSG00000020681	Npr3/Ace	2
BP	GO:0045921	positive regulation of exocytosis	2/151	92/17270	0.19228	0.396543	ENSMUSG00000025885/ENSMUSG00000020848	Myo5b/Doc2b	2
BP	GO:0060562	epithelial tube morphogenesis	5/151	350/17270	0.192565	0.396756	ENSMUSG00000036169/ENSMUSG00000051920/ENSMUSG00000026235/ENSMUSG00000027070/ENSMUSG00000039239	Sostdc1/Rspo2/Epha4/Lrp2/Tgfb2	5
BP	GO:0009895	negative regulation of catabolic process	4/151	261/17270	0.195244	0.399978	ENSMUSG00000059003/ENSMUSG00000026235/ENSMUSG00000044288/ENSMUSG00000078816	Grin2a/Epha4/Cnr1/Prkcg	4
BP	GO:0032414	positive regulation of ion transmembrane transporter activity	2/151	93/17270	0.195449	0.399978	ENSMUSG00000039672/ENSMUSG00000028664	Kcne2/Ephb2	2
BP	GO:0051963	regulation of synapse assembly	2/151	93/17270	0.195449	0.399978	ENSMUSG00000051136/ENSMUSG00000028664	Ghsr/Ephb2	2
BP	GO:1903844	regulation of cellular response to transforming growth factor beta stimulus	2/151	93/17270	0.195449	0.399978	ENSMUSG00000027356/ENSMUSG00000026768	Fermt1/Itga8	2
BP	GO:0002089	lens morphogenesis in camera-type eye	1/151	25/17270	0.197242	0.399978	ENSMUSG00000010175	Prox1	1
BP	GO:0007620	copulation	1/151	25/17270	0.197242	0.399978	ENSMUSG00000044288	Cnr1	1
BP	GO:0008206	bile acid metabolic process	1/151	25/17270	0.197242	0.399978	ENSMUSG00000010175	Prox1	1
BP	GO:0009072	aromatic amino acid family metabolic process	1/151	25/17270	0.197242	0.399978	ENSMUSG00000019762	Iyd	1
BP	GO:0010460	positive regulation of heart rate	1/151	25/17270	0.197242	0.399978	ENSMUSG00000030525	Chrna7	1
BP	GO:0021511	spinal cord patterning	1/151	25/17270	0.197242	0.399978	ENSMUSG00000042372	Dmrt3	1
BP	GO:0030212	hyaluronan metabolic process	1/151	25/17270	0.197242	0.399978	ENSMUSG00000052353	Cemip	1
BP	GO:0042036	negative regulation of cytokine biosynthetic process	1/151	25/17270	0.197242	0.399978	ENSMUSG00000051136	Ghsr	1
BP	GO:0046823	negative regulation of nucleocytoplasmic transport	1/151	25/17270	0.197242	0.399978	ENSMUSG00000027356	Fermt1	1
BP	GO:0060039	pericardium development	1/151	25/17270	0.197242	0.399978	ENSMUSG00000027009	Itga4	1
BP	GO:0070741	response to interleukin-6	1/151	25/17270	0.197242	0.399978	ENSMUSG00000033740	St18	1
BP	GO:0098901	regulation of cardiac muscle cell action potential	1/151	25/17270	0.197242	0.399978	ENSMUSG00000044393	Dsg2	1
BP	GO:0099622	cardiac muscle cell membrane repolarization	1/151	25/17270	0.197242	0.399978	ENSMUSG00000039672	Kcne2	1
BP	GO:0001959	regulation of cytokine-mediated signaling pathway	2/151	94/17270	0.198624	0.401678	ENSMUSG00000056427/ENSMUSG00000032586	Slit3/Traip	2
BP	GO:0050886	endocrine process	2/151	94/17270	0.198624	0.401678	ENSMUSG00000039358/ENSMUSG00000020681	Drd5/Ace	2
BP	GO:0051098	regulation of binding	5/151	354/17270	0.198632	0.401678	ENSMUSG00000026235/ENSMUSG00000027009/ENSMUSG00000008575/ENSMUSG00000039239/ENSMUSG00000020681	Epha4/Itga4/Nfib/Tgfb2/Ace	5
BP	GO:0042692	muscle cell differentiation	5/151	356/17270	0.20169	0.405202	ENSMUSG00000010175/ENSMUSG00000049107/ENSMUSG00000026768/ENSMUSG00000035168/ENSMUSG00000019848	Prox1/Ntf3/Itga8/Tanc1/Popdc3	5
BP	GO:0006885	regulation of pH	2/151	95/17270	0.201806	0.405202	ENSMUSG00000020651/ENSMUSG00000026062	Slc26a4/Slc9a2	2
BP	GO:0007043	cell-cell junction assembly	2/151	95/17270	0.201806	0.405202	ENSMUSG00000025370/ENSMUSG00000020681	Cdh9/Ace	2
BP	GO:0007200	phospholipase C-activating G-protein coupled receptor signaling pathway	2/151	95/17270	0.201806	0.405202	ENSMUSG00000039358/ENSMUSG00000022206	Drd5/Npr3	2
BP	GO:0019395	fatty acid oxidation	2/151	95/17270	0.201806	0.405202	ENSMUSG00000044288/ENSMUSG00000028341	Cnr1/Nr4a3	2
BP	GO:0032091	negative regulation of protein binding	2/151	95/17270	0.201806	0.405202	ENSMUSG00000027009/ENSMUSG00000020681	Itga4/Ace	2
BP	GO:0021915	neural tube development	3/151	177/17270	0.202072	0.405202	ENSMUSG00000027070/ENSMUSG00000040836/ENSMUSG00000039239	Lrp2/Gpr161/Tgfb2	3
BP	GO:0007340	acrosome reaction	1/151	26/17270	0.204271	0.405202	ENSMUSG00000050074	Spink8	1
BP	GO:0010165	response to X-ray	1/151	26/17270	0.204271	0.405202	ENSMUSG00000027070	Lrp2	1
BP	GO:0010719	negative regulation of epithelial to mesenchymal transition	1/151	26/17270	0.204271	0.405202	ENSMUSG00000039239	Tgfb2	1
BP	GO:0030318	melanocyte differentiation	1/151	26/17270	0.204271	0.405202	ENSMUSG00000030450	Oca2	1
BP	GO:0033687	osteoblast proliferation	1/151	26/17270	0.204271	0.405202	ENSMUSG00000022206	Npr3	1
BP	GO:0045187	regulation of circadian sleep/wake cycle, sleep	1/151	26/17270	0.204271	0.405202	ENSMUSG00000028004	Npy2r	1
BP	GO:0045956	positive regulation of calcium ion-dependent exocytosis	1/151	26/17270	0.204271	0.405202	ENSMUSG00000020848	Doc2b	1
BP	GO:0045992	negative regulation of embryonic development	1/151	26/17270	0.204271	0.405202	ENSMUSG00000040836	Gpr161	1
BP	GO:0048103	somatic stem cell division	1/151	26/17270	0.204271	0.405202	ENSMUSG00000039239	Tgfb2	1
BP	GO:0048665	neuron fate specification	1/151	26/17270	0.204271	0.405202	ENSMUSG00000042372	Dmrt3	1
BP	GO:0060384	innervation	1/151	26/17270	0.204271	0.405202	ENSMUSG00000078816	Prkcg	1
BP	GO:0060561	apoptotic process involved in morphogenesis	1/151	26/17270	0.204271	0.405202	ENSMUSG00000039239	Tgfb2	1
BP	GO:1902895	positive regulation of pri-miRNA transcription by RNA polymerase II	1/151	26/17270	0.204271	0.405202	ENSMUSG00000039239	Tgfb2	1
BP	GO:1903393	positive regulation of adherens junction organization	1/151	26/17270	0.204271	0.405202	ENSMUSG00000022425	Enpp2	1
BP	GO:0046620	regulation of organ growth	2/151	96/17270	0.204994	0.405899	ENSMUSG00000010175/ENSMUSG00000022306	Prox1/Zfpm2	2
BP	GO:1903076	regulation of protein localization to plasma membrane	2/151	96/17270	0.204994	0.405899	ENSMUSG00000025885/ENSMUSG00000028664	Myo5b/Ephb2	2
BP	GO:0071560	cellular response to transforming growth factor beta stimulus	3/151	179/17270	0.206569	0.406397	ENSMUSG00000027356/ENSMUSG00000026768/ENSMUSG00000039239	Fermt1/Itga8/Tgfb2	3
BP	GO:0006612	protein targeting to membrane	2/151	97/17270	0.208187	0.406397	ENSMUSG00000036304/ENSMUSG00000052353	Zdhhc23/Cemip	2
BP	GO:0034440	lipid oxidation	2/151	97/17270	0.208187	0.406397	ENSMUSG00000044288/ENSMUSG00000028341	Cnr1/Nr4a3	2
BP	GO:0071804	cellular potassium ion transport	3/151	180/17270	0.208826	0.406397	ENSMUSG00000039672/ENSMUSG00000026062/ENSMUSG00000059852	Kcne2/Slc9a2/Kcng2	3
BP	GO:0071805	potassium ion transmembrane transport	3/151	180/17270	0.208826	0.406397	ENSMUSG00000039672/ENSMUSG00000026062/ENSMUSG00000059852	Kcne2/Slc9a2/Kcng2	3
BP	GO:0030111	regulation of Wnt signaling pathway	4/151	269/17270	0.20964	0.406397	ENSMUSG00000027356/ENSMUSG00000036169/ENSMUSG00000051920/ENSMUSG00000071856	Fermt1/Sostdc1/Rspo2/Mcc	4
BP	GO:0071559	response to transforming growth factor beta	3/151	181/17270	0.211089	0.406397	ENSMUSG00000027356/ENSMUSG00000026768/ENSMUSG00000039239	Fermt1/Itga8/Tgfb2	3
BP	GO:0002691	regulation of cellular extravasation	1/151	27/17270	0.211239	0.406397	ENSMUSG00000027009	Itga4	1
BP	GO:0002861	regulation of inflammatory response to antigenic stimulus	1/151	27/17270	0.211239	0.406397	ENSMUSG00000044288	Cnr1	1
BP	GO:0003081	regulation of systemic arterial blood pressure by renin-angiotensin	1/151	27/17270	0.211239	0.406397	ENSMUSG00000020681	Ace	1
BP	GO:0007097	nuclear migration	1/151	27/17270	0.211239	0.406397	ENSMUSG00000025020	Slit1	1
BP	GO:0007617	mating behavior	1/151	27/17270	0.211239	0.406397	ENSMUSG00000039358	Drd5	1
BP	GO:0010453	regulation of cell fate commitment	1/151	27/17270	0.211239	0.406397	ENSMUSG00000036169	Sostdc1	1
BP	GO:0010803	regulation of tumor necrosis factor-mediated signaling pathway	1/151	27/17270	0.211239	0.406397	ENSMUSG00000032586	Traip	1
BP	GO:0036475	neuron death in response to oxidative stress	1/151	27/17270	0.211239	0.406397	ENSMUSG00000028341	Nr4a3	1
BP	GO:0038084	vascular endothelial growth factor signaling pathway	1/151	27/17270	0.211239	0.406397	ENSMUSG00000046318	Ccbe1	1
BP	GO:0042749	regulation of circadian sleep/wake cycle	1/151	27/17270	0.211239	0.406397	ENSMUSG00000028004	Npy2r	1
BP	GO:0044550	secondary metabolite biosynthetic process	1/151	27/17270	0.211239	0.406397	ENSMUSG00000030450	Oca2	1
BP	GO:0050482	arachidonic acid secretion	1/151	27/17270	0.211239	0.406397	ENSMUSG00000020681	Ace	1
BP	GO:0050802	circadian sleep/wake cycle, sleep	1/151	27/17270	0.211239	0.406397	ENSMUSG00000028004	Npy2r	1
BP	GO:0070306	lens fiber cell differentiation	1/151	27/17270	0.211239	0.406397	ENSMUSG00000010175	Prox1	1
BP	GO:0071634	regulation of transforming growth factor beta production	1/151	27/17270	0.211239	0.406397	ENSMUSG00000039239	Tgfb2	1
BP	GO:0090314	positive regulation of protein targeting to membrane	1/151	27/17270	0.211239	0.406397	ENSMUSG00000052353	Cemip	1
BP	GO:0099072	regulation of postsynaptic membrane neurotransmitter receptor levels	1/151	27/17270	0.211239	0.406397	ENSMUSG00000022973	Synj1	1
BP	GO:1903203	regulation of oxidative stress-induced neuron death	1/151	27/17270	0.211239	0.406397	ENSMUSG00000028341	Nr4a3	1
BP	GO:1903963	arachidonate transport	1/151	27/17270	0.211239	0.406397	ENSMUSG00000020681	Ace	1
BP	GO:2000273	positive regulation of signaling receptor activity	1/151	27/17270	0.211239	0.406397	ENSMUSG00000028664	Ephb2	1
BP	GO:0072521	purine-containing compound metabolic process	6/151	457/17270	0.21137	0.406397	ENSMUSG00000061808/ENSMUSG00000075270/ENSMUSG00000022206/ENSMUSG00000040836/ENSMUSG00000065947/ENSMUSG00000039058	Ttr/Pde11a/Npr3/Gpr161/mt-Nd4l/Ak5	6
BP	GO:0007586	digestion	2/151	98/17270	0.211386	0.406397	ENSMUSG00000022206/ENSMUSG00000051136	Npr3/Ghsr	2
BP	GO:0014812	muscle cell migration	2/151	98/17270	0.211386	0.406397	ENSMUSG00000035954/ENSMUSG00000020681	Dock4/Ace	2
BP	GO:0030282	bone mineralization	2/151	98/17270	0.211386	0.406397	ENSMUSG00000051920/ENSMUSG00000058488	Rspo2/Kl	2
BP	GO:0031623	receptor internalization	2/151	98/17270	0.211386	0.406397	ENSMUSG00000049107/ENSMUSG00000022973	Ntf3/Synj1	2
BP	GO:0032092	positive regulation of protein binding	2/151	98/17270	0.211386	0.406397	ENSMUSG00000026235/ENSMUSG00000020681	Epha4/Ace	2
BP	GO:0007623	circadian rhythm	3/151	182/17270	0.213357	0.409826	ENSMUSG00000010175/ENSMUSG00000028004/ENSMUSG00000078816	Prox1/Npy2r/Prkcg	3
BP	GO:0009416	response to light stimulus	4/151	272/17270	0.215117	0.410363	ENSMUSG00000043110/ENSMUSG00000059003/ENSMUSG00000035168/ENSMUSG00000039358	Lrrn4/Grin2a/Tanc1/Drd5	4
BP	GO:0046434	organophosphate catabolic process	3/151	183/17270	0.215631	0.410363	ENSMUSG00000022425/ENSMUSG00000075270/ENSMUSG00000022973	Enpp2/Pde11a/Synj1	3
BP	GO:0030048	actin filament-based movement	2/151	100/17270	0.217798	0.410363	ENSMUSG00000039672/ENSMUSG00000044393	Kcne2/Dsg2	2
BP	GO:0090101	negative regulation of transmembrane receptor protein serine/threonine kinase signaling pathway	2/151	100/17270	0.217798	0.410363	ENSMUSG00000036169/ENSMUSG00000027070	Sostdc1/Lrp2	2
BP	GO:0034329	cell junction assembly	3/151	184/17270	0.21791	0.410363	ENSMUSG00000022425/ENSMUSG00000025370/ENSMUSG00000020681	Enpp2/Cdh9/Ace	3
BP	GO:0001893	maternal placenta development	1/151	28/17270	0.218146	0.410363	ENSMUSG00000051136	Ghsr	1
BP	GO:0002092	positive regulation of receptor internalization	1/151	28/17270	0.218146	0.410363	ENSMUSG00000049107	Ntf3	1
BP	GO:0002446	neutrophil mediated immunity	1/151	28/17270	0.218146	0.410363	ENSMUSG00000020681	Ace	1
BP	GO:0010092	specification of animal organ identity	1/151	28/17270	0.218146	0.410363	ENSMUSG00000027070	Lrp2	1
BP	GO:0022410	circadian sleep/wake cycle process	1/151	28/17270	0.218146	0.410363	ENSMUSG00000028004	Npy2r	1
BP	GO:0022617	extracellular matrix disassembly	1/151	28/17270	0.218146	0.410363	ENSMUSG00000039239	Tgfb2	1
BP	GO:0033005	positive regulation of mast cell activation	1/151	28/17270	0.218146	0.410363	ENSMUSG00000028341	Nr4a3	1
BP	GO:0043552	positive regulation of phosphatidylinositol 3-kinase activity	1/151	28/17270	0.218146	0.410363	ENSMUSG00000074345	Tnfaip8l3	1
BP	GO:0045662	negative regulation of myoblast differentiation	1/151	28/17270	0.218146	0.410363	ENSMUSG00000036169	Sostdc1	1
BP	GO:0048596	embryonic camera-type eye morphogenesis	1/151	28/17270	0.218146	0.410363	ENSMUSG00000010175	Prox1	1
BP	GO:0060317	cardiac epithelial to mesenchymal transition	1/151	28/17270	0.218146	0.410363	ENSMUSG00000039239	Tgfb2	1
BP	GO:0060571	morphogenesis of an epithelial fold	1/151	28/17270	0.218146	0.410363	ENSMUSG00000036169	Sostdc1	1
BP	GO:0060669	embryonic placenta morphogenesis	1/151	28/17270	0.218146	0.410363	ENSMUSG00000027009	Itga4	1
BP	GO:0061756	leukocyte adhesion to vascular endothelial cell	1/151	28/17270	0.218146	0.410363	ENSMUSG00000027009	Itga4	1
BP	GO:0071604	transforming growth factor beta production	1/151	28/17270	0.218146	0.410363	ENSMUSG00000039239	Tgfb2	1
BP	GO:1902745	positive regulation of lamellipodium organization	1/151	28/17270	0.218146	0.410363	ENSMUSG00000022425	Enpp2	1
BP	GO:1905209	positive regulation of cardiocyte differentiation	1/151	28/17270	0.218146	0.410363	ENSMUSG00000039239	Tgfb2	1
BP	GO:2000272	negative regulation of signaling receptor activity	1/151	28/17270	0.218146	0.410363	ENSMUSG00000028664	Ephb2	1
BP	GO:2000406	positive regulation of T cell migration	1/151	28/17270	0.218146	0.410363	ENSMUSG00000027009	Itga4	1
BP	GO:0001952	regulation of cell-matrix adhesion	2/151	101/17270	0.22101	0.413967	ENSMUSG00000027356/ENSMUSG00000022425	Fermt1/Enpp2	2
BP	GO:0008585	female gonad development	2/151	101/17270	0.22101	0.413967	ENSMUSG00000019230/ENSMUSG00000022306	Lhx9/Zfpm2	2
BP	GO:0051209	release of sequestered calcium ion into cytosol	2/151	101/17270	0.22101	0.413967	ENSMUSG00000039239/ENSMUSG00000052353	Tgfb2/Cemip	2
BP	GO:0051283	negative regulation of sequestering of calcium ion	2/151	101/17270	0.22101	0.413967	ENSMUSG00000039239/ENSMUSG00000052353	Tgfb2/Cemip	2
BP	GO:2000177	regulation of neural precursor cell proliferation	2/151	101/17270	0.22101	0.413967	ENSMUSG00000010175/ENSMUSG00000027070	Prox1/Lrp2	2
BP	GO:0051099	positive regulation of binding	3/151	186/17270	0.222483	0.415022	ENSMUSG00000026235/ENSMUSG00000039239/ENSMUSG00000020681	Epha4/Tgfb2/Ace	3
BP	GO:0000187	activation of MAPK activity	2/151	102/17270	0.224226	0.415022	ENSMUSG00000049107/ENSMUSG00000030525	Ntf3/Chrna7	2
BP	GO:0002526	acute inflammatory response	2/151	102/17270	0.224226	0.415022	ENSMUSG00000058488/ENSMUSG00000044288	Kl/Cnr1	2
BP	GO:0032411	positive regulation of transporter activity	2/151	102/17270	0.224226	0.415022	ENSMUSG00000039672/ENSMUSG00000028664	Kcne2/Ephb2	2
BP	GO:0051282	regulation of sequestering of calcium ion	2/151	102/17270	0.224226	0.415022	ENSMUSG00000039239/ENSMUSG00000052353	Tgfb2/Cemip	2
BP	GO:0071383	cellular response to steroid hormone stimulus	3/151	187/17270	0.224776	0.415022	ENSMUSG00000026826/ENSMUSG00000028341/ENSMUSG00000031618	Nr4a2/Nr4a3/Nr3c2	3
BP	GO:0002675	positive regulation of acute inflammatory response	1/151	29/17270	0.224993	0.415022	ENSMUSG00000044288	Cnr1	1
BP	GO:0002701	negative regulation of production of molecular mediator of immune response	1/151	29/17270	0.224993	0.415022	ENSMUSG00000039239	Tgfb2	1
BP	GO:0003016	respiratory system process	1/151	29/17270	0.224993	0.415022	ENSMUSG00000046318	Ccbe1	1
BP	GO:0003203	endocardial cushion morphogenesis	1/151	29/17270	0.224993	0.415022	ENSMUSG00000039239	Tgfb2	1
BP	GO:0030947	regulation of vascular endothelial growth factor receptor signaling pathway	1/151	29/17270	0.224993	0.415022	ENSMUSG00000031380	Vegfd	1
BP	GO:0035115	embryonic forelimb morphogenesis	1/151	29/17270	0.224993	0.415022	ENSMUSG00000051920	Rspo2	1
BP	GO:0043171	peptide catabolic process	1/151	29/17270	0.224993	0.415022	ENSMUSG00000020681	Ace	1
BP	GO:0044062	regulation of excretion	1/151	29/17270	0.224993	0.415022	ENSMUSG00000020681	Ace	1
BP	GO:0051180	vitamin transport	1/151	29/17270	0.224993	0.415022	ENSMUSG00000027070	Lrp2	1
BP	GO:0060306	regulation of membrane repolarization	1/151	29/17270	0.224993	0.415022	ENSMUSG00000039672	Kcne2	1
BP	GO:0060487	lung epithelial cell differentiation	1/151	29/17270	0.224993	0.415022	ENSMUSG00000008575	Nfib	1
BP	GO:1900181	negative regulation of protein localization to nucleus	1/151	29/17270	0.224993	0.415022	ENSMUSG00000027356	Fermt1	1
BP	GO:0032535	regulation of cellular component size	5/151	372/17270	0.226712	0.417839	ENSMUSG00000025020/ENSMUSG00000041710/ENSMUSG00000026235/ENSMUSG00000025885/ENSMUSG00000029765	Slit1/Trpc5/Epha4/Myo5b/Plxna4	5
BP	GO:0051208	sequestering of calcium ion	2/151	103/17270	0.227447	0.418839	ENSMUSG00000039239/ENSMUSG00000052353	Tgfb2/Cemip	2
BP	GO:0043270	positive regulation of ion transport	4/151	279/17270	0.228046	0.41959	ENSMUSG00000028004/ENSMUSG00000039672/ENSMUSG00000028664/ENSMUSG00000052353	Npy2r/Kcne2/Ephb2/Cemip	4
BP	GO:0001819	positive regulation of cytokine production	5/151	373/17270	0.228306	0.419715	ENSMUSG00000027356/ENSMUSG00000031380/ENSMUSG00000046318/ENSMUSG00000028341/ENSMUSG00000035834	Fermt1/Vegfd/Ccbe1/Nr4a3/Polr3g	5
BP	GO:0045861	negative regulation of proteolysis	4/151	280/17270	0.22991	0.419743	ENSMUSG00000050074/ENSMUSG00000017723/ENSMUSG00000026235/ENSMUSG00000078816	Spink8/Wfdc2/Epha4/Prkcg	4
BP	GO:0046545	development of primary female sexual characteristics	2/151	104/17270	0.23067	0.419743	ENSMUSG00000019230/ENSMUSG00000022306	Lhx9/Zfpm2	2
BP	GO:0060759	regulation of response to cytokine stimulus	2/151	104/17270	0.23067	0.419743	ENSMUSG00000056427/ENSMUSG00000032586	Slit3/Traip	2
BP	GO:1904375	regulation of protein localization to cell periphery	2/151	104/17270	0.23067	0.419743	ENSMUSG00000025885/ENSMUSG00000028664	Myo5b/Ephb2	2
BP	GO:0001964	startle response	1/151	30/17270	0.231781	0.419743	ENSMUSG00000059003	Grin2a	1
BP	GO:0009154	purine ribonucleotide catabolic process	1/151	30/17270	0.231781	0.419743	ENSMUSG00000075270	Pde11a	1
BP	GO:0009261	ribonucleotide catabolic process	1/151	30/17270	0.231781	0.419743	ENSMUSG00000075270	Pde11a	1
BP	GO:0010574	regulation of vascular endothelial growth factor production	1/151	30/17270	0.231781	0.419743	ENSMUSG00000046318	Ccbe1	1
BP	GO:0018279	protein N-linked glycosylation via asparagine	1/151	30/17270	0.231781	0.419743	ENSMUSG00000039037	St6galnac5	1
BP	GO:0018345	protein palmitoylation	1/151	30/17270	0.231781	0.419743	ENSMUSG00000036304	Zdhhc23	1
BP	GO:0019835	cytolysis	1/151	30/17270	0.231781	0.419743	ENSMUSG00000003948	Mmd	1
BP	GO:0034308	primary alcohol metabolic process	1/151	30/17270	0.231781	0.419743	ENSMUSG00000061808	Ttr	1
BP	GO:0042745	circadian sleep/wake cycle	1/151	30/17270	0.231781	0.419743	ENSMUSG00000028004	Npy2r	1
BP	GO:0044331	cell-cell adhesion mediated by cadherin	1/151	30/17270	0.231781	0.419743	ENSMUSG00000025370	Cdh9	1
BP	GO:0045932	negative regulation of muscle contraction	1/151	30/17270	0.231781	0.419743	ENSMUSG00000035954	Dock4	1
BP	GO:0060479	lung cell differentiation	1/151	30/17270	0.231781	0.419743	ENSMUSG00000008575	Nfib	1
BP	GO:0072348	sulfur compound transport	1/151	30/17270	0.231781	0.419743	ENSMUSG00000020651	Slc26a4	1
BP	GO:0090218	positive regulation of lipid kinase activity	1/151	30/17270	0.231781	0.419743	ENSMUSG00000074345	Tnfaip8l3	1
BP	GO:0043434	response to peptide hormone	4/151	282/17270	0.233648	0.42131	ENSMUSG00000026826/ENSMUSG00000058488/ENSMUSG00000051136/ENSMUSG00000028341	Nr4a2/Kl/Ghsr/Nr4a3	4
BP	GO:1990778	protein localization to cell periphery	4/151	282/17270	0.233648	0.42131	ENSMUSG00000059003/ENSMUSG00000025885/ENSMUSG00000036304/ENSMUSG00000028664	Grin2a/Myo5b/Zdhhc23/Ephb2	4
BP	GO:0030808	regulation of nucleotide biosynthetic process	2/151	105/17270	0.233897	0.42131	ENSMUSG00000022206/ENSMUSG00000040836	Npr3/Gpr161	2
BP	GO:0048640	negative regulation of developmental growth	2/151	105/17270	0.233897	0.42131	ENSMUSG00000025020/ENSMUSG00000026235	Slit1/Epha4	2
BP	GO:0090277	positive regulation of peptide hormone secretion	2/151	105/17270	0.233897	0.42131	ENSMUSG00000029716/ENSMUSG00000020848	Tfr2/Doc2b	2
BP	GO:1900371	regulation of purine nucleotide biosynthetic process	2/151	105/17270	0.233897	0.42131	ENSMUSG00000022206/ENSMUSG00000040836	Npr3/Gpr161	2
BP	GO:0051650	establishment of vesicle localization	3/151	191/17270	0.233997	0.42131	ENSMUSG00000027009/ENSMUSG00000022973/ENSMUSG00000020848	Itga4/Synj1/Doc2b	3
BP	GO:0010959	regulation of metal ion transport	5/151	378/17270	0.236328	0.422688	ENSMUSG00000001741/ENSMUSG00000039672/ENSMUSG00000039239/ENSMUSG00000020681/ENSMUSG00000052353	Il16/Kcne2/Tgfb2/Ace/Cemip	5
BP	GO:0051261	protein depolymerization	2/151	106/17270	0.237126	0.422688	ENSMUSG00000021721/ENSMUSG00000022973	Htr1a/Synj1	2
BP	GO:0050727	regulation of inflammatory response	4/151	284/17270	0.237401	0.422688	ENSMUSG00000044288/ENSMUSG00000020681/ENSMUSG00000051136/ENSMUSG00000030525	Cnr1/Ace/Ghsr/Chrna7	4
BP	GO:0009314	response to radiation	5/151	379/17270	0.237942	0.422688	ENSMUSG00000043110/ENSMUSG00000059003/ENSMUSG00000035168/ENSMUSG00000039358/ENSMUSG00000027070	Lrrn4/Grin2a/Tanc1/Drd5/Lrp2	5
BP	GO:0006270	DNA replication initiation	1/151	31/17270	0.23851	0.422688	ENSMUSG00000068428	Gmnc	1
BP	GO:0007595	lactation	1/151	31/17270	0.23851	0.422688	ENSMUSG00000005268	Prlr	1
BP	GO:0010043	response to zinc ion	1/151	31/17270	0.23851	0.422688	ENSMUSG00000059003	Grin2a	1
BP	GO:0018196	peptidyl-asparagine modification	1/151	31/17270	0.23851	0.422688	ENSMUSG00000039037	St6galnac5	1
BP	GO:0021680	cerebellar Purkinje cell layer development	1/151	31/17270	0.23851	0.422688	ENSMUSG00000001911	Nfix	1
BP	GO:0032728	positive regulation of interferon-beta production	1/151	31/17270	0.23851	0.422688	ENSMUSG00000035834	Polr3g	1
BP	GO:0035116	embryonic hindlimb morphogenesis	1/151	31/17270	0.23851	0.422688	ENSMUSG00000051920	Rspo2	1
BP	GO:0046164	alcohol catabolic process	1/151	31/17270	0.23851	0.422688	ENSMUSG00000022973	Synj1	1
BP	GO:0072583	clathrin-dependent endocytosis	1/151	31/17270	0.23851	0.422688	ENSMUSG00000027009	Itga4	1
BP	GO:0090162	establishment of epithelial cell polarity	1/151	31/17270	0.23851	0.422688	ENSMUSG00000027356	Fermt1	1
BP	GO:1901890	positive regulation of cell junction assembly	1/151	31/17270	0.23851	0.422688	ENSMUSG00000022425	Enpp2	1
BP	GO:1902742	apoptotic process involved in development	1/151	31/17270	0.23851	0.422688	ENSMUSG00000039239	Tgfb2	1
BP	GO:2000826	regulation of heart morphogenesis	1/151	31/17270	0.23851	0.422688	ENSMUSG00000039239	Tgfb2	1
BP	GO:0045055	regulated exocytosis	3/151	193/17270	0.238633	0.422688	ENSMUSG00000022973/ENSMUSG00000028341/ENSMUSG00000020848	Synj1/Nr4a3/Doc2b	3
BP	GO:0098656	anion transmembrane transport	3/151	193/17270	0.238633	0.422688	ENSMUSG00000020651/ENSMUSG00000022949/ENSMUSG00000027070	Slc26a4/Clic6/Lrp2	3
BP	GO:1903050	regulation of proteolysis involved in cellular protein catabolic process	3/151	193/17270	0.238633	0.422688	ENSMUSG00000039672/ENSMUSG00000026235/ENSMUSG00000078816	Kcne2/Epha4/Prkcg	3
BP	GO:0001843	neural tube closure	2/151	107/17270	0.240357	0.425398	ENSMUSG00000027070/ENSMUSG00000039239	Lrp2/Tgfb2	2
BP	GO:0030073	insulin secretion	3/151	195/17270	0.243285	0.426332	ENSMUSG00000044288/ENSMUSG00000051136/ENSMUSG00000020848	Cnr1/Ghsr/Doc2b	3
BP	GO:0060606	tube closure	2/151	108/17270	0.243591	0.426332	ENSMUSG00000027070/ENSMUSG00000039239	Lrp2/Tgfb2	2
BP	GO:0006383	transcription by RNA polymerase III	1/151	32/17270	0.24518	0.426332	ENSMUSG00000035834	Polr3g	1
BP	GO:0006826	iron ion transport	1/151	32/17270	0.24518	0.426332	ENSMUSG00000029716	Tfr2	1
BP	GO:0006953	acute-phase response	1/151	32/17270	0.24518	0.426332	ENSMUSG00000044288	Cnr1	1
BP	GO:0007274	neuromuscular synaptic transmission	1/151	32/17270	0.24518	0.426332	ENSMUSG00000049107	Ntf3	1
BP	GO:0010573	vascular endothelial growth factor production	1/151	32/17270	0.24518	0.426332	ENSMUSG00000046318	Ccbe1	1
BP	GO:0010613	positive regulation of cardiac muscle hypertrophy	1/151	32/17270	0.24518	0.426332	ENSMUSG00000028341	Nr4a3	1
BP	GO:0014742	positive regulation of muscle hypertrophy	1/151	32/17270	0.24518	0.426332	ENSMUSG00000028341	Nr4a3	1
BP	GO:0030816	positive regulation of cAMP metabolic process	1/151	32/17270	0.24518	0.426332	ENSMUSG00000040836	Gpr161	1
BP	GO:0033032	regulation of myeloid cell apoptotic process	1/151	32/17270	0.24518	0.426332	ENSMUSG00000051136	Ghsr	1
BP	GO:0043243	positive regulation of protein complex disassembly	1/151	32/17270	0.24518	0.426332	ENSMUSG00000021721	Htr1a	1
BP	GO:0043267	negative regulation of potassium ion transport	1/151	32/17270	0.24518	0.426332	ENSMUSG00000039672	Kcne2	1
BP	GO:0045761	regulation of adenylate cyclase activity	1/151	32/17270	0.24518	0.426332	ENSMUSG00000022206	Npr3	1
BP	GO:0046470	phosphatidylcholine metabolic process	1/151	32/17270	0.24518	0.426332	ENSMUSG00000022425	Enpp2	1
BP	GO:0051181	cofactor transport	1/151	32/17270	0.24518	0.426332	ENSMUSG00000027070	Lrp2	1
BP	GO:0051647	nucleus localization	1/151	32/17270	0.24518	0.426332	ENSMUSG00000025020	Slit1	1
BP	GO:0060292	long term synaptic depression	1/151	32/17270	0.24518	0.426332	ENSMUSG00000039358	Drd5	1
BP	GO:0060441	epithelial tube branching involved in lung morphogenesis	1/151	32/17270	0.24518	0.426332	ENSMUSG00000051920	Rspo2	1
BP	GO:0085029	extracellular matrix assembly	1/151	32/17270	0.24518	0.426332	ENSMUSG00000033327	Tnxb	1
BP	GO:1903205	regulation of hydrogen peroxide-induced cell death	1/151	32/17270	0.24518	0.426332	ENSMUSG00000028341	Nr4a3	1
BP	GO:2000403	positive regulation of lymphocyte migration	1/151	32/17270	0.24518	0.426332	ENSMUSG00000027009	Itga4	1
BP	GO:0050729	positive regulation of inflammatory response	2/151	109/17270	0.246827	0.428855	ENSMUSG00000044288/ENSMUSG00000020681	Cnr1/Ace	2
BP	GO:0031112	positive regulation of microtubule polymerization or depolymerization	1/151	33/17270	0.251792	0.43437	ENSMUSG00000021721	Htr1a	1
BP	GO:0045879	negative regulation of smoothened signaling pathway	1/151	33/17270	0.251792	0.43437	ENSMUSG00000040836	Gpr161	1
BP	GO:0048048	embryonic eye morphogenesis	1/151	33/17270	0.251792	0.43437	ENSMUSG00000010175	Prox1	1
BP	GO:0090313	regulation of protein targeting to membrane	1/151	33/17270	0.251792	0.43437	ENSMUSG00000052353	Cemip	1
BP	GO:1900026	positive regulation of substrate adhesion-dependent cell spreading	1/151	33/17270	0.251792	0.43437	ENSMUSG00000022425	Enpp2	1
BP	GO:1901021	positive regulation of calcium ion transmembrane transporter activity	1/151	33/17270	0.251792	0.43437	ENSMUSG00000039672	Kcne2	1
BP	GO:1901976	regulation of cell cycle checkpoint	1/151	33/17270	0.251792	0.43437	ENSMUSG00000010175	Prox1	1
BP	GO:1903053	regulation of extracellular matrix organization	1/151	33/17270	0.251792	0.43437	ENSMUSG00000039239	Tgfb2	1
BP	GO:2000249	regulation of actin cytoskeleton reorganization	1/151	33/17270	0.251792	0.43437	ENSMUSG00000049107	Ntf3	1
BP	GO:1904659	glucose transmembrane transport	2/151	111/17270	0.253303	0.436633	ENSMUSG00000020681/ENSMUSG00000028341	Ace/Nr4a3	2
BP	GO:0010035	response to inorganic substance	5/151	390/17270	0.255893	0.438747	ENSMUSG00000026354/ENSMUSG00000059003/ENSMUSG00000026826/ENSMUSG00000029716/ENSMUSG00000028341	Lct/Grin2a/Nr4a2/Tfr2/Nr4a3	5
BP	GO:0040013	negative regulation of locomotion	4/151	294/17270	0.256376	0.438747	ENSMUSG00000025020/ENSMUSG00000039358/ENSMUSG00000071856/ENSMUSG00000051136	Slit1/Drd5/Mcc/Ghsr	4
BP	GO:0046486	glycerolipid metabolic process	4/151	294/17270	0.256376	0.438747	ENSMUSG00000022425/ENSMUSG00000033327/ENSMUSG00000022973/ENSMUSG00000022861	Enpp2/Tnxb/Synj1/Dgkg	4
BP	GO:0034332	adherens junction organization	2/151	112/17270	0.256543	0.438747	ENSMUSG00000022425/ENSMUSG00000025370	Enpp2/Cdh9	2
BP	GO:0001953	negative regulation of cell-matrix adhesion	1/151	34/17270	0.258346	0.438747	ENSMUSG00000022425	Enpp2	1
BP	GO:0006195	purine nucleotide catabolic process	1/151	34/17270	0.258346	0.438747	ENSMUSG00000075270	Pde11a	1
BP	GO:0030804	positive regulation of cyclic nucleotide biosynthetic process	1/151	34/17270	0.258346	0.438747	ENSMUSG00000040836	Gpr161	1
BP	GO:0031114	regulation of microtubule depolymerization	1/151	34/17270	0.258346	0.438747	ENSMUSG00000021721	Htr1a	1
BP	GO:0032228	regulation of synaptic transmission, GABAergic	1/151	34/17270	0.258346	0.438747	ENSMUSG00000044288	Cnr1	1
BP	GO:0036474	cell death in response to hydrogen peroxide	1/151	34/17270	0.258346	0.438747	ENSMUSG00000028341	Nr4a3	1
BP	GO:0045684	positive regulation of epidermis development	1/151	34/17270	0.258346	0.438747	ENSMUSG00000039239	Tgfb2	1
BP	GO:0045737	positive regulation of cyclin-dependent protein serine/threonine kinase activity	1/151	34/17270	0.258346	0.438747	ENSMUSG00000010175	Prox1	1
BP	GO:0055023	positive regulation of cardiac muscle tissue growth	1/151	34/17270	0.258346	0.438747	ENSMUSG00000022306	Zfpm2	1
BP	GO:0061384	heart trabecula morphogenesis	1/151	34/17270	0.258346	0.438747	ENSMUSG00000039239	Tgfb2	1
BP	GO:1903170	negative regulation of calcium ion transmembrane transport	1/151	34/17270	0.258346	0.438747	ENSMUSG00000039239	Tgfb2	1
BP	GO:1990089	response to nerve growth factor	1/151	34/17270	0.258346	0.438747	ENSMUSG00000049107	Ntf3	1
BP	GO:1990090	cellular response to nerve growth factor stimulus	1/151	34/17270	0.258346	0.438747	ENSMUSG00000049107	Ntf3	1
BP	GO:2000171	negative regulation of dendrite development	1/151	34/17270	0.258346	0.438747	ENSMUSG00000041710	Trpc5	1
BP	GO:2001038	regulation of cellular response to drug	1/151	34/17270	0.258346	0.438747	ENSMUSG00000028341	Nr4a3	1
BP	GO:0032872	regulation of stress-activated MAPK cascade	3/151	202/17270	0.259679	0.440053	ENSMUSG00000026235/ENSMUSG00000039239/ENSMUSG00000033327	Epha4/Tgfb2/Tnxb	3
BP	GO:0008645	hexose transmembrane transport	2/151	113/17270	0.259783	0.440053	ENSMUSG00000020681/ENSMUSG00000028341	Ace/Nr4a3	2
BP	GO:0060048	cardiac muscle contraction	2/151	113/17270	0.259783	0.440053	ENSMUSG00000039672/ENSMUSG00000044393	Kcne2/Dsg2	2
BP	GO:0060627	regulation of vesicle-mediated transport	6/151	491/17270	0.259922	0.440053	ENSMUSG00000049107/ENSMUSG00000025885/ENSMUSG00000078816/ENSMUSG00000029716/ENSMUSG00000022973/ENSMUSG00000020848	Ntf3/Myo5b/Prkcg/Tfr2/Synj1/Doc2b	6
BP	GO:0048732	gland development	5/151	393/17270	0.260847	0.441277	ENSMUSG00000005268/ENSMUSG00000010175/ENSMUSG00000036169/ENSMUSG00000034009/ENSMUSG00000008575	Prlr/Prox1/Sostdc1/Rxfp1/Nfib	5
BP	GO:0070302	regulation of stress-activated protein kinase signaling cascade	3/151	203/17270	0.262033	0.442599	ENSMUSG00000026235/ENSMUSG00000039239/ENSMUSG00000033327	Epha4/Tgfb2/Tnxb	3
BP	GO:1903531	negative regulation of secretion by cell	3/151	203/17270	0.262033	0.442599	ENSMUSG00000044288/ENSMUSG00000036437/ENSMUSG00000051136	Cnr1/Npy1r/Ghsr	3
BP	GO:0002700	regulation of production of molecular mediator of immune response	2/151	114/17270	0.263025	0.443245	ENSMUSG00000039239/ENSMUSG00000028341	Tgfb2/Nr4a3	2
BP	GO:0014020	primary neural tube formation	2/151	114/17270	0.263025	0.443245	ENSMUSG00000027070/ENSMUSG00000039239	Lrp2/Tgfb2	2
BP	GO:1901136	carbohydrate derivative catabolic process	2/151	114/17270	0.263025	0.443245	ENSMUSG00000075270/ENSMUSG00000052353	Pde11a/Cemip	2
BP	GO:0007271	synaptic transmission, cholinergic	1/151	35/17270	0.264844	0.443913	ENSMUSG00000030525	Chrna7	1
BP	GO:0007616	long-term memory	1/151	35/17270	0.264844	0.443913	ENSMUSG00000043110	Lrrn4	1
BP	GO:0033028	myeloid cell apoptotic process	1/151	35/17270	0.264844	0.443913	ENSMUSG00000051136	Ghsr	1
BP	GO:0048009	insulin-like growth factor receptor signaling pathway	1/151	35/17270	0.264844	0.443913	ENSMUSG00000051136	Ghsr	1
BP	GO:0048710	regulation of astrocyte differentiation	1/151	35/17270	0.264844	0.443913	ENSMUSG00000026235	Epha4	1
BP	GO:0086004	regulation of cardiac muscle cell contraction	1/151	35/17270	0.264844	0.443913	ENSMUSG00000044393	Dsg2	1
BP	GO:2000404	regulation of T cell migration	1/151	35/17270	0.264844	0.443913	ENSMUSG00000027009	Itga4	1
BP	GO:0015749	monosaccharide transmembrane transport	2/151	115/17270	0.266266	0.444591	ENSMUSG00000020681/ENSMUSG00000028341	Ace/Nr4a3	2
BP	GO:0017156	calcium ion regulated exocytosis	2/151	115/17270	0.266266	0.444591	ENSMUSG00000022973/ENSMUSG00000020848	Synj1/Doc2b	2
BP	GO:0051928	positive regulation of calcium ion transport	2/151	115/17270	0.266266	0.444591	ENSMUSG00000039672/ENSMUSG00000052353	Kcne2/Cemip	2
BP	GO:0071248	cellular response to metal ion	2/151	115/17270	0.266266	0.444591	ENSMUSG00000059003/ENSMUSG00000029716	Grin2a/Tfr2	2
BP	GO:1901657	glycosyl compound metabolic process	2/151	115/17270	0.266266	0.444591	ENSMUSG00000026354/ENSMUSG00000058488	Lct/Kl	2
BP	GO:0051656	establishment of organelle localization	5/151	397/17270	0.267487	0.446289	ENSMUSG00000025020/ENSMUSG00000027009/ENSMUSG00000022973/ENSMUSG00000028341/ENSMUSG00000020848	Slit1/Itga4/Synj1/Nr4a3/Doc2b	5
BP	GO:0051648	vesicle localization	3/151	206/17270	0.269113	0.446485	ENSMUSG00000027009/ENSMUSG00000022973/ENSMUSG00000020848	Itga4/Synj1/Doc2b	3
BP	GO:0070372	regulation of ERK1 and ERK2 cascade	4/151	301/17270	0.269839	0.446485	ENSMUSG00000074345/ENSMUSG00000026235/ENSMUSG00000030525/ENSMUSG00000028664	Tnfaip8l3/Epha4/Chrna7/Ephb2	4
BP	GO:1904062	regulation of cation transmembrane transport	4/151	301/17270	0.269839	0.446485	ENSMUSG00000039672/ENSMUSG00000039239/ENSMUSG00000028664/ENSMUSG00000052353	Kcne2/Tgfb2/Ephb2/Cemip	4
BP	GO:0006820	anion transport	6/151	498/17270	0.270282	0.446485	ENSMUSG00000074345/ENSMUSG00000020651/ENSMUSG00000022949/ENSMUSG00000027070/ENSMUSG00000020681/ENSMUSG00000020169	Tnfaip8l3/Slc26a4/Clic6/Lrp2/Ace/Best3	6
BP	GO:0001941	postsynaptic membrane organization	1/151	36/17270	0.271284	0.446485	ENSMUSG00000021721	Htr1a	1
BP	GO:0007212	dopamine receptor signaling pathway	1/151	36/17270	0.271284	0.446485	ENSMUSG00000039358	Drd5	1
BP	GO:0007435	salivary gland morphogenesis	1/151	36/17270	0.271284	0.446485	ENSMUSG00000008575	Nfib	1
BP	GO:0009395	phospholipid catabolic process	1/151	36/17270	0.271284	0.446485	ENSMUSG00000022425	Enpp2	1
BP	GO:0009409	response to cold	1/151	36/17270	0.271284	0.446485	ENSMUSG00000030525	Chrna7	1
BP	GO:0030501	positive regulation of bone mineralization	1/151	36/17270	0.271284	0.446485	ENSMUSG00000058488	Kl	1
BP	GO:0042462	eye photoreceptor cell development	1/151	36/17270	0.271284	0.446485	ENSMUSG00000034739	Mfrp	1
BP	GO:0046834	lipid phosphorylation	1/151	36/17270	0.271284	0.446485	ENSMUSG00000022861	Dgkg	1
BP	GO:0046839	phospholipid dephosphorylation	1/151	36/17270	0.271284	0.446485	ENSMUSG00000022973	Synj1	1
BP	GO:0046885	regulation of hormone biosynthetic process	1/151	36/17270	0.271284	0.446485	ENSMUSG00000030525	Chrna7	1
BP	GO:0048265	response to pain	1/151	36/17270	0.271284	0.446485	ENSMUSG00000078816	Prkcg	1
BP	GO:0050931	pigment cell differentiation	1/151	36/17270	0.271284	0.446485	ENSMUSG00000030450	Oca2	1
BP	GO:0071526	semaphorin-plexin signaling pathway	1/151	36/17270	0.271284	0.446485	ENSMUSG00000029765	Plxna4	1
BP	GO:1903672	positive regulation of sprouting angiogenesis	1/151	36/17270	0.271284	0.446485	ENSMUSG00000051136	Ghsr	1
BP	GO:0050905	neuromuscular process	2/151	117/17270	0.272749	0.448556	ENSMUSG00000059003/ENSMUSG00000028341	Grin2a/Nr4a3	2
BP	GO:0009100	glycoprotein metabolic process	4/151	303/17270	0.273709	0.449798	ENSMUSG00000034040/ENSMUSG00000039037/ENSMUSG00000085576/ENSMUSG00000040364	Galnt17/St6galnac5/Dpy19l2/Sec1	4
BP	GO:0003002	regionalization	4/151	304/17270	0.275648	0.451549	ENSMUSG00000036169/ENSMUSG00000027070/ENSMUSG00000040836/ENSMUSG00000042372	Sostdc1/Lrp2/Gpr161/Dmrt3	4
BP	GO:0031667	response to nutrient levels	4/151	304/17270	0.275648	0.451549	ENSMUSG00000026354/ENSMUSG00000078816/ENSMUSG00000051136/ENSMUSG00000030525	Lct/Prkcg/Ghsr/Chrna7	4
BP	GO:0045862	positive regulation of proteolysis	4/151	304/17270	0.275648	0.451549	ENSMUSG00000039672/ENSMUSG00000033740/ENSMUSG00000026235/ENSMUSG00000046318	Kcne2/St18/Epha4/Ccbe1	4
BP	GO:0033135	regulation of peptidyl-serine phosphorylation	2/151	118/17270	0.275989	0.451549	ENSMUSG00000049107/ENSMUSG00000030525	Ntf3/Chrna7	2
BP	GO:0034219	carbohydrate transmembrane transport	2/151	118/17270	0.275989	0.451549	ENSMUSG00000020681/ENSMUSG00000028341	Ace/Nr4a3	2
BP	GO:0002720	positive regulation of cytokine production involved in immune response	1/151	37/17270	0.277669	0.451549	ENSMUSG00000028341	Nr4a3	1
BP	GO:0016339	calcium-dependent cell-cell adhesion via plasma membrane cell adhesion molecules	1/151	37/17270	0.277669	0.451549	ENSMUSG00000025370	Cdh9	1
BP	GO:0030809	negative regulation of nucleotide biosynthetic process	1/151	37/17270	0.277669	0.451549	ENSMUSG00000022206	Npr3	1
BP	GO:0035136	forelimb morphogenesis	1/151	37/17270	0.277669	0.451549	ENSMUSG00000051920	Rspo2	1
BP	GO:0051281	positive regulation of release of sequestered calcium ion into cytosol	1/151	37/17270	0.277669	0.451549	ENSMUSG00000052353	Cemip	1
BP	GO:0060325	face morphogenesis	1/151	37/17270	0.277669	0.451549	ENSMUSG00000039239	Tgfb2	1
BP	GO:0086065	cell communication involved in cardiac conduction	1/151	37/17270	0.277669	0.451549	ENSMUSG00000044393	Dsg2	1
BP	GO:1900372	negative regulation of purine nucleotide biosynthetic process	1/151	37/17270	0.277669	0.451549	ENSMUSG00000022206	Npr3	1
BP	GO:1904031	positive regulation of cyclin-dependent protein kinase activity	1/151	37/17270	0.277669	0.451549	ENSMUSG00000010175	Prox1	1
BP	GO:0051495	positive regulation of cytoskeleton organization	3/151	210/17270	0.278588	0.452705	ENSMUSG00000010175/ENSMUSG00000049107/ENSMUSG00000021721	Prox1/Ntf3/Htr1a	3
BP	GO:0018107	peptidyl-threonine phosphorylation	2/151	119/17270	0.279229	0.452737	ENSMUSG00000041710/ENSMUSG00000052353	Trpc5/Cemip	2
BP	GO:0048489	synaptic vesicle transport	2/151	119/17270	0.279229	0.452737	ENSMUSG00000022973/ENSMUSG00000020848	Synj1/Doc2b	2
BP	GO:0097480	establishment of synaptic vesicle localization	2/151	119/17270	0.279229	0.452737	ENSMUSG00000022973/ENSMUSG00000020848	Synj1/Doc2b	2
BP	GO:0018209	peptidyl-serine modification	4/151	306/17270	0.279533	0.452894	ENSMUSG00000034040/ENSMUSG00000049107/ENSMUSG00000078816/ENSMUSG00000030525	Galnt17/Ntf3/Prkcg/Chrna7	4
BP	GO:0009150	purine ribonucleotide metabolic process	5/151	405/17270	0.280881	0.454533	ENSMUSG00000075270/ENSMUSG00000022206/ENSMUSG00000040836/ENSMUSG00000065947/ENSMUSG00000039058	Pde11a/Npr3/Gpr161/mt-Nd4l/Ak5	5
BP	GO:0043406	positive regulation of MAP kinase activity	3/151	211/17270	0.280961	0.454533	ENSMUSG00000049107/ENSMUSG00000026235/ENSMUSG00000030525	Ntf3/Epha4/Chrna7	3
BP	GO:0050728	negative regulation of inflammatory response	2/151	120/17270	0.282468	0.455399	ENSMUSG00000051136/ENSMUSG00000030525	Ghsr/Chrna7	2
BP	GO:0006687	glycosphingolipid metabolic process	1/151	38/17270	0.283999	0.455399	ENSMUSG00000039037	St6galnac5	1
BP	GO:0009112	nucleobase metabolic process	1/151	38/17270	0.283999	0.455399	ENSMUSG00000061808	Ttr	1
BP	GO:0031076	embryonic camera-type eye development	1/151	38/17270	0.283999	0.455399	ENSMUSG00000010175	Prox1	1
BP	GO:0048791	calcium ion-regulated exocytosis of neurotransmitter	1/151	38/17270	0.283999	0.455399	ENSMUSG00000020848	Doc2b	1
BP	GO:0050891	multicellular organismal water homeostasis	1/151	38/17270	0.283999	0.455399	ENSMUSG00000020656	Grhl1	1
BP	GO:0060043	regulation of cardiac muscle cell proliferation	1/151	38/17270	0.283999	0.455399	ENSMUSG00000022306	Zfpm2	1
BP	GO:0086009	membrane repolarization	1/151	38/17270	0.283999	0.455399	ENSMUSG00000039672	Kcne2	1
BP	GO:0098801	regulation of renal system process	1/151	38/17270	0.283999	0.455399	ENSMUSG00000020681	Ace	1
BP	GO:1901385	regulation of voltage-gated calcium channel activity	1/151	38/17270	0.283999	0.455399	ENSMUSG00000039672	Kcne2	1
BP	GO:1903523	negative regulation of blood circulation	1/151	38/17270	0.283999	0.455399	ENSMUSG00000035954	Dock4	1
BP	GO:2001025	positive regulation of response to drug	1/151	38/17270	0.283999	0.455399	ENSMUSG00000028004	Npy2r	1
BP	GO:1900180	regulation of protein localization to nucleus	2/151	121/17270	0.285706	0.457479	ENSMUSG00000027356/ENSMUSG00000039239	Fermt1/Tgfb2	2
BP	GO:0043393	regulation of protein binding	3/151	213/17270	0.285715	0.457479	ENSMUSG00000026235/ENSMUSG00000027009/ENSMUSG00000020681	Epha4/Itga4/Ace	3
BP	GO:0042552	myelination	2/151	122/17270	0.288943	0.459721	ENSMUSG00000049107/ENSMUSG00000064023	Ntf3/Klk8	2
BP	GO:0007283	spermatogenesis	5/151	410/17270	0.289321	0.459721	ENSMUSG00000031786/ENSMUSG00000020096/ENSMUSG00000030450/ENSMUSG00000085576/ENSMUSG00000020681	Drc7/Tbata/Oca2/Dpy19l2/Ace	5
BP	GO:0003197	endocardial cushion development	1/151	39/17270	0.290273	0.459721	ENSMUSG00000039239	Tgfb2	1
BP	GO:0010107	potassium ion import	1/151	39/17270	0.290273	0.459721	ENSMUSG00000039672	Kcne2	1
BP	GO:0019098	reproductive behavior	1/151	39/17270	0.290273	0.459721	ENSMUSG00000039358	Drd5	1
BP	GO:0021532	neural tube patterning	1/151	39/17270	0.290273	0.459721	ENSMUSG00000040836	Gpr161	1
BP	GO:0021772	olfactory bulb development	1/151	39/17270	0.290273	0.459721	ENSMUSG00000025020	Slit1	1
BP	GO:0022602	ovulation cycle process	1/151	39/17270	0.290273	0.459721	ENSMUSG00000030525	Chrna7	1
BP	GO:0035137	hindlimb morphogenesis	1/151	39/17270	0.290273	0.459721	ENSMUSG00000051920	Rspo2	1
BP	GO:0038179	neurotrophin signaling pathway	1/151	39/17270	0.290273	0.459721	ENSMUSG00000049107	Ntf3	1
BP	GO:0043551	regulation of phosphatidylinositol 3-kinase activity	1/151	39/17270	0.290273	0.459721	ENSMUSG00000074345	Tnfaip8l3	1
BP	GO:0045747	positive regulation of Notch signaling pathway	1/151	39/17270	0.290273	0.459721	ENSMUSG00000039239	Tgfb2	1
BP	GO:0070169	positive regulation of biomineral tissue development	1/151	39/17270	0.290273	0.459721	ENSMUSG00000058488	Kl	1
BP	GO:0090279	regulation of calcium ion import	1/151	39/17270	0.290273	0.459721	ENSMUSG00000020681	Ace	1
BP	GO:0097009	energy homeostasis	1/151	39/17270	0.290273	0.459721	ENSMUSG00000028341	Nr4a3	1
BP	GO:0031214	biomineral tissue development	2/151	123/17270	0.292178	0.462403	ENSMUSG00000051920/ENSMUSG00000058488	Rspo2/Kl	2
BP	GO:0007272	ensheathment of neurons	2/151	124/17270	0.295411	0.466506	ENSMUSG00000049107/ENSMUSG00000064023	Ntf3/Klk8	2
BP	GO:0008366	axon ensheathment	2/151	124/17270	0.295411	0.466506	ENSMUSG00000049107/ENSMUSG00000064023	Ntf3/Klk8	2
BP	GO:0043624	cellular protein complex disassembly	2/151	124/17270	0.295411	0.466506	ENSMUSG00000021721/ENSMUSG00000022973	Htr1a/Synj1	2
BP	GO:0007431	salivary gland development	1/151	40/17270	0.296492	0.466863	ENSMUSG00000008575	Nfib	1
BP	GO:0035418	protein localization to synapse	1/151	40/17270	0.296492	0.466863	ENSMUSG00000059003	Grin2a	1
BP	GO:0060135	maternal process involved in female pregnancy	1/151	40/17270	0.296492	0.466863	ENSMUSG00000051136	Ghsr	1
BP	GO:0060603	mammary gland duct morphogenesis	1/151	40/17270	0.296492	0.466863	ENSMUSG00000036169	Sostdc1	1
BP	GO:0031330	negative regulation of cellular catabolic process	3/151	218/17270	0.297627	0.467923	ENSMUSG00000026235/ENSMUSG00000044288/ENSMUSG00000078816	Epha4/Cnr1/Prkcg	3
BP	GO:0009259	ribonucleotide metabolic process	5/151	415/17270	0.297808	0.467923	ENSMUSG00000075270/ENSMUSG00000022206/ENSMUSG00000040836/ENSMUSG00000065947/ENSMUSG00000039058	Pde11a/Npr3/Gpr161/mt-Nd4l/Ak5	5
BP	GO:0050708	regulation of protein secretion	5/151	415/17270	0.297808	0.467923	ENSMUSG00000027356/ENSMUSG00000044288/ENSMUSG00000039239/ENSMUSG00000051136/ENSMUSG00000020848	Fermt1/Cnr1/Tgfb2/Ghsr/Doc2b	5
BP	GO:0030326	embryonic limb morphogenesis	2/151	125/17270	0.298642	0.468559	ENSMUSG00000051920/ENSMUSG00000039239	Rspo2/Tgfb2	2
BP	GO:0035113	embryonic appendage morphogenesis	2/151	125/17270	0.298642	0.468559	ENSMUSG00000051920/ENSMUSG00000039239	Rspo2/Tgfb2	2
BP	GO:0006163	purine nucleotide metabolic process	5/151	417/17270	0.301215	0.472256	ENSMUSG00000075270/ENSMUSG00000022206/ENSMUSG00000040836/ENSMUSG00000065947/ENSMUSG00000039058	Pde11a/Npr3/Gpr161/mt-Nd4l/Ak5	5
BP	GO:0021988	olfactory lobe development	1/151	41/17270	0.302658	0.472363	ENSMUSG00000025020	Slit1	1
BP	GO:0031279	regulation of cyclase activity	1/151	41/17270	0.302658	0.472363	ENSMUSG00000022206	Npr3	1
BP	GO:0040018	positive regulation of multicellular organism growth	1/151	41/17270	0.302658	0.472363	ENSMUSG00000051136	Ghsr	1
BP	GO:0070232	regulation of T cell apoptotic process	1/151	41/17270	0.302658	0.472363	ENSMUSG00000039239	Tgfb2	1
BP	GO:1903115	regulation of actin filament-based movement	1/151	41/17270	0.302658	0.472363	ENSMUSG00000044393	Dsg2	1
BP	GO:1903727	positive regulation of phospholipid metabolic process	1/151	41/17270	0.302658	0.472363	ENSMUSG00000074345	Tnfaip8l3	1
BP	GO:0006887	exocytosis	4/151	318/17270	0.303013	0.472363	ENSMUSG00000025885/ENSMUSG00000022973/ENSMUSG00000028341/ENSMUSG00000020848	Myo5b/Synj1/Nr4a3/Doc2b	4
BP	GO:0070371	ERK1 and ERK2 cascade	4/151	318/17270	0.303013	0.472363	ENSMUSG00000074345/ENSMUSG00000026235/ENSMUSG00000030525/ENSMUSG00000028664	Tnfaip8l3/Epha4/Chrna7/Ephb2	4
BP	GO:0006813	potassium ion transport	3/151	221/17270	0.304789	0.474258	ENSMUSG00000039672/ENSMUSG00000026062/ENSMUSG00000059852	Kcne2/Slc9a2/Kcng2	3
BP	GO:1903362	regulation of cellular protein catabolic process	3/151	221/17270	0.304789	0.474258	ENSMUSG00000039672/ENSMUSG00000026235/ENSMUSG00000078816	Kcne2/Epha4/Prkcg	3
BP	GO:0002687	positive regulation of leukocyte migration	2/151	127/17270	0.305098	0.474258	ENSMUSG00000031380/ENSMUSG00000027009	Vegfd/Itga4	2
BP	GO:0090288	negative regulation of cellular response to growth factor stimulus	2/151	127/17270	0.305098	0.474258	ENSMUSG00000036169/ENSMUSG00000027070	Sostdc1/Lrp2	2
BP	GO:0045444	fat cell differentiation	3/151	222/17270	0.307178	0.474562	ENSMUSG00000026826/ENSMUSG00000022306/ENSMUSG00000028341	Nr4a2/Zfpm2/Nr4a3	3
BP	GO:0001841	neural tube formation	2/151	128/17270	0.308321	0.474562	ENSMUSG00000027070/ENSMUSG00000039239	Lrp2/Tgfb2	2
BP	GO:0097479	synaptic vesicle localization	2/151	128/17270	0.308321	0.474562	ENSMUSG00000022973/ENSMUSG00000020848	Synj1/Doc2b	2
BP	GO:0001523	retinoid metabolic process	1/151	42/17270	0.308769	0.474562	ENSMUSG00000061808	Ttr	1
BP	GO:0001659	temperature homeostasis	1/151	42/17270	0.308769	0.474562	ENSMUSG00000044288	Cnr1	1
BP	GO:0007520	myoblast fusion	1/151	42/17270	0.308769	0.474562	ENSMUSG00000035168	Tanc1	1
BP	GO:0021517	ventral spinal cord development	1/151	42/17270	0.308769	0.474562	ENSMUSG00000042372	Dmrt3	1
BP	GO:0030104	water homeostasis	1/151	42/17270	0.308769	0.474562	ENSMUSG00000020656	Grhl1	1
BP	GO:0030857	negative regulation of epithelial cell differentiation	1/151	42/17270	0.308769	0.474562	ENSMUSG00000039239	Tgfb2	1
BP	GO:0031952	regulation of protein autophosphorylation	1/151	42/17270	0.308769	0.474562	ENSMUSG00000020681	Ace	1
BP	GO:0035924	cellular response to vascular endothelial growth factor stimulus	1/151	42/17270	0.308769	0.474562	ENSMUSG00000046318	Ccbe1	1
BP	GO:0046503	glycerolipid catabolic process	1/151	42/17270	0.308769	0.474562	ENSMUSG00000022425	Enpp2	1
BP	GO:0051339	regulation of lyase activity	1/151	42/17270	0.308769	0.474562	ENSMUSG00000022206	Npr3	1
BP	GO:0051353	positive regulation of oxidoreductase activity	1/151	42/17270	0.308769	0.474562	ENSMUSG00000022206	Npr3	1
BP	GO:0070098	chemokine-mediated signaling pathway	1/151	42/17270	0.308769	0.474562	ENSMUSG00000056427	Slit3	1
BP	GO:1901031	regulation of response to reactive oxygen species	1/151	42/17270	0.308769	0.474562	ENSMUSG00000028341	Nr4a3	1
BP	GO:0072089	stem cell proliferation	2/151	129/17270	0.311542	0.478487	ENSMUSG00000027356/ENSMUSG00000020681	Fermt1/Ace	2
BP	GO:0010038	response to metal ion	3/151	224/17270	0.311959	0.47879	ENSMUSG00000026354/ENSMUSG00000059003/ENSMUSG00000029716	Lct/Grin2a/Tfr2	3
BP	GO:0032680	regulation of tumor necrosis factor production	2/151	130/17270	0.31476	0.480492	ENSMUSG00000051136/ENSMUSG00000030525	Ghsr/Chrna7	2
BP	GO:0019228	neuronal action potential	1/151	43/17270	0.314828	0.480492	ENSMUSG00000030525	Chrna7	1
BP	GO:0032309	icosanoid secretion	1/151	43/17270	0.314828	0.480492	ENSMUSG00000020681	Ace	1
BP	GO:0043029	T cell homeostasis	1/151	43/17270	0.314828	0.480492	ENSMUSG00000039239	Tgfb2	1
BP	GO:0045907	positive regulation of vasoconstriction	1/151	43/17270	0.314828	0.480492	ENSMUSG00000036437	Npy1r	1
BP	GO:0048488	synaptic vesicle endocytosis	1/151	43/17270	0.314828	0.480492	ENSMUSG00000022973	Synj1	1
BP	GO:0060323	head morphogenesis	1/151	43/17270	0.314828	0.480492	ENSMUSG00000039239	Tgfb2	1
BP	GO:1902743	regulation of lamellipodium organization	1/151	43/17270	0.314828	0.480492	ENSMUSG00000022425	Enpp2	1
BP	GO:0019693	ribose phosphate metabolic process	5/151	427/17270	0.318338	0.485171	ENSMUSG00000075270/ENSMUSG00000022206/ENSMUSG00000040836/ENSMUSG00000065947/ENSMUSG00000039058	Pde11a/Npr3/Gpr161/mt-Nd4l/Ak5	5
BP	GO:0034765	regulation of ion transmembrane transport	5/151	427/17270	0.318338	0.485171	ENSMUSG00000039672/ENSMUSG00000022949/ENSMUSG00000039239/ENSMUSG00000028664/ENSMUSG00000052353	Kcne2/Clic6/Tgfb2/Ephb2/Cemip	5
BP	GO:0048232	male gamete generation	5/151	428/17270	0.320057	0.485446	ENSMUSG00000031786/ENSMUSG00000020096/ENSMUSG00000030450/ENSMUSG00000085576/ENSMUSG00000020681	Drc7/Tbata/Oca2/Dpy19l2/Ace	5
BP	GO:0002090	regulation of receptor internalization	1/151	44/17270	0.320834	0.485446	ENSMUSG00000049107	Ntf3	1
BP	GO:0010718	positive regulation of epithelial to mesenchymal transition	1/151	44/17270	0.320834	0.485446	ENSMUSG00000039239	Tgfb2	1
BP	GO:0016101	diterpenoid metabolic process	1/151	44/17270	0.320834	0.485446	ENSMUSG00000061808	Ttr	1
BP	GO:0021515	cell differentiation in spinal cord	1/151	44/17270	0.320834	0.485446	ENSMUSG00000042372	Dmrt3	1
BP	GO:0044058	regulation of digestive system process	1/151	44/17270	0.320834	0.485446	ENSMUSG00000051136	Ghsr	1
BP	GO:0045214	sarcomere organization	1/151	44/17270	0.320834	0.485446	ENSMUSG00000010175	Prox1	1
BP	GO:0090317	negative regulation of intracellular protein transport	1/151	44/17270	0.320834	0.485446	ENSMUSG00000027356	Fermt1	1
BP	GO:1901616	organic hydroxy compound catabolic process	1/151	44/17270	0.320834	0.485446	ENSMUSG00000022973	Synj1	1
BP	GO:2000401	regulation of lymphocyte migration	1/151	44/17270	0.320834	0.485446	ENSMUSG00000027009	Itga4	1
BP	GO:0032640	tumor necrosis factor production	2/151	132/17270	0.321186	0.485446	ENSMUSG00000051136/ENSMUSG00000030525	Ghsr/Chrna7	2
BP	GO:1903555	regulation of tumor necrosis factor superfamily cytokine production	2/151	132/17270	0.321186	0.485446	ENSMUSG00000051136/ENSMUSG00000030525	Ghsr/Chrna7	2
BP	GO:0051403	stress-activated MAPK cascade	3/151	229/17270	0.32392	0.487169	ENSMUSG00000026235/ENSMUSG00000039239/ENSMUSG00000033327	Epha4/Tgfb2/Tnxb	3
BP	GO:0072073	kidney epithelium development	2/151	133/17270	0.324393	0.487169	ENSMUSG00000007888/ENSMUSG00000026235	Crlf1/Epha4	2
BP	GO:0099504	synaptic vesicle cycle	2/151	133/17270	0.324393	0.487169	ENSMUSG00000022973/ENSMUSG00000020848	Synj1/Doc2b	2
BP	GO:0001501	skeletal system development	5/151	431/17270	0.325223	0.487169	ENSMUSG00000051920/ENSMUSG00000016382/ENSMUSG00000022206/ENSMUSG00000008575/ENSMUSG00000039239	Rspo2/Pls3/Npr3/Nfib/Tgfb2	5
BP	GO:0006631	fatty acid metabolic process	4/151	330/17270	0.326711	0.487169	ENSMUSG00000044288/ENSMUSG00000033327/ENSMUSG00000051136/ENSMUSG00000028341	Cnr1/Tnxb/Ghsr/Nr4a3	4
BP	GO:0006879	cellular iron ion homeostasis	1/151	45/17270	0.326787	0.487169	ENSMUSG00000029716	Tfr2	1
BP	GO:0010464	regulation of mesenchymal cell proliferation	1/151	45/17270	0.326787	0.487169	ENSMUSG00000008575	Nfib	1
BP	GO:0017145	stem cell division	1/151	45/17270	0.326787	0.487169	ENSMUSG00000039239	Tgfb2	1
BP	GO:0031641	regulation of myelination	1/151	45/17270	0.326787	0.487169	ENSMUSG00000064023	Klk8	1
BP	GO:0048010	vascular endothelial growth factor receptor signaling pathway	1/151	45/17270	0.326787	0.487169	ENSMUSG00000031380	Vegfd	1
BP	GO:0048662	negative regulation of smooth muscle cell proliferation	1/151	45/17270	0.326787	0.487169	ENSMUSG00000022206	Npr3	1
BP	GO:0048713	regulation of oligodendrocyte differentiation	1/151	45/17270	0.326787	0.487169	ENSMUSG00000022425	Enpp2	1
BP	GO:0051055	negative regulation of lipid biosynthetic process	1/151	45/17270	0.326787	0.487169	ENSMUSG00000010175	Prox1	1
BP	GO:0055025	positive regulation of cardiac muscle tissue development	1/151	45/17270	0.326787	0.487169	ENSMUSG00000022306	Zfpm2	1
BP	GO:0061001	regulation of dendritic spine morphogenesis	1/151	45/17270	0.326787	0.487169	ENSMUSG00000026235	Epha4	1
BP	GO:0071242	cellular response to ammonium ion	1/151	45/17270	0.326787	0.487169	ENSMUSG00000030525	Chrna7	1
BP	GO:0072132	mesenchyme morphogenesis	1/151	45/17270	0.326787	0.487169	ENSMUSG00000039239	Tgfb2	1
BP	GO:0099601	regulation of neurotransmitter receptor activity	1/151	45/17270	0.326787	0.487169	ENSMUSG00000028664	Ephb2	1
BP	GO:1900449	regulation of glutamate receptor signaling pathway	1/151	45/17270	0.326787	0.487169	ENSMUSG00000028664	Ephb2	1
BP	GO:2001239	regulation of extrinsic apoptotic signaling pathway in absence of ligand	1/151	45/17270	0.326787	0.487169	ENSMUSG00000039239	Tgfb2	1
BP	GO:0007286	spermatid development	2/151	134/17270	0.327597	0.487379	ENSMUSG00000030450/ENSMUSG00000085576	Oca2/Dpy19l2	2
BP	GO:0034250	positive regulation of cellular amide metabolic process	2/151	134/17270	0.327597	0.487379	ENSMUSG00000026235/ENSMUSG00000030525	Epha4/Chrna7	2
BP	GO:0071706	tumor necrosis factor superfamily cytokine production	2/151	134/17270	0.327597	0.487379	ENSMUSG00000051136/ENSMUSG00000030525	Ghsr/Chrna7	2
BP	GO:0007032	endosome organization	1/151	46/17270	0.332689	0.489947	ENSMUSG00000022973	Synj1	1
BP	GO:0010862	positive regulation of pathway-restricted SMAD protein phosphorylation	1/151	46/17270	0.332689	0.489947	ENSMUSG00000039239	Tgfb2	1
BP	GO:0030801	positive regulation of cyclic nucleotide metabolic process	1/151	46/17270	0.332689	0.489947	ENSMUSG00000040836	Gpr161	1
BP	GO:0032350	regulation of hormone metabolic process	1/151	46/17270	0.332689	0.489947	ENSMUSG00000030525	Chrna7	1
BP	GO:0042551	neuron maturation	1/151	46/17270	0.332689	0.489947	ENSMUSG00000026826	Nr4a2	1
BP	GO:0043550	regulation of lipid kinase activity	1/151	46/17270	0.332689	0.489947	ENSMUSG00000074345	Tnfaip8l3	1
BP	GO:0048701	embryonic cranial skeleton morphogenesis	1/151	46/17270	0.332689	0.489947	ENSMUSG00000039239	Tgfb2	1
BP	GO:0050922	negative regulation of chemotaxis	1/151	46/17270	0.332689	0.489947	ENSMUSG00000025020	Slit1	1
BP	GO:0060428	lung epithelium development	1/151	46/17270	0.332689	0.489947	ENSMUSG00000008575	Nfib	1
BP	GO:0072523	purine-containing compound catabolic process	1/151	46/17270	0.332689	0.489947	ENSMUSG00000075270	Pde11a	1
BP	GO:0098659	inorganic cation import across plasma membrane	1/151	46/17270	0.332689	0.489947	ENSMUSG00000026062	Slc9a2	1
BP	GO:0098693	regulation of synaptic vesicle cycle	1/151	46/17270	0.332689	0.489947	ENSMUSG00000022973	Synj1	1
BP	GO:0099587	inorganic ion import across plasma membrane	1/151	46/17270	0.332689	0.489947	ENSMUSG00000026062	Slc9a2	1
BP	GO:1901799	negative regulation of proteasomal protein catabolic process	1/151	46/17270	0.332689	0.489947	ENSMUSG00000078816	Prkcg	1
BP	GO:1903202	negative regulation of oxidative stress-induced cell death	1/151	46/17270	0.332689	0.489947	ENSMUSG00000028341	Nr4a3	1
BP	GO:0007269	neurotransmitter secretion	2/151	136/17270	0.333992	0.491205	ENSMUSG00000022973/ENSMUSG00000020848	Synj1/Doc2b	2
BP	GO:0099643	signal release from synapse	2/151	136/17270	0.333992	0.491205	ENSMUSG00000022973/ENSMUSG00000020848	Synj1/Doc2b	2
BP	GO:0002279	mast cell activation involved in immune response	1/151	47/17270	0.338539	0.4939	ENSMUSG00000028341	Nr4a3	1
BP	GO:0007019	microtubule depolymerization	1/151	47/17270	0.338539	0.4939	ENSMUSG00000021721	Htr1a	1
BP	GO:0030850	prostate gland development	1/151	47/17270	0.338539	0.4939	ENSMUSG00000005268	Prlr	1
BP	GO:0043303	mast cell degranulation	1/151	47/17270	0.338539	0.4939	ENSMUSG00000028341	Nr4a3	1
BP	GO:0043954	cellular component maintenance	1/151	47/17270	0.338539	0.4939	ENSMUSG00000035168	Tanc1	1
BP	GO:0050994	regulation of lipid catabolic process	1/151	47/17270	0.338539	0.4939	ENSMUSG00000044288	Cnr1	1
BP	GO:0071715	icosanoid transport	1/151	47/17270	0.338539	0.4939	ENSMUSG00000020681	Ace	1
BP	GO:0072678	T cell migration	1/151	47/17270	0.338539	0.4939	ENSMUSG00000027009	Itga4	1
BP	GO:1900408	negative regulation of cellular response to oxidative stress	1/151	47/17270	0.338539	0.4939	ENSMUSG00000028341	Nr4a3	1
BP	GO:1900543	negative regulation of purine nucleotide metabolic process	1/151	47/17270	0.338539	0.4939	ENSMUSG00000022206	Npr3	1
BP	GO:1901571	fatty acid derivative transport	1/151	47/17270	0.338539	0.4939	ENSMUSG00000020681	Ace	1
BP	GO:1905207	regulation of cardiocyte differentiation	1/151	47/17270	0.338539	0.4939	ENSMUSG00000039239	Tgfb2	1
BP	GO:0099003	vesicle-mediated transport in synapse	2/151	138/17270	0.34037	0.496241	ENSMUSG00000022973/ENSMUSG00000020848	Synj1/Doc2b	2
BP	GO:1903829	positive regulation of cellular protein localization	4/151	338/17270	0.342582	0.497377	ENSMUSG00000025885/ENSMUSG00000039239/ENSMUSG00000028664/ENSMUSG00000052353	Myo5b/Tgfb2/Ephb2/Cemip	4
BP	GO:0044706	multi-multicellular organism process	2/151	139/17270	0.343553	0.497377	ENSMUSG00000034009/ENSMUSG00000051136	Rxfp1/Ghsr	2
BP	GO:0002067	glandular epithelial cell differentiation	1/151	48/17270	0.344338	0.497377	ENSMUSG00000010175	Prox1	1
BP	GO:0002437	inflammatory response to antigenic stimulus	1/151	48/17270	0.344338	0.497377	ENSMUSG00000044288	Cnr1	1
BP	GO:0002448	mast cell mediated immunity	1/151	48/17270	0.344338	0.497377	ENSMUSG00000028341	Nr4a3	1
BP	GO:0015909	long-chain fatty acid transport	1/151	48/17270	0.344338	0.497377	ENSMUSG00000020681	Ace	1
BP	GO:0032941	secretion by tissue	1/151	48/17270	0.344338	0.497377	ENSMUSG00000022206	Npr3	1
BP	GO:0042531	positive regulation of tyrosine phosphorylation of STAT protein	1/151	48/17270	0.344338	0.497377	ENSMUSG00000007888	Crlf1	1
BP	GO:0042698	ovulation cycle	1/151	48/17270	0.344338	0.497377	ENSMUSG00000030525	Chrna7	1
BP	GO:0045980	negative regulation of nucleotide metabolic process	1/151	48/17270	0.344338	0.497377	ENSMUSG00000022206	Npr3	1
BP	GO:0046676	negative regulation of insulin secretion	1/151	48/17270	0.344338	0.497377	ENSMUSG00000051136	Ghsr	1
BP	GO:0048806	genitalia development	1/151	48/17270	0.344338	0.497377	ENSMUSG00000027070	Lrp2	1
BP	GO:0051954	positive regulation of amine transport	1/151	48/17270	0.344338	0.497377	ENSMUSG00000028004	Npy2r	1
BP	GO:1900024	regulation of substrate adhesion-dependent cell spreading	1/151	48/17270	0.344338	0.497377	ENSMUSG00000022425	Enpp2	1
BP	GO:0010594	regulation of endothelial cell migration	2/151	140/17270	0.34673	0.50017	ENSMUSG00000010175/ENSMUSG00000046318	Prox1/Ccbe1	2
BP	GO:0010950	positive regulation of endopeptidase activity	2/151	140/17270	0.34673	0.50017	ENSMUSG00000033740/ENSMUSG00000026235	St18/Epha4	2
BP	GO:0015980	energy derivation by oxidation of organic compounds	3/151	239/17270	0.347839	0.50144	ENSMUSG00000058488/ENSMUSG00000065947/ENSMUSG00000028341	Kl/mt-Nd4l/Nr4a3	3
BP	GO:0052547	regulation of peptidase activity	4/151	341/17270	0.348541	0.501902	ENSMUSG00000050074/ENSMUSG00000033740/ENSMUSG00000017723/ENSMUSG00000026235	Spink8/St18/Wfdc2/Epha4	4
BP	GO:0010828	positive regulation of glucose transmembrane transport	1/151	49/17270	0.350087	0.501902	ENSMUSG00000028341	Nr4a3	1
BP	GO:0032481	positive regulation of type I interferon production	1/151	49/17270	0.350087	0.501902	ENSMUSG00000035834	Polr3g	1
BP	GO:0043392	negative regulation of DNA binding	1/151	49/17270	0.350087	0.501902	ENSMUSG00000008575	Nfib	1
BP	GO:0043627	response to estrogen	1/151	49/17270	0.350087	0.501902	ENSMUSG00000039239	Tgfb2	1
BP	GO:0043949	regulation of cAMP-mediated signaling	1/151	49/17270	0.350087	0.501902	ENSMUSG00000028004	Npy2r	1
BP	GO:0045071	negative regulation of viral genome replication	1/151	49/17270	0.350087	0.501902	ENSMUSG00000010175	Prox1	1
BP	GO:2000736	regulation of stem cell differentiation	1/151	49/17270	0.350087	0.501902	ENSMUSG00000039239	Tgfb2	1
BP	GO:0046777	protein autophosphorylation	3/151	240/17270	0.350228	0.501902	ENSMUSG00000026235/ENSMUSG00000078816/ENSMUSG00000020681	Epha4/Prkcg/Ace	3
BP	GO:0007259	JAK-STAT cascade	2/151	142/17270	0.353069	0.505553	ENSMUSG00000005268/ENSMUSG00000007888	Prlr/Crlf1	2
BP	GO:0001754	eye photoreceptor cell differentiation	1/151	50/17270	0.355786	0.505553	ENSMUSG00000034739	Mfrp	1
BP	GO:0006406	mRNA export from nucleus	1/151	50/17270	0.355786	0.505553	ENSMUSG00000078427	Sarnp	1
BP	GO:0006721	terpenoid metabolic process	1/151	50/17270	0.355786	0.505553	ENSMUSG00000061808	Ttr	1
BP	GO:0043647	inositol phosphate metabolic process	1/151	50/17270	0.355786	0.505553	ENSMUSG00000022973	Synj1	1
BP	GO:0045599	negative regulation of fat cell differentiation	1/151	50/17270	0.355786	0.505553	ENSMUSG00000022306	Zfpm2	1
BP	GO:0046148	pigment biosynthetic process	1/151	50/17270	0.355786	0.505553	ENSMUSG00000030450	Oca2	1
BP	GO:0048066	developmental pigmentation	1/151	50/17270	0.355786	0.505553	ENSMUSG00000030450	Oca2	1
BP	GO:0051893	regulation of focal adhesion assembly	1/151	50/17270	0.355786	0.505553	ENSMUSG00000022425	Enpp2	1
BP	GO:0071427	mRNA-containing ribonucleoprotein complex export from nucleus	1/151	50/17270	0.355786	0.505553	ENSMUSG00000078427	Sarnp	1
BP	GO:0090109	regulation of cell-substrate junction assembly	1/151	50/17270	0.355786	0.505553	ENSMUSG00000022425	Enpp2	1
BP	GO:1901016	regulation of potassium ion transmembrane transporter activity	1/151	50/17270	0.355786	0.505553	ENSMUSG00000039672	Kcne2	1
BP	GO:1902883	negative regulation of response to oxidative stress	1/151	50/17270	0.355786	0.505553	ENSMUSG00000028341	Nr4a3	1
BP	GO:0048660	regulation of smooth muscle cell proliferation	2/151	143/17270	0.356231	0.505858	ENSMUSG00000022206/ENSMUSG00000028341	Npr3/Nr4a3	2
BP	GO:0032874	positive regulation of stress-activated MAPK cascade	2/151	144/17270	0.359388	0.509346	ENSMUSG00000026235/ENSMUSG00000039239	Epha4/Tgfb2	2
BP	GO:0071241	cellular response to inorganic substance	2/151	144/17270	0.359388	0.509346	ENSMUSG00000059003/ENSMUSG00000029716	Grin2a/Tfr2	2
BP	GO:0097696	STAT cascade	2/151	144/17270	0.359388	0.509346	ENSMUSG00000005268/ENSMUSG00000007888	Prlr/Crlf1	2
BP	GO:0006836	neurotransmitter transport	3/151	244/17270	0.359775	0.509565	ENSMUSG00000021721/ENSMUSG00000022973/ENSMUSG00000020848	Htr1a/Synj1/Doc2b	3
BP	GO:0010524	positive regulation of calcium ion transport into cytosol	1/151	51/17270	0.361435	0.510261	ENSMUSG00000052353	Cemip	1
BP	GO:0045739	positive regulation of DNA repair	1/151	51/17270	0.361435	0.510261	ENSMUSG00000078816	Prkcg	1
BP	GO:0048512	circadian behavior	1/151	51/17270	0.361435	0.510261	ENSMUSG00000028004	Npy2r	1
BP	GO:0050732	negative regulation of peptidyl-tyrosine phosphorylation	1/151	51/17270	0.361435	0.510261	ENSMUSG00000049107	Ntf3	1
BP	GO:0061383	trabecula morphogenesis	1/151	51/17270	0.361435	0.510261	ENSMUSG00000039239	Tgfb2	1
BP	GO:0008643	carbohydrate transport	2/151	145/17270	0.362539	0.510829	ENSMUSG00000020681/ENSMUSG00000028341	Ace/Nr4a3	2
BP	GO:0070304	positive regulation of stress-activated protein kinase signaling cascade	2/151	145/17270	0.362539	0.510829	ENSMUSG00000026235/ENSMUSG00000039239	Epha4/Tgfb2	2
BP	GO:0099531	presynaptic process involved in chemical synaptic transmission	2/151	145/17270	0.362539	0.510829	ENSMUSG00000022973/ENSMUSG00000020848	Synj1/Doc2b	2
BP	GO:0035272	exocrine system development	1/151	52/17270	0.367034	0.515832	ENSMUSG00000008575	Nfib	1
BP	GO:0042461	photoreceptor cell development	1/151	52/17270	0.367034	0.515832	ENSMUSG00000034739	Mfrp	1
BP	GO:0051932	synaptic transmission, GABAergic	1/151	52/17270	0.367034	0.515832	ENSMUSG00000044288	Cnr1	1
BP	GO:0060711	labyrinthine layer development	1/151	52/17270	0.367034	0.515832	ENSMUSG00000027009	Itga4	1
BP	GO:0042176	regulation of protein catabolic process	4/151	351/17270	0.368413	0.517347	ENSMUSG00000039672/ENSMUSG00000059003/ENSMUSG00000026235/ENSMUSG00000078816	Kcne2/Grin2a/Epha4/Prkcg	4
BP	GO:0010952	positive regulation of peptidase activity	2/151	147/17270	0.368823	0.517347	ENSMUSG00000033740/ENSMUSG00000026235	St18/Epha4	2
BP	GO:0046887	positive regulation of hormone secretion	2/151	147/17270	0.368823	0.517347	ENSMUSG00000029716/ENSMUSG00000020848	Tfr2/Doc2b	2
BP	GO:0072659	protein localization to plasma membrane	3/151	248/17270	0.369303	0.517689	ENSMUSG00000025885/ENSMUSG00000036304/ENSMUSG00000028664	Myo5b/Zdhhc23/Ephb2	3
BP	GO:0001838	embryonic epithelial tube formation	2/151	148/17270	0.371956	0.519289	ENSMUSG00000027070/ENSMUSG00000039239	Lrp2/Tgfb2	2
BP	GO:0006941	striated muscle contraction	2/151	148/17270	0.371956	0.519289	ENSMUSG00000039672/ENSMUSG00000044393	Kcne2/Dsg2	2
BP	GO:0035107	appendage morphogenesis	2/151	148/17270	0.371956	0.519289	ENSMUSG00000051920/ENSMUSG00000039239	Rspo2/Tgfb2	2
BP	GO:0035108	limb morphogenesis	2/151	148/17270	0.371956	0.519289	ENSMUSG00000051920/ENSMUSG00000039239	Rspo2/Tgfb2	2
BP	GO:0048659	smooth muscle cell proliferation	2/151	148/17270	0.371956	0.519289	ENSMUSG00000022206/ENSMUSG00000028341	Npr3/Nr4a3	2
BP	GO:0007622	rhythmic behavior	1/151	53/17270	0.372585	0.519289	ENSMUSG00000028004	Npy2r	1
BP	GO:0036465	synaptic vesicle recycling	1/151	53/17270	0.372585	0.519289	ENSMUSG00000022973	Synj1	1
BP	GO:0045123	cellular extravasation	1/151	53/17270	0.372585	0.519289	ENSMUSG00000027009	Itga4	1
BP	GO:1903391	regulation of adherens junction organization	1/151	53/17270	0.372585	0.519289	ENSMUSG00000022425	Enpp2	1
BP	GO:0038083	peptidyl-tyrosine autophosphorylation	1/151	54/17270	0.378088	0.52511	ENSMUSG00000020681	Ace	1
BP	GO:0048286	lung alveolus development	1/151	54/17270	0.378088	0.52511	ENSMUSG00000020681	Ace	1
BP	GO:2000107	negative regulation of leukocyte apoptotic process	1/151	54/17270	0.378088	0.52511	ENSMUSG00000051136	Ghsr	1
BP	GO:2000242	negative regulation of reproductive process	1/151	54/17270	0.378088	0.52511	ENSMUSG00000022306	Zfpm2	1
BP	GO:0035051	cardiocyte differentiation	2/151	150/17270	0.378205	0.52511	ENSMUSG00000010175/ENSMUSG00000039239	Prox1/Tgfb2	2
BP	GO:1900542	regulation of purine nucleotide metabolic process	2/151	150/17270	0.378205	0.52511	ENSMUSG00000022206/ENSMUSG00000040836	Npr3/Gpr161	2
BP	GO:0006260	DNA replication	3/151	252/17270	0.378807	0.525613	ENSMUSG00000068428/ENSMUSG00000008575/ENSMUSG00000001911	Gmnc/Nfib/Nfix	3
BP	GO:0032496	response to lipopolysaccharide	3/151	253/17270	0.381179	0.528092	ENSMUSG00000044288/ENSMUSG00000020681/ENSMUSG00000024793	Cnr1/Ace/Tnfrsf25	3
BP	GO:0050714	positive regulation of protein secretion	3/151	253/17270	0.381179	0.528092	ENSMUSG00000027356/ENSMUSG00000039239/ENSMUSG00000020848	Fermt1/Tgfb2/Doc2b	3
BP	GO:0001890	placenta development	2/151	151/17270	0.381319	0.528092	ENSMUSG00000027009/ENSMUSG00000051136	Itga4/Ghsr	2
BP	GO:0001707	mesoderm formation	1/151	55/17270	0.383543	0.529493	ENSMUSG00000028341	Nr4a3	1
BP	GO:0003407	neural retina development	1/151	55/17270	0.383543	0.529493	ENSMUSG00000039239	Tgfb2	1
BP	GO:0010463	mesenchymal cell proliferation	1/151	55/17270	0.383543	0.529493	ENSMUSG00000008575	Nfib	1
BP	GO:0014911	positive regulation of smooth muscle cell migration	1/151	55/17270	0.383543	0.529493	ENSMUSG00000035954	Dock4	1
BP	GO:0046068	cGMP metabolic process	1/151	55/17270	0.383543	0.529493	ENSMUSG00000075270	Pde11a	1
BP	GO:0050821	protein stabilization	2/151	152/17270	0.384427	0.529709	ENSMUSG00000059898/ENSMUSG00000026235	Dsc3/Epha4	2
BP	GO:0072175	epithelial tube formation	2/151	152/17270	0.384427	0.529709	ENSMUSG00000027070/ENSMUSG00000039239	Lrp2/Tgfb2	2
BP	GO:2001257	regulation of cation channel activity	2/151	152/17270	0.384427	0.529709	ENSMUSG00000039672/ENSMUSG00000028664	Kcne2/Ephb2	2
BP	GO:0045333	cellular respiration	2/151	153/17270	0.387528	0.532581	ENSMUSG00000065947/ENSMUSG00000028341	mt-Nd4l/Nr4a3	2
BP	GO:0000768	syncytium formation by plasma membrane fusion	1/151	56/17270	0.38895	0.532581	ENSMUSG00000035168	Tanc1	1
BP	GO:0010812	negative regulation of cell-substrate adhesion	1/151	56/17270	0.38895	0.532581	ENSMUSG00000022425	Enpp2	1
BP	GO:0045661	regulation of myoblast differentiation	1/151	56/17270	0.38895	0.532581	ENSMUSG00000036169	Sostdc1	1
BP	GO:0048645	animal organ formation	1/151	56/17270	0.38895	0.532581	ENSMUSG00000027070	Lrp2	1
BP	GO:0050710	negative regulation of cytokine secretion	1/151	56/17270	0.38895	0.532581	ENSMUSG00000051136	Ghsr	1
BP	GO:0060042	retina morphogenesis in camera-type eye	1/151	56/17270	0.38895	0.532581	ENSMUSG00000010175	Prox1	1
BP	GO:0070231	T cell apoptotic process	1/151	56/17270	0.38895	0.532581	ENSMUSG00000039239	Tgfb2	1
BP	GO:1903307	positive regulation of regulated secretory pathway	1/151	56/17270	0.38895	0.532581	ENSMUSG00000020848	Doc2b	1
BP	GO:1903510	mucopolysaccharide metabolic process	1/151	56/17270	0.38895	0.532581	ENSMUSG00000052353	Cemip	1
BP	GO:1903034	regulation of response to wounding	2/151	155/17270	0.393711	0.53857	ENSMUSG00000026235/ENSMUSG00000064023	Epha4/Klk8	2
BP	GO:0002673	regulation of acute inflammatory response	1/151	57/17270	0.39431	0.53857	ENSMUSG00000044288	Cnr1	1
BP	GO:0015914	phospholipid transport	1/151	57/17270	0.39431	0.53857	ENSMUSG00000074345	Tnfaip8l3	1
BP	GO:0061035	regulation of cartilage development	1/151	57/17270	0.39431	0.53857	ENSMUSG00000039239	Tgfb2	1
BP	GO:0006140	regulation of nucleotide metabolic process	2/151	156/17270	0.396791	0.54162	ENSMUSG00000022206/ENSMUSG00000040836	Npr3/Gpr161	2
BP	GO:0006855	drug transmembrane transport	1/151	58/17270	0.399624	0.542098	ENSMUSG00000027070	Lrp2	1
BP	GO:0006949	syncytium formation	1/151	58/17270	0.399624	0.542098	ENSMUSG00000035168	Tanc1	1
BP	GO:0009247	glycolipid biosynthetic process	1/151	58/17270	0.399624	0.542098	ENSMUSG00000039037	St6galnac5	1
BP	GO:0010611	regulation of cardiac muscle hypertrophy	1/151	58/17270	0.399624	0.542098	ENSMUSG00000028341	Nr4a3	1
BP	GO:0030810	positive regulation of nucleotide biosynthetic process	1/151	58/17270	0.399624	0.542098	ENSMUSG00000040836	Gpr161	1
BP	GO:0055021	regulation of cardiac muscle tissue growth	1/151	58/17270	0.399624	0.542098	ENSMUSG00000022306	Zfpm2	1
BP	GO:0060393	regulation of pathway-restricted SMAD protein phosphorylation	1/151	58/17270	0.399624	0.542098	ENSMUSG00000039239	Tgfb2	1
BP	GO:0060443	mammary gland morphogenesis	1/151	58/17270	0.399624	0.542098	ENSMUSG00000036169	Sostdc1	1
BP	GO:0090278	negative regulation of peptide hormone secretion	1/151	58/17270	0.399624	0.542098	ENSMUSG00000051136	Ghsr	1
BP	GO:1900373	positive regulation of purine nucleotide biosynthetic process	1/151	58/17270	0.399624	0.542098	ENSMUSG00000040836	Gpr161	1
BP	GO:0031098	stress-activated protein kinase signaling cascade	3/151	261/17270	0.400077	0.542377	ENSMUSG00000026235/ENSMUSG00000039239/ENSMUSG00000033327	Epha4/Tgfb2/Tnxb	3
BP	GO:0015711	organic anion transport	4/151	368/17270	0.402105	0.544788	ENSMUSG00000074345/ENSMUSG00000020651/ENSMUSG00000027070/ENSMUSG00000020681	Tnfaip8l3/Slc26a4/Lrp2/Ace	4
BP	GO:0016042	lipid catabolic process	3/151	262/17270	0.402429	0.544889	ENSMUSG00000022425/ENSMUSG00000044288/ENSMUSG00000036834	Enpp2/Cnr1/Plch1	3
BP	GO:0010171	body morphogenesis	1/151	59/17270	0.404891	0.546865	ENSMUSG00000039239	Tgfb2	1
BP	GO:0031338	regulation of vesicle fusion	1/151	59/17270	0.404891	0.546865	ENSMUSG00000020848	Doc2b	1
BP	GO:0048332	mesoderm morphogenesis	1/151	59/17270	0.404891	0.546865	ENSMUSG00000028341	Nr4a3	1
BP	GO:0060999	positive regulation of dendritic spine development	1/151	59/17270	0.404891	0.546865	ENSMUSG00000052135	Foxo6	1
BP	GO:0032970	regulation of actin filament-based process	4/151	370/17270	0.406053	0.548096	ENSMUSG00000010175/ENSMUSG00000049107/ENSMUSG00000044393/ENSMUSG00000039239	Prox1/Ntf3/Dsg2/Tgfb2	4
BP	GO:0046942	carboxylic acid transport	3/151	264/17270	0.407125	0.549204	ENSMUSG00000020651/ENSMUSG00000027070/ENSMUSG00000020681	Slc26a4/Lrp2/Ace	3
BP	GO:0015849	organic acid transport	3/151	265/17270	0.40947	0.551869	ENSMUSG00000020651/ENSMUSG00000027070/ENSMUSG00000020681	Slc26a4/Lrp2/Ace	3
BP	GO:0014743	regulation of muscle hypertrophy	1/151	60/17270	0.410112	0.551869	ENSMUSG00000028341	Nr4a3	1
BP	GO:1903670	regulation of sprouting angiogenesis	1/151	60/17270	0.410112	0.551869	ENSMUSG00000051136	Ghsr	1
BP	GO:2001238	positive regulation of extrinsic apoptotic signaling pathway	1/151	60/17270	0.410112	0.551869	ENSMUSG00000039239	Tgfb2	1
BP	GO:0032787	monocarboxylic acid metabolic process	5/151	481/17270	0.411974	0.554034	ENSMUSG00000010175/ENSMUSG00000044288/ENSMUSG00000033327/ENSMUSG00000051136/ENSMUSG00000028341	Prox1/Cnr1/Tnxb/Ghsr/Nr4a3	5
BP	GO:0007519	skeletal muscle tissue development	2/151	162/17270	0.415122	0.557118	ENSMUSG00000019848/ENSMUSG00000063659	Popdc3/Zbtb18	2
BP	GO:0042773	ATP synthesis coupled electron transport	1/151	61/17270	0.415287	0.557118	ENSMUSG00000065947	mt-Nd4l	1
BP	GO:0060389	pathway-restricted SMAD protein phosphorylation	1/151	61/17270	0.415287	0.557118	ENSMUSG00000039239	Tgfb2	1
BP	GO:1904888	cranial skeletal system development	1/151	61/17270	0.415287	0.557118	ENSMUSG00000039239	Tgfb2	1
BP	GO:0021700	developmental maturation	3/151	269/17270	0.418818	0.561509	ENSMUSG00000027356/ENSMUSG00000026826/ENSMUSG00000039239	Fermt1/Nr4a2/Tgfb2	3
BP	GO:0002088	lens development in camera-type eye	1/151	62/17270	0.420418	0.561586	ENSMUSG00000010175	Prox1	1
BP	GO:0030239	myofibril assembly	1/151	62/17270	0.420418	0.561586	ENSMUSG00000010175	Prox1	1
BP	GO:0042440	pigment metabolic process	1/151	62/17270	0.420418	0.561586	ENSMUSG00000030450	Oca2	1
BP	GO:0042509	regulation of tyrosine phosphorylation of STAT protein	1/151	62/17270	0.420418	0.561586	ENSMUSG00000007888	Crlf1	1
BP	GO:0055117	regulation of cardiac muscle contraction	1/151	62/17270	0.420418	0.561586	ENSMUSG00000044393	Dsg2	1
BP	GO:0070228	regulation of lymphocyte apoptotic process	1/151	62/17270	0.420418	0.561586	ENSMUSG00000039239	Tgfb2	1
BP	GO:0007605	sensory perception of sound	2/151	165/17270	0.424184	0.565234	ENSMUSG00000027070/ENSMUSG00000052353	Lrp2/Cemip	2
BP	GO:0046328	regulation of JNK cascade	2/151	165/17270	0.424184	0.565234	ENSMUSG00000026235/ENSMUSG00000033327	Epha4/Tnxb	2
BP	GO:0048771	tissue remodeling	2/151	165/17270	0.424184	0.565234	ENSMUSG00000027009/ENSMUSG00000039239	Itga4/Tgfb2	2
BP	GO:0061136	regulation of proteasomal protein catabolic process	2/151	165/17270	0.424184	0.565234	ENSMUSG00000039672/ENSMUSG00000078816	Kcne2/Prkcg	2
BP	GO:0014068	positive regulation of phosphatidylinositol 3-kinase signaling	1/151	63/17270	0.425504	0.565612	ENSMUSG00000039239	Tgfb2	1
BP	GO:0019748	secondary metabolic process	1/151	63/17270	0.425504	0.565612	ENSMUSG00000030450	Oca2	1
BP	GO:0021536	diencephalon development	1/151	63/17270	0.425504	0.565612	ENSMUSG00000026826	Nr4a2	1
BP	GO:0034109	homotypic cell-cell adhesion	1/151	63/17270	0.425504	0.565612	ENSMUSG00000044393	Dsg2	1
BP	GO:0002237	response to molecule of bacterial origin	3/151	273/17270	0.428119	0.568396	ENSMUSG00000044288/ENSMUSG00000020681/ENSMUSG00000024793	Cnr1/Ace/Tnfrsf25	3
BP	GO:0018105	peptidyl-serine phosphorylation	3/151	273/17270	0.428119	0.568396	ENSMUSG00000049107/ENSMUSG00000078816/ENSMUSG00000030525	Ntf3/Prkcg/Chrna7	3
BP	GO:0000079	regulation of cyclin-dependent protein serine/threonine kinase activity	1/151	64/17270	0.430545	0.570231	ENSMUSG00000010175	Prox1	1
BP	GO:0010633	negative regulation of epithelial cell migration	1/151	64/17270	0.430545	0.570231	ENSMUSG00000071856	Mcc	1
BP	GO:0031397	negative regulation of protein ubiquitination	1/151	64/17270	0.430545	0.570231	ENSMUSG00000078816	Prkcg	1
BP	GO:0051155	positive regulation of striated muscle cell differentiation	1/151	64/17270	0.430545	0.570231	ENSMUSG00000010175	Prox1	1
BP	GO:0048736	appendage development	2/151	168/17270	0.433174	0.572338	ENSMUSG00000051920/ENSMUSG00000039239	Rspo2/Tgfb2	2
BP	GO:0060173	limb development	2/151	168/17270	0.433174	0.572338	ENSMUSG00000051920/ENSMUSG00000039239	Rspo2/Tgfb2	2
BP	GO:0061351	neural precursor cell proliferation	2/151	168/17270	0.433174	0.572338	ENSMUSG00000010175/ENSMUSG00000027070	Prox1/Lrp2	2
BP	GO:0051271	negative regulation of cellular component movement	3/151	276/17270	0.435061	0.572338	ENSMUSG00000025020/ENSMUSG00000039358/ENSMUSG00000071856	Slit1/Drd5/Mcc	3
BP	GO:0016055	Wnt signaling pathway	4/151	385/17270	0.435486	0.572338	ENSMUSG00000027356/ENSMUSG00000036169/ENSMUSG00000051920/ENSMUSG00000071856	Fermt1/Sostdc1/Rspo2/Mcc	4
BP	GO:0006766	vitamin metabolic process	1/151	65/17270	0.435543	0.572338	ENSMUSG00000027070	Lrp2	1
BP	GO:0007260	tyrosine phosphorylation of STAT protein	1/151	65/17270	0.435543	0.572338	ENSMUSG00000007888	Crlf1	1
BP	GO:0008543	fibroblast growth factor receptor signaling pathway	1/151	65/17270	0.435543	0.572338	ENSMUSG00000058488	Kl	1
BP	GO:0042446	hormone biosynthetic process	1/151	65/17270	0.435543	0.572338	ENSMUSG00000030525	Chrna7	1
BP	GO:0050810	regulation of steroid biosynthetic process	1/151	65/17270	0.435543	0.572338	ENSMUSG00000010175	Prox1	1
BP	GO:0050885	neuromuscular process controlling balance	1/151	65/17270	0.435543	0.572338	ENSMUSG00000028341	Nr4a3	1
BP	GO:1903725	regulation of phospholipid metabolic process	1/151	65/17270	0.435543	0.572338	ENSMUSG00000074345	Tnfaip8l3	1
BP	GO:2000243	positive regulation of reproductive process	1/151	65/17270	0.435543	0.572338	ENSMUSG00000022306	Zfpm2	1
BP	GO:0051146	striated muscle cell differentiation	3/151	277/17270	0.437368	0.574134	ENSMUSG00000010175/ENSMUSG00000035168/ENSMUSG00000019848	Prox1/Tanc1/Popdc3	3
BP	GO:0007389	pattern specification process	4/151	386/17270	0.437435	0.574134	ENSMUSG00000036169/ENSMUSG00000027070/ENSMUSG00000040836/ENSMUSG00000042372	Sostdc1/Lrp2/Gpr161/Dmrt3	4
BP	GO:0002440	production of molecular mediator of immune response	2/151	170/17270	0.439126	0.575652	ENSMUSG00000039239/ENSMUSG00000028341	Tgfb2/Nr4a3	2
BP	GO:0060538	skeletal muscle organ development	2/151	170/17270	0.439126	0.575652	ENSMUSG00000019848/ENSMUSG00000063659	Popdc3/Zbtb18	2
BP	GO:0198738	cell-cell signaling by wnt	4/151	387/17270	0.439383	0.575652	ENSMUSG00000027356/ENSMUSG00000036169/ENSMUSG00000051920/ENSMUSG00000071856	Fermt1/Sostdc1/Rspo2/Mcc	4
BP	GO:0043299	leukocyte degranulation	1/151	66/17270	0.440497	0.57642	ENSMUSG00000028341	Nr4a3	1
BP	GO:0046427	positive regulation of JAK-STAT cascade	1/151	66/17270	0.440497	0.57642	ENSMUSG00000007888	Crlf1	1
BP	GO:0002685	regulation of leukocyte migration	2/151	172/17270	0.445044	0.57972	ENSMUSG00000031380/ENSMUSG00000027009	Vegfd/Itga4	2
BP	GO:0016197	endosomal transport	2/151	172/17270	0.445044	0.57972	ENSMUSG00000025885/ENSMUSG00000027070	Myo5b/Lrp2	2
BP	GO:0043112	receptor metabolic process	2/151	172/17270	0.445044	0.57972	ENSMUSG00000049107/ENSMUSG00000022973	Ntf3/Synj1	2
BP	GO:0050707	regulation of cytokine secretion	2/151	172/17270	0.445044	0.57972	ENSMUSG00000027356/ENSMUSG00000051136	Fermt1/Ghsr	2
BP	GO:0006635	fatty acid beta-oxidation	1/151	67/17270	0.445408	0.57972	ENSMUSG00000044288	Cnr1	1
BP	GO:0007045	cell-substrate adherens junction assembly	1/151	67/17270	0.445408	0.57972	ENSMUSG00000022425	Enpp2	1
BP	GO:0046324	regulation of glucose import	1/151	67/17270	0.445408	0.57972	ENSMUSG00000020681	Ace	1
BP	GO:0048041	focal adhesion assembly	1/151	67/17270	0.445408	0.57972	ENSMUSG00000022425	Enpp2	1
BP	GO:0099175	regulation of postsynapse organization	1/151	67/17270	0.445408	0.57972	ENSMUSG00000026235	Epha4	1
BP	GO:2001235	positive regulation of apoptotic signaling pathway	2/151	173/17270	0.44799	0.582734	ENSMUSG00000033740/ENSMUSG00000039239	St18/Tgfb2	2
BP	GO:0050900	leukocyte migration	3/151	282/17270	0.448852	0.582929	ENSMUSG00000001741/ENSMUSG00000031380/ENSMUSG00000027009	Il16/Vegfd/Itga4	3
BP	GO:0006487	protein N-linked glycosylation	1/151	68/17270	0.450276	0.582929	ENSMUSG00000039037	St6galnac5	1
BP	GO:0021879	forebrain neuron differentiation	1/151	68/17270	0.450276	0.582929	ENSMUSG00000010175	Prox1	1
BP	GO:0022029	telencephalon cell migration	1/151	68/17270	0.450276	0.582929	ENSMUSG00000025020	Slit1	1
BP	GO:0032387	negative regulation of intracellular transport	1/151	68/17270	0.450276	0.582929	ENSMUSG00000027356	Fermt1	1
BP	GO:0042306	regulation of protein import into nucleus	1/151	68/17270	0.450276	0.582929	ENSMUSG00000027356	Fermt1	1
BP	GO:0070373	negative regulation of ERK1 and ERK2 cascade	1/151	68/17270	0.450276	0.582929	ENSMUSG00000028664	Ephb2	1
BP	GO:1904894	positive regulation of STAT cascade	1/151	68/17270	0.450276	0.582929	ENSMUSG00000007888	Crlf1	1
BP	GO:0016331	morphogenesis of embryonic epithelium	2/151	174/17270	0.450927	0.583353	ENSMUSG00000027070/ENSMUSG00000039239	Lrp2/Tgfb2	2
BP	GO:0044282	small molecule catabolic process	3/151	283/17270	0.451137	0.583353	ENSMUSG00000044288/ENSMUSG00000022973/ENSMUSG00000052353	Cnr1/Synj1/Cemip	3
BP	GO:0043087	regulation of GTPase activity	3/151	284/17270	0.453419	0.584327	ENSMUSG00000049107/ENSMUSG00000026235/ENSMUSG00000029765	Ntf3/Epha4/Plxna4	3
BP	GO:0002274	myeloid leukocyte activation	2/151	175/17270	0.453856	0.584327	ENSMUSG00000044288/ENSMUSG00000028341	Cnr1/Nr4a3	2
BP	GO:0044242	cellular lipid catabolic process	2/151	175/17270	0.453856	0.584327	ENSMUSG00000022425/ENSMUSG00000044288	Enpp2/Cnr1	2
BP	GO:0001708	cell fate specification	1/151	69/17270	0.455101	0.584327	ENSMUSG00000042372	Dmrt3	1
BP	GO:0006720	isoprenoid metabolic process	1/151	69/17270	0.455101	0.584327	ENSMUSG00000061808	Ttr	1
BP	GO:0030500	regulation of bone mineralization	1/151	69/17270	0.455101	0.584327	ENSMUSG00000058488	Kl	1
BP	GO:0032418	lysosome localization	1/151	69/17270	0.455101	0.584327	ENSMUSG00000028341	Nr4a3	1
BP	GO:0071347	cellular response to interleukin-1	1/151	69/17270	0.455101	0.584327	ENSMUSG00000033740	St18	1
BP	GO:1901379	regulation of potassium ion transmembrane transport	1/151	69/17270	0.455101	0.584327	ENSMUSG00000039672	Kcne2	1
BP	GO:1902117	positive regulation of organelle assembly	1/151	69/17270	0.455101	0.584327	ENSMUSG00000010175	Prox1	1
BP	GO:1903201	regulation of oxidative stress-induced cell death	1/151	69/17270	0.455101	0.584327	ENSMUSG00000028341	Nr4a3	1
BP	GO:1904029	regulation of cyclin-dependent protein kinase activity	1/151	69/17270	0.455101	0.584327	ENSMUSG00000010175	Prox1	1
BP	GO:1903039	positive regulation of leukocyte cell-cell adhesion	2/151	176/17270	0.456776	0.586133	ENSMUSG00000027009/ENSMUSG00000028341	Itga4/Nr4a3	2
BP	GO:0001701	in utero embryonic development	4/151	397/17270	0.458748	0.588049	ENSMUSG00000059898/ENSMUSG00000022306/ENSMUSG00000027009/ENSMUSG00000063659	Dsc3/Zfpm2/Itga4/Zbtb18	4
BP	GO:0031348	negative regulation of defense response	2/151	177/17270	0.459687	0.588049	ENSMUSG00000051136/ENSMUSG00000030525	Ghsr/Chrna7	2
BP	GO:0032869	cellular response to insulin stimulus	2/151	177/17270	0.459687	0.588049	ENSMUSG00000058488/ENSMUSG00000051136	Kl/Ghsr	2
BP	GO:0043507	positive regulation of JUN kinase activity	1/151	70/17270	0.459884	0.588049	ENSMUSG00000026235	Epha4	1
BP	GO:0045844	positive regulation of striated muscle tissue development	1/151	70/17270	0.459884	0.588049	ENSMUSG00000022306	Zfpm2	1
BP	GO:0048636	positive regulation of muscle organ development	1/151	70/17270	0.459884	0.588049	ENSMUSG00000022306	Zfpm2	1
BP	GO:0043542	endothelial cell migration	2/151	178/17270	0.462589	0.590815	ENSMUSG00000010175/ENSMUSG00000046318	Prox1/Ccbe1	2
BP	GO:0051224	negative regulation of protein transport	2/151	178/17270	0.462589	0.590815	ENSMUSG00000027356/ENSMUSG00000051136	Fermt1/Ghsr	2
BP	GO:0021885	forebrain cell migration	1/151	71/17270	0.464626	0.591525	ENSMUSG00000025020	Slit1	1
BP	GO:0030148	sphingolipid biosynthetic process	1/151	71/17270	0.464626	0.591525	ENSMUSG00000039037	St6galnac5	1
BP	GO:0071426	ribonucleoprotein complex export from nucleus	1/151	71/17270	0.464626	0.591525	ENSMUSG00000078427	Sarnp	1
BP	GO:1901863	positive regulation of muscle tissue development	1/151	71/17270	0.464626	0.591525	ENSMUSG00000022306	Zfpm2	1
BP	GO:1903901	negative regulation of viral life cycle	1/151	71/17270	0.464626	0.591525	ENSMUSG00000010175	Prox1	1
BP	GO:0035690	cellular response to drug	3/151	289/17270	0.46477	0.591525	ENSMUSG00000039672/ENSMUSG00000028341/ENSMUSG00000030525	Kcne2/Nr4a3/Chrna7	3
BP	GO:0030595	leukocyte chemotaxis	2/151	180/17270	0.468365	0.595754	ENSMUSG00000001741/ENSMUSG00000031380	Il16/Vegfd	2
BP	GO:0032526	response to retinoic acid	1/151	72/17270	0.469327	0.595936	ENSMUSG00000022973	Synj1	1
BP	GO:0046530	photoreceptor cell differentiation	1/151	72/17270	0.469327	0.595936	ENSMUSG00000034739	Mfrp	1
BP	GO:0071166	ribonucleoprotein complex localization	1/151	72/17270	0.469327	0.595936	ENSMUSG00000078427	Sarnp	1
BP	GO:0007254	JNK cascade	2/151	181/17270	0.47124	0.598017	ENSMUSG00000026235/ENSMUSG00000033327	Epha4/Tnxb	2
BP	GO:1901293	nucleoside phosphate biosynthetic process	3/151	293/17270	0.473777	0.59887	ENSMUSG00000022206/ENSMUSG00000040836/ENSMUSG00000039058	Npr3/Gpr161/Ak5	3
BP	GO:0002260	lymphocyte homeostasis	1/151	73/17270	0.473986	0.59887	ENSMUSG00000039239	Tgfb2	1
BP	GO:0038034	signal transduction in absence of ligand	1/151	73/17270	0.473986	0.59887	ENSMUSG00000039239	Tgfb2	1
BP	GO:0060395	SMAD protein signal transduction	1/151	73/17270	0.473986	0.59887	ENSMUSG00000039239	Tgfb2	1
BP	GO:0097192	extrinsic apoptotic signaling pathway in absence of ligand	1/151	73/17270	0.473986	0.59887	ENSMUSG00000039239	Tgfb2	1
BP	GO:0097755	positive regulation of blood vessel diameter	1/151	73/17270	0.473986	0.59887	ENSMUSG00000035954	Dock4	1
BP	GO:1904589	regulation of protein import	1/151	73/17270	0.473986	0.59887	ENSMUSG00000027356	Fermt1	1
BP	GO:1904950	negative regulation of establishment of protein localization	2/151	182/17270	0.474105	0.59887	ENSMUSG00000027356/ENSMUSG00000051136	Fermt1/Ghsr	2
BP	GO:0001933	negative regulation of protein phosphorylation	4/151	406/17270	0.475987	0.600592	ENSMUSG00000049107/ENSMUSG00000039358/ENSMUSG00000030525/ENSMUSG00000028664	Ntf3/Drd5/Chrna7/Ephb2	4
BP	GO:0031349	positive regulation of defense response	3/151	294/17270	0.476018	0.600592	ENSMUSG00000044288/ENSMUSG00000020681/ENSMUSG00000035834	Cnr1/Ace/Polr3g	3
BP	GO:0007568	aging	2/151	183/17270	0.476961	0.601423	ENSMUSG00000058488/ENSMUSG00000044288	Kl/Cnr1	2
BP	GO:0052548	regulation of endopeptidase activity	3/151	295/17270	0.478255	0.601423	ENSMUSG00000050074/ENSMUSG00000033740/ENSMUSG00000026235	Spink8/St18/Epha4	3
BP	GO:0006493	protein O-linked glycosylation	1/151	74/17270	0.478605	0.601423	ENSMUSG00000034040	Galnt17	1
BP	GO:0006942	regulation of striated muscle contraction	1/151	74/17270	0.478605	0.601423	ENSMUSG00000044393	Dsg2	1
BP	GO:0031016	pancreas development	1/151	74/17270	0.478605	0.601423	ENSMUSG00000010175	Prox1	1
BP	GO:0070613	regulation of protein processing	1/151	74/17270	0.478605	0.601423	ENSMUSG00000046318	Ccbe1	1
BP	GO:1903321	negative regulation of protein modification by small protein conjugation or removal	1/151	74/17270	0.478605	0.601423	ENSMUSG00000078816	Prkcg	1
BP	GO:0015748	organophosphate ester transport	1/151	75/17270	0.483183	0.605782	ENSMUSG00000074345	Tnfaip8l3	1
BP	GO:0015908	fatty acid transport	1/151	75/17270	0.483183	0.605782	ENSMUSG00000020681	Ace	1
BP	GO:0032024	positive regulation of insulin secretion	1/151	75/17270	0.483183	0.605782	ENSMUSG00000020848	Doc2b	1
BP	GO:0032755	positive regulation of interleukin-6 production	1/151	75/17270	0.483183	0.605782	ENSMUSG00000031380	Vegfd	1
BP	GO:0007044	cell-substrate junction assembly	1/151	76/17270	0.487722	0.608676	ENSMUSG00000022425	Enpp2	1
BP	GO:0010923	negative regulation of phosphatase activity	1/151	76/17270	0.487722	0.608676	ENSMUSG00000039239	Tgfb2	1
BP	GO:0030203	glycosaminoglycan metabolic process	1/151	76/17270	0.487722	0.608676	ENSMUSG00000052353	Cemip	1
BP	GO:0034333	adherens junction assembly	1/151	76/17270	0.487722	0.608676	ENSMUSG00000022425	Enpp2	1
BP	GO:0043525	positive regulation of neuron apoptotic process	1/151	76/17270	0.487722	0.608676	ENSMUSG00000039239	Tgfb2	1
BP	GO:0051965	positive regulation of synapse assembly	1/151	76/17270	0.487722	0.608676	ENSMUSG00000028664	Ephb2	1
BP	GO:0055013	cardiac muscle cell development	1/151	76/17270	0.487722	0.608676	ENSMUSG00000010175	Prox1	1
BP	GO:0070167	regulation of biomineral tissue development	1/151	76/17270	0.487722	0.608676	ENSMUSG00000058488	Kl	1
BP	GO:0010466	negative regulation of peptidase activity	2/151	187/17270	0.488291	0.608692	ENSMUSG00000050074/ENSMUSG00000017723	Spink8/Wfdc2	2
BP	GO:1902905	positive regulation of supramolecular fiber organization	2/151	187/17270	0.488291	0.608692	ENSMUSG00000010175/ENSMUSG00000021721	Prox1/Htr1a	2
BP	GO:0031503	protein-containing complex localization	2/151	188/17270	0.4911	0.611844	ENSMUSG00000078427/ENSMUSG00000022973	Sarnp/Synj1	2
BP	GO:0002275	myeloid cell activation involved in immune response	1/151	77/17270	0.49222	0.612192	ENSMUSG00000028341	Nr4a3	1
BP	GO:0055072	iron ion homeostasis	1/151	77/17270	0.49222	0.612192	ENSMUSG00000029716	Tfr2	1
[truncated: 994 more rows]

## Sheet: GSEA report
GSEA report for HDAC3 inhibition.
[truncated: 6,999 more rows]
